# Supplementary material for: Transcriptome Sequencing of the Diatom Asterionellopsis thurstonii and In Silico Identification of Enzymes Potentially Involved in the Synthesis of Bioactive Molecules
Source: Mar Drugs. 2023 Feb 15;21(2):126. doi: 10.3390/md21020126 (PMC9959416; doi:10.3390/md21020126)
Supplement: Supplementary file 1 [file marinedrugs-21-00126-s001.zip]

Archive with 9 entries (8 files):
- marinedrugs-2124680/
- marinedrugs-2124680/Figure S1.pdf
- marinedrugs-2124680/Figure S2.pdf
- marinedrugs-2124680/Table S1_Annotation_FE355.txt
- marinedrugs-2124680/Table S2_Annotation_A4.txt
- marinedrugs-2124680/Table S3_DEG_ A4mnoP_vs_CT.xlsx
- marinedrugs-2124680/Table S4_DEGs_FE355menoP_vs_CT.xlsx
- marinedrugs-2124680/Table S5_CT_A4_vs_CT_FE355.xlsx
- marinedrugs-2124680/Tables S6 and S7 corrette finali.pdf
