# Supplementary material for: Transcriptome Sequencing of the Diatom Asterionellopsis thurstonii and In Silico Identification of Enzymes Potentially Involved in the Synthesis of Bioactive Molecules
Source: Mar Drugs. 2023 Feb 15;21(2):126. doi: 10.3390/md21020126 (PMC9959416; doi:10.3390/md21020126)
Supplement: Supplementary file 1 [file marinedrugs-21-00126-s001.zip › marinedrugs-2124680/Table S1_Annotation_FE355.txt]

TRINITY_DN1000_c0_g2_i1	Type I glyceraldehyde-3-phosphate dehydrogenase (Fragment)
TRINITY_DN10010_c0_g1_i1	Dolichol-phosphate mannosyltransferase subunit 3
TRINITY_DN1001_c0_g1_i1	Protein involved in membrane traffic (YOP1/TB2/DP1/HVA22 family)
TRINITY_DN10046_c0_g3_i1	Putative molybdate-anion transporter, Major facilitator superfamily domain protein
TRINITY_DN10057_c0_g2_i1	Pyridoxal-5'-phosphate-dependent protein subunit beta
TRINITY_DN1008_c0_g1_i1	Ubiquinol oxidase
TRINITY_DN10095_c0_g2_i1	ATP-NAD kinase
TRINITY_DN10109_c0_g2_i1	MFS transporter, FLVCR family, MFS-domain-containing protein 7
TRINITY_DN1012_c0_g1_i1	HD domain-containing protein 2
TRINITY_DN10138_c0_g1_i1	Neutral ceramidase A
TRINITY_DN10138_c0_g1_i3	Neutral ceramidase
TRINITY_DN10139_c0_g1_i1	Cyclic nucleotide-binding domain-containing protein
TRINITY_DN1013_c0_g1_i1	Related to l-isoaspartyl protein carboxyl methyltransferase
TRINITY_DN1014_c0_g1_i1	Peptidase A1 domain-containing protein (Fragment)
TRINITY_DN10176_c0_g1_i1	Alpha-galactosidase
TRINITY_DN1018_c0_g2_i1	Preprotein translocase subunit SecY
TRINITY_DN10196_c0_g1_i2	Pseudouridine synthase/archaeosine transglycosylase
TRINITY_DN101_c0_g4_i1	Leucine--tRNA ligase
TRINITY_DN10212_c0_g1_i1	t-SNARE coiled-coil homology domain-containing protein
TRINITY_DN10238_c0_g1_i1	Aminotransferase class V-fold PLP-dependent enzyme
TRINITY_DN1023_c0_g2_i1	Golgi apyrase
TRINITY_DN1023_c0_g2_i2	Golgi apyrase
TRINITY_DN10242_c0_g1_i1	MFS transporter, SP family, solute carrier family 2 (Myo-inositol transporter), member 13
TRINITY_DN10246_c0_g1_i1	Potassium channel subfamily K member 5
TRINITY_DN10248_c0_g1_i2	Asparaginase/glutaminase
TRINITY_DN1024_c0_g2_i1	Patatin like protein
TRINITY_DN1024_c0_g2_i2	Patatin-like phospholipase domain-containing protein 7 isoform b (Fragment)
TRINITY_DN10263_c0_g1_i1	Prefoldin subunit
TRINITY_DN10267_c0_g1_i1	Cyclophilin-like protein (Fragment)
TRINITY_DN10299_c0_g1_i1	Fe-ADH domain-containing protein (Fragment)
TRINITY_DN1029_c0_g1_i1	Calcium/calmodulin-dependent protein kinase I
TRINITY_DN102_c0_g1_i1	Glucokinase
TRINITY_DN10305_c0_g1_i1	tRNA (Guanosine-2'-O-)-methyltransferase
TRINITY_DN10306_c0_g1_i1	Reductase AKOR2
TRINITY_DN10308_c0_g1_i1	Thylakoid lumenal 17.4 kDa protein, chloroplastic
TRINITY_DN10311_c0_g2_i1	Atrial natriuretic peptide receptor 2 (Fragment)
TRINITY_DN10311_c0_g5_i1	Calcium/calmodulin-dependent 3',5'-cyclic nucleotide phosphodiesterase
TRINITY_DN10314_c0_g1_i1	Amidase domain-containing protein (Fragment)
TRINITY_DN10321_c0_g1_i1	DNA mismatch repair protein Msh2-like protein (Fragment)
TRINITY_DN10333_c0_g1_i1	Carboxyvinyl-carboxyphosphonate phosphorylmutase
TRINITY_DN10338_c0_g2_i1	Elongation factor G (Fragment)
TRINITY_DN10358_c0_g1_i1	ATP-dependent protease peptidase subunit
TRINITY_DN10365_c0_g1_i1	Dus-domain-containing protein
TRINITY_DN10367_c0_g1_i1	Endonuclease I (Fragment)
TRINITY_DN1036_c0_g1_i1	Chloroplast O-acetyl-serine lyase (Fragment)
TRINITY_DN1036_c0_g2_i4	PALP domain-containing protein (Fragment)
TRINITY_DN1036_c0_g2_i5	PALP domain-containing protein
TRINITY_DN10379_c0_g1_i1	Rieske domain-containing protein (Fragment)
TRINITY_DN10379_c0_g2_i1	Pheophorbide a oxygenase
TRINITY_DN10398_c0_g2_i1	16S rRNA (Cytosine(1402)-N(4))-methyltransferase
TRINITY_DN10421_c0_g1_i1	EngB-type G domain-containing protein (Fragment)
TRINITY_DN10428_c0_g1_i1	S-adenosylmethionine-dependent methyltransferase
TRINITY_DN10432_c0_g1_i1	Peroxisomal bifunctional enzyme
TRINITY_DN10432_c0_g2_i1	3HCDH domain-containing protein (Fragment)
TRINITY_DN10447_c0_g1_i1	Nucleoporin autopeptidase (Fragment)
TRINITY_DN10467_c0_g1_i1	ABC transporter ATP-binding protein
TRINITY_DN10467_c0_g4_i1	ABC transmembrane type-1 domain-containing protein
TRINITY_DN10475_c0_g2_i1	Ribosome biogenesis protein NOP53
TRINITY_DN10484_c0_g1_i1	Leu-tRNA synthetase (Fragment)
TRINITY_DN10493_c0_g3_i1	ABC transporter (Fragment)
TRINITY_DN1049_c0_g2_i1	Serine threonine-protein kinase ctr1
TRINITY_DN1049_c1_g1_i1	Protein kinase domain-containing protein
TRINITY_DN1050_c0_g2_i1	CRAL-TRIO domain-containing protein
TRINITY_DN10512_c0_g1_i1	N-acetylglucosaminyl-phosphatidylinositol biosynthetic protein
TRINITY_DN1053_c0_g2_i1	Large subunit ribosomal protein L10Ae
TRINITY_DN10540_c0_g1_i1	Amidase domain-containing protein (Fragment)
TRINITY_DN10540_c0_g2_i1	Amidase
TRINITY_DN10543_c0_g2_i1	Ankyrin domain-containing protein (Fragment)
TRINITY_DN1054_c0_g1_i1	CN hydrolase domain-containing protein (Fragment)
TRINITY_DN1054_c0_g2_i1	Glutamine-dependent NAD(+) synthetase
TRINITY_DN1054_c0_g2_i2	Carbon nitrogen hydrolase nad synthase (Fragment)
TRINITY_DN10553_c0_g2_i1	DUF829 domain-containing protein (Fragment)
TRINITY_DN10560_c0_g3_i1	N-acetyltransferase
TRINITY_DN1057_c0_g1_i1	Pyruvate dehydrogenase e1 component subunit alpha, mitochondrial
TRINITY_DN1057_c0_g2_i1	Putative Pyruvate dehydrogenase E1 component subunit alpha
TRINITY_DN1058_c0_g1_i1	EF-hand domain-containing protein
TRINITY_DN10594_c0_g1_i1	Prolyl 4-hydroxylase alpha subunit
TRINITY_DN105_c0_g2_i1	Glycerol-3-phosphate O-acyltransferase, putative
TRINITY_DN1060_c0_g1_i1	Citrate lyase subunit beta mitochondrial
TRINITY_DN1060_c0_g1_i3	citramalyl-CoA lyase, mitochondrial
TRINITY_DN1065_c0_g1_i1	14-3-3 protein epsilon
TRINITY_DN1065_c0_g1_i2	14-3-3 protein epsilon
TRINITY_DN1066_c0_g1_i1	Vacuolar protein sorting-associated protein VTA1
TRINITY_DN1069_c2_g2_i1	Radical SAM
TRINITY_DN10704_c0_g1_i2	AMMECR1 domain-containing protein (Fragment)
TRINITY_DN1071_c0_g1_i1	Mitochondrial pyruvate carrier
TRINITY_DN10721_c0_g2_i1	Peptidylprolyl isomerase
TRINITY_DN10723_c0_g1_i1	Precursor of protein violaxanthin deepoxidase-like protein
TRINITY_DN1072_c0_g1_i1	Glutamate synthase
TRINITY_DN1072_c0_g5_i1	GXGXG domain-containing protein (Fragment)
TRINITY_DN10744_c0_g1_i1	DSBA domain-containing protein
TRINITY_DN10748_c0_g1_i1	V-type proton ATPase proteolipid subunit
TRINITY_DN10763_c0_g1_i2	U3 small nucleolar RNA-associated protein 19
TRINITY_DN10769_c0_g1_i1	Ribosomal RNA large subunit methyltransferase N (Fragment)
TRINITY_DN10772_c0_g1_i1	cGMP-dependent protein kinase 1
TRINITY_DN1078_c0_g1_i1	Putative adp-ribosylation factor-like protein 1
TRINITY_DN10794_c0_g1_i1	SAP domain-containing protein
TRINITY_DN10798_c0_g1_i1	Folate gamma-glutamyl hydrolase
TRINITY_DN10798_c0_g1_i3	Folate gamma-glutamyl hydrolase
TRINITY_DN10800_c0_g1_i1	Vacuolar sorting protein SNF8
TRINITY_DN10802_c0_g1_i1	Homoserine O-acetyltransferase
TRINITY_DN10820_c0_g1_i1	NAD-dependent epimerase dehydratase
TRINITY_DN10821_c0_g1_i1	PNPLA domain-containing protein
TRINITY_DN1082_c0_g1_i1	Mitogen-activated protein kinase organizer 1
TRINITY_DN1084_c0_g1_i1	Solute carrier family 10 (Sodium/bile acid cotransporter), member 7
TRINITY_DN1084_c0_g1_i2	Solute carrier family 10 (Sodium/bile acid cotransporter), member 7
TRINITY_DN10854_c0_g2_i1	TFIIE domain-containing protein (Fragment)
TRINITY_DN10855_c0_g1_i1	Major intrinsic protein family transmembrane channel
TRINITY_DN1087_c0_g1_i1	PNPLA domain-containing protein (Fragment)
TRINITY_DN1088_c0_g1_i1	Transmembrane 9 superfamily member
TRINITY_DN10898_c0_g2_i1	Ribonuclease HII
TRINITY_DN1090_c0_g3_i1	Pyruvate, phosphate dikinase (Fragment)
TRINITY_DN1091_c0_g1_i1	Replication factor A1
TRINITY_DN10937_c0_g1_i1	lipid phosphate phosphatase epsilon 2, chloroplastic-like
TRINITY_DN10958_c0_g1_i1	N-substituted formamide deformylase
TRINITY_DN1095_c0_g2_i1	Pyridine nucleotide-disulfide oxidoreductase family protein
TRINITY_DN10983_c0_g3_i1	Enoyl-coa hydratase (Fragment)
TRINITY_DN10995_c0_g2_i1	Methylthioribose-1-phosphate isomerase
TRINITY_DN10999_c0_g2_i1	ABC transporter I family member 20
TRINITY_DN11007_c0_g1_i1	Fe2OG dioxygenase domain-containing protein
TRINITY_DN11017_c0_g2_i1	Putative aarF domain-containing protein kinase, chloroplastic
TRINITY_DN1101_c0_g1_i1	DJ-1 family protein (Fragment)
TRINITY_DN11030_c0_g1_i1	PPM-type phosphatase domain-containing protein (Fragment)
TRINITY_DN11034_c1_g1_i3	Nitric oxide synthase oxygenase
TRINITY_DN11067_c0_g1_i2	Branched-chain-amino-acid aminotransferase
TRINITY_DN11067_c0_g2_i2	Branched-chain amino acid aminotransferase
TRINITY_DN11076_c0_g2_i1	Dual specificity tyrosine-phosphorylation-regulated kinase 1
TRINITY_DN11077_c0_g1_i1	Kallikrein related peptidase 4
TRINITY_DN11079_c0_g2_i1	Digestive organ expansion factor-like protein
TRINITY_DN1107_c0_g1_i1	Solute carrier protein 4 family
TRINITY_DN1109_c0_g1_i3	L domain-like protein (Fragment)
TRINITY_DN11111_c0_g1_i1	Ferredoxin
TRINITY_DN1111_c0_g1_i2	Ribosome biogenesis protein BRX1
TRINITY_DN1111_c0_g2_i1	Brix domain-containing protein (Fragment)
TRINITY_DN11128_c0_g1_i1	Putative voltage-gated cation channel subunit 2
TRINITY_DN1115_c1_g1_i1	Serine threonine-protein kinase ctr1
TRINITY_DN1118_c0_g1_i1	SDR family NAD(P)-dependent oxidoreductase
TRINITY_DN11207_c0_g1_i1	Cleavage and polyadenylation specificity factor subunit 3-I
TRINITY_DN11209_c0_g2_i1	CMP/dCMP-type deaminase domain-containing protein
TRINITY_DN1120_c0_g2_i1	Calcium-transporting ATPase type 2C member 1-like
TRINITY_DN11227_c0_g1_i1	DnaJ-domain-containing protein (Fragment)
TRINITY_DN1122_c0_g2_i1	Nuclear protein localization protein 4 homolog
TRINITY_DN11245_c0_g1_i1	Type 11 methyltransferase
TRINITY_DN1125_c0_g1_i1	Dihydropteroate synthase
TRINITY_DN1125_c0_g2_i1	Pterin-binding domain-containing protein
TRINITY_DN11260_c0_g1_i1	Oxidoreductase
TRINITY_DN11267_c0_g1_i1	RNA polymerase II subunit A
TRINITY_DN1127_c0_g1_i1	Peroxisomal membrane protein-related
TRINITY_DN11282_c0_g1_i1	Uroporphyrin-iii C-methyltransferase (Fragment)
TRINITY_DN11295_c0_g1_i1	Phytochelatin synthase-like protein (Fragment)
TRINITY_DN11302_c0_g1_i1	Elongation factor Tu GTP binding domain containing 2
TRINITY_DN1132_c0_g1_i1	Nucleolar complex protein 3
TRINITY_DN11334_c0_g2_i1	Protein kinase domain-containing protein
TRINITY_DN11335_c0_g1_i1	Peptidyl-prolyl cis-trans isomerase
TRINITY_DN1135_c0_g2_i1	Isochorismatase hydrolase
TRINITY_DN11372_c0_g2_i1	AAA domain-containing protein
TRINITY_DN11382_c0_g1_i1	Peptidase S1 domain-containing protein
TRINITY_DN11389_c0_g1_i1	Glycoside hydrolase, family 1 (Fragment)
TRINITY_DN113_c0_g2_i1	Ubiquitin-like domain-containing protein
TRINITY_DN11404_c0_g2_i1	Helicase C-terminal domain-containing protein (Fragment)
TRINITY_DN1140_c0_g1_i2	RS27, ribosomal protein 27 40S small ribosomal subunit
TRINITY_DN1141_c0_g1_i1	Dosage compensation protein dpy-30
TRINITY_DN1143_c0_g1_i1	Trafficking protein particle complex subunit
TRINITY_DN1145_c0_g1_i4	Mariner transposase putative
TRINITY_DN1146_c0_g1_i1	Thermostable beta-glucosidase B
TRINITY_DN1146_c0_g2_i1	Glycosyl hydrolase (Fragment)
TRINITY_DN1151_c0_g1_i1	Ysc84 domain-containing protein
TRINITY_DN11547_c0_g2_i1	Enoyl-CoA hydratase 1
TRINITY_DN1155_c0_g3_i1	Congested-like trachea protein (Fragment)
TRINITY_DN1159_c0_g1_i3	Poly(U)-binding-splicing factor PUF60
TRINITY_DN1159_c0_g1_i4	Poly(U)-binding-splicing factor PUF60
TRINITY_DN11606_c0_g1_i1	Nitronate monooxygenase (Fragment)
TRINITY_DN11606_c0_g2_i1	Nitronate monooxygenase (Fragment)
TRINITY_DN11608_c0_g1_i1	Alphaaminoadipic semialdehyde synthase putative
TRINITY_DN11623_c0_g1_i1	TOG domain-containing protein
TRINITY_DN11634_c0_g1_i1	GDSL esterase/lipase
TRINITY_DN11635_c1_g1_i1	DCP2-domain-containing protein (Fragment)
TRINITY_DN11635_c2_g1_i1	Thymidylate kinase
TRINITY_DN11641_c0_g1_i1	Leishmanolysin-like peptidase
TRINITY_DN11653_c0_g1_i1	2-desacetyl-2-hydroxyethyl bacteriochlorophyllide A dehydrogenase
TRINITY_DN1166_c0_g2_i1	Protein kinase, catalytic domain protein
TRINITY_DN11675_c0_g3_i1	Fad-dependent oxidoreductase domain-containing protein 1
TRINITY_DN1167_c0_g1_i1	Dihydrolipoyl dehydrogenase
TRINITY_DN116_c0_g1_i3	ATP-binding cassette transporter
TRINITY_DN116_c0_g2_i1	ABC transmembrane type-1 domain-containing protein
TRINITY_DN11704_c0_g1_i1	TGc domain-containing protein (Fragment)
TRINITY_DN1170_c0_g2_i1	TLDc domain-containing protein
TRINITY_DN11741_c1_g1_i1	Extracellular nuclease, putative
TRINITY_DN1175_c0_g2_i1	RAB27A, member RAS oncogene family
TRINITY_DN1176_c0_g1_i1	Suppressor of kinetochore protein 1
TRINITY_DN11770_c0_g1_i1	Guanylate cyclase
TRINITY_DN11775_c0_g2_i1	Aldo keto reductase
TRINITY_DN11788_c1_g1_i1	Ferredoxin-dependent glutamate synthase
TRINITY_DN11794_c0_g2_i1	Glycylpeptide N-tetradecanoyltransferase
TRINITY_DN1179_c0_g3_i1	Peptidyl-prolyl cis-trans isomerase
TRINITY_DN117_c0_g1_i1	GNAT family N-acetyltransferase
TRINITY_DN117_c0_g2_i1	GNAT family N-acetyltransferase
TRINITY_DN117_c0_g2_i2	GNAT family N-acetyltransferase
TRINITY_DN117_c0_g2_i3	GNAT family N-acetyltransferase
TRINITY_DN11818_c0_g1_i1	Sec23 interacting protein (Fragment)
TRINITY_DN1181_c0_g1_i1	Coumaryl-coa ligase
TRINITY_DN11824_c0_g2_i1	HMA domain-containing protein
TRINITY_DN1182_c0_g2_i1	Oligosaccharyl transferase subunit
TRINITY_DN11853_c0_g2_i1	MFS general substrate transporter
TRINITY_DN11856_c0_g2_i1	Tyrosine transporter
TRINITY_DN1189_c0_g1_i2	Serine/threonine dehydratase (Fragment)
TRINITY_DN1189_c0_g1_i6	L-threonine ammonia-lyase
TRINITY_DN1189_c0_g1_i7	Threo-3-hydroxy-L-aspartate ammonia-lyase
TRINITY_DN1189_c0_g1_i8	Serine/threonine dehydratase (Fragment)
TRINITY_DN1189_c0_g1_i9	Threonine dehydratase, catabolic
TRINITY_DN118_c0_g2_i1	Glycine-rich RNA-binding protein 2
TRINITY_DN11905_c0_g1_i1	Light-harvesting complex I chlorophyll a/b binding protein 1
TRINITY_DN1190_c0_g1_i1	Zn-dependent exopeptidase (Fragment)
TRINITY_DN1191_c0_g1_i1	Regulatory proteasome non-atpase subunit 8
TRINITY_DN11920_c0_g2_i1	ABC1 domain-containing protein
TRINITY_DN11929_c0_g1_i1	Metal dependent phosphohydrolase
TRINITY_DN11945_c0_g1_i1	Putative glutathione-S-transferase
TRINITY_DN11952_c0_g1_i1	Fructose-bisphosphatase class I (Fragment)
TRINITY_DN11955_c0_g1_i1	Lipid ABC transporter permease/ATP-binding protein (Fragment)
TRINITY_DN11955_c0_g1_i2	Lipid ABC transporter permease/ATP-binding protein (Fragment)
TRINITY_DN1196_c0_g2_i1	ABC tran and ABC tran 2 domain containing protein
TRINITY_DN11973_c0_g1_i1	Peptidyl-prolyl cis-trans isomerase H
TRINITY_DN11_c0_g1_i1	Transmembrane 9 superfamily member
TRINITY_DN12013_c0_g2_i1	Mbp-1 interacting protein-2A
TRINITY_DN1201_c0_g2_i1	Unnamed protein product
TRINITY_DN12041_c0_g2_i1	Ribonuclease H-like protein (Fragment)
TRINITY_DN1207_c0_g1_i1	Endopeptidase La
TRINITY_DN12102_c0_g1_i1	Putative metal-binding enzyme
TRINITY_DN1210_c0_g2_i1	Proteasome component (PCI) domain
TRINITY_DN1213_c0_g1_i3	RNB domain-containing protein
TRINITY_DN1215_c0_g1_i1	Eukaryotic translation initiation factor 3 subunit E
TRINITY_DN1218_c0_g1_i2	3-oxo-5-alpha-steroid 4-dehydrogenase
TRINITY_DN12195_c0_g1_i1	Macro domain-containing protein
TRINITY_DN1219_c0_g2_i1	Cation-transporting ATPase
TRINITY_DN1225_c0_g1_i1	Cytosolic Fe-S cluster assembly factor NUBP1 homolog
TRINITY_DN1228_c0_g2_i1	Lactaldehyde dehydrogenase
TRINITY_DN122_c0_g6_i1	Type VI secretion system ATPase TssH (Fragment)
TRINITY_DN12300_c0_g3_i1	Guanylate cyclase domain-containing protein
TRINITY_DN1230_c0_g1_i1	Pumilio homology domain family member 6
TRINITY_DN12345_c0_g1_i1	Mitochondrial ferredoxin
TRINITY_DN12359_c0_g2_i1	HA2 domain-containing protein (Fragment)
TRINITY_DN12366_c0_g2_i1	Kinesin motor domain-containing protein
TRINITY_DN12369_c0_g1_i1	Translation initiation factor IF-3
TRINITY_DN12371_c0_g1_i1	AB hydrolase-1 domain-containing protein
TRINITY_DN12379_c0_g1_i1	Beta-ketoacyl-acyl-carrier-protein synthase II
TRINITY_DN1237_c0_g1_i1	Nucleolar protein 56
TRINITY_DN12382_c0_g1_i1	OTU domain-containing protein
TRINITY_DN12383_c0_g1_i2	Viral ammonium transporter
TRINITY_DN12385_c0_g1_i1	NADH-cytochrome b5 reductase
TRINITY_DN1238_c0_g1_i1	CRAL-TRIO domain-containing protein (Fragment)
TRINITY_DN12390_c0_g1_i1	Ankyrin
TRINITY_DN12396_c0_g1_i1	Translation initiation factor eIF-2B subunit gamma
TRINITY_DN12402_c0_g1_i1	rRNA-processing protein FCF1
TRINITY_DN12417_c0_g1_i3	Radical SAM enzyme
TRINITY_DN1241_c0_g1_i1	V-type proton ATPase subunit G
TRINITY_DN12426_c0_g3_i1	GAF domain-containing protein (Fragment)
TRINITY_DN12428_c0_g1_i1	ATP-dependent helicase rhp16
TRINITY_DN12435_c0_g2_i1	Udp-galactose transporter
TRINITY_DN12462_c0_g1_i1	Fe2OG dioxygenase domain-containing protein
TRINITY_DN12462_c1_g1_i1	Mono-or diacylglycerol acyltransferase type 2
TRINITY_DN12476_c0_g1_i1	Short chain dehydrogenase
TRINITY_DN12477_c1_g1_i1	Ankyrin repeat-containing domain protein
TRINITY_DN12478_c0_g1_i1	Endoplasmic reticulum oxidoreductin 1
TRINITY_DN12494_c0_g1_i1	SDR family oxidoreductase
TRINITY_DN124_c0_g3_i1	USP domain-containing protein
TRINITY_DN12518_c0_g1_i1	KRR1 small subunit processome component
TRINITY_DN1253_c0_g2_i1	NADH-ubiquinone oxidoreductase subunit, mitochondrial
TRINITY_DN12563_c0_g1_i1	AB hydrolase-1 domain-containing protein
TRINITY_DN1257_c0_g2_i1	Proteasome regulatory particle lid subunit RPN3
TRINITY_DN12595_c0_g1_i1	28S ribosomal protein S33 mitochondrial
TRINITY_DN1259_c0_g1_i1	Mevalonate kinase
TRINITY_DN125_c0_g1_i2	Ca2+ transporting ATPase, plasma membrane
TRINITY_DN12638_c0_g1_i1	Rna binding protein napor (Fragment)
TRINITY_DN12644_c0_g1_i1	Molybdopterin biosynthesis protein (Fragment)
TRINITY_DN12665_c0_g1_i2	SAYSvFN domain-containing protein
TRINITY_DN12668_c0_g2_i1	DNA photolyase 2 (Fragment)
TRINITY_DN12668_c0_g3_i1	Deoxyribodipyrimidine photo-lyase (Fragment)
TRINITY_DN1266_c0_g1_i1	Autophagy-related protein 3
TRINITY_DN12680_c0_g2_i1	YEATS domain-containing protein 4
TRINITY_DN12689_c0_g1_i1	Oxoglutarate/iron-dependent dioxygenase
TRINITY_DN1268_c0_g1_i1	Membrane protease subunit
TRINITY_DN126_c0_g1_i1	Lysyl-trna synthetase
TRINITY_DN1273_c0_g2_i1	T-complex protein 1 subunit eta (Fragment)
TRINITY_DN12749_c0_g1_i1	Solute carrier family 50
TRINITY_DN1276_c0_g1_i1	Choline/Carnitine O-acyltransferase
TRINITY_DN12773_c0_g4_i1	Phytanoyl-CoA dioxygenase domain-containing protein 1
TRINITY_DN1277_c0_g6_i1	Ubiquitin--protein ligase molybdopterin-converting factor
TRINITY_DN12780_c0_g1_i1	ADP,ATP carrier protein 2, chloroplastic
TRINITY_DN12788_c0_g1_i1	Protein kinase domain-containing protein
TRINITY_DN1278_c0_g1_i2	Annexin
TRINITY_DN1278_c0_g2_i1	Annexin
TRINITY_DN1278_c0_g2_i2	Annexin
TRINITY_DN12790_c0_g1_i1	Triose phosphatephosphate translocator tpt, chloroplastic
TRINITY_DN127_c0_g1_i1	Deoxyribonuclease V
TRINITY_DN12809_c0_g2_i1	Glycerol-3-phosphate dehydrogenase [NAD(+)] (Fragment)
TRINITY_DN12839_c0_g2_i1	Oxidoreductase TDA3
TRINITY_DN12865_c0_g1_i1	Ubiquitin conjugating enzyme
TRINITY_DN12874_c0_g1_i1	Peptidylprolyl isomerase
TRINITY_DN1290_c0_g3_i1	Sorting nexin-4 (Autophagy-related protein 24)
TRINITY_DN12941_c0_g1_i1	Thioredoxin-like fold
TRINITY_DN1296_c0_g2_i2	SAP domain-containing protein
TRINITY_DN13030_c0_g1_i1	Cell division cycle protein 123
TRINITY_DN13032_c0_g1_i1	OTU domain-containing protein 3
TRINITY_DN13049_c0_g1_i1	Ribosome production factor
TRINITY_DN13050_c0_g1_i1	Peptidyl-prolyl cis-trans isomerase A
TRINITY_DN13060_c0_g2_i1	ADP,ATP carrier protein
TRINITY_DN13078_c0_g3_i1	FAD-dependent monooxygenase (Fragment)
TRINITY_DN13082_c0_g1_i1	Sulfotransferase
TRINITY_DN13088_c0_g2_i1	RNA polymerase principal sigma factor HrdD
TRINITY_DN13096_c0_g2_i1	Heat shock transcription factor maize (Fragment)
TRINITY_DN130_c0_g1_i1	AP complex subunit sigma
TRINITY_DN13101_c0_g1_i1	Nitrate/nitrite antiporter
TRINITY_DN13102_c0_g4_i1	Annexin
TRINITY_DN13102_c0_g4_i2	Annexin
TRINITY_DN13104_c0_g2_i1	Aspartate carbamoyltransferase catalytic subunit
TRINITY_DN13105_c0_g2_i1	S-adenosyl-L-methionine-dependent methyltransferase
TRINITY_DN13107_c0_g1_i1	Short-subunit dehydrogenase
TRINITY_DN1310_c0_g2_i1	Nucampholin
TRINITY_DN1311_c0_g1_i1	Spermidine synthase
TRINITY_DN1311_c0_g1_i2	Spermidine synthase
TRINITY_DN13125_c0_g2_i1	Ribonucleoside hydrolase RihC (Fragment)
TRINITY_DN13134_c0_g1_i1	Phosphoglycerate mutase-like protein AT74H
TRINITY_DN13139_c0_g1_i1	Peptide-methionine (S)-S-oxide reductase
TRINITY_DN13142_c0_g2_i1	54S ribosomal protein L24, mitochondrial
TRINITY_DN13142_c1_g1_i1	Bromodomain-containing protein 2
TRINITY_DN13153_c0_g2_i1	Nuclear LIM factor interactor-interacting protein hyphal form, putative
TRINITY_DN13180_c0_g1_i1	SDR family NAD(P)-dependent oxidoreductase
TRINITY_DN13182_c0_g1_i1	N-terminal nucleophile aminohydrolase (Fragment)
TRINITY_DN1318_c0_g2_i1	Alanopine dehydrogenase
TRINITY_DN131_c0_g2_i1	Methylenetetrahydrofolate reduct
TRINITY_DN1322_c0_g1_i1	Elongation of very long chain fatty acids protein
TRINITY_DN1322_c0_g1_i2	Elongation of very long chain fatty acids protein (Fragment)
TRINITY_DN1324_c0_g1_i1	Hydroxyacid dehydrogenase
TRINITY_DN13251_c0_g1_i2	ShKT domain-containing protein
TRINITY_DN13254_c0_g1_i1	Ubiquinone biosynthesis protein COQ4, mitochondrial
TRINITY_DN13266_c0_g2_i1	Phosphoglycolate phosphatase (Fragment)
TRINITY_DN1326_c1_g3_i1	Ubiquitin-like domain-containing protein
TRINITY_DN1326_c1_g3_i2	Ubiquitin-like domain-containing protein
TRINITY_DN132_c0_g1_i1	6,7-dimethyl-8-ribityllumazine synthase
TRINITY_DN132_c0_g1_i3	6,7-dimethyl-8-ribityllumazine synthase
TRINITY_DN1331_c0_g2_i1	Heme oxygenase 1, chloroplastic
TRINITY_DN1333_c0_g1_i1	Very-long-chain (3R)-3-hydroxyacyl-CoA dehydratase
TRINITY_DN13354_c0_g1_i1	Phosphoglycerate mutase
TRINITY_DN1335_c0_g2_i1	Response regulator (Fragment)
TRINITY_DN13362_c0_g1_i1	GRIP domain-containing protein
TRINITY_DN13370_c0_g1_i1	Trna rrna methyltransferase
TRINITY_DN13394_c0_g1_i1	Alkaline phosphatase-like protein
TRINITY_DN13398_c0_g2_i1	6-phosphogluconolactonase
TRINITY_DN1340_c0_g1_i1	Pescadillo
TRINITY_DN1341_c0_g1_i1	Prolyl oligopeptidase
TRINITY_DN1341_c2_g1_i1	AAA domain-containing protein
TRINITY_DN1342_c0_g3_i1	Transmembrane protease serine 6
TRINITY_DN13438_c0_g1_i1	RPOL4c domain-containing protein
TRINITY_DN1343_c0_g2_i1	Methionine sulfoxide reductase B
TRINITY_DN1347_c0_g1_i1	Tim44 domain-containing protein
TRINITY_DN13507_c0_g1_i1	Peptidylprolyl isomerase
TRINITY_DN1350_c0_g1_i1	Protein disulfide-isomerase domain protein
TRINITY_DN1350_c0_g1_i2	Protein disulfide isomerase family A member 6
TRINITY_DN1351_c2_g3_i1	TPT domain-containing protein
TRINITY_DN1354_c0_g1_i1	Probable cobyric acid synthase
TRINITY_DN1355_c0_g1_i1	Charged multivesicular body protein 6-B
TRINITY_DN1356_c0_g1_i1	Serine/threonine-protein phosphatase PP-X isozyme 2
TRINITY_DN13572_c0_g1_i1	DNA recombination-mediator protein A
TRINITY_DN13573_c0_g1_i1	TsaA-like domain-containing protein (Fragment)
TRINITY_DN1358_c0_g2_i1	11-beta-hydroxysteroid dehydrogenase-like 2
TRINITY_DN13596_c0_g1_i2	50S ribosomal protein L12, chloroplastic
TRINITY_DN1359_c0_g2_i3	Stress-induced-phosphoprotein 1
TRINITY_DN13609_c0_g5_i1	Tat pathway signal protein (Fragment)
TRINITY_DN13626_c0_g1_i1	Sodium/pyruvate cotransporter like
TRINITY_DN13627_c0_g1_i1	Conserved oligomeric Golgi complex subunit 6
TRINITY_DN1362_c0_g1_i1	NADP-dependent isocitrate dehydrogenase (Fragment)
TRINITY_DN1362_c0_g1_i2	NADP-dependent isocitrate dehydrogenase
TRINITY_DN1362_c0_g2_i1	NADP-dependent isocitrate dehydrogenase (Fragment)
TRINITY_DN13634_c0_g1_i1	Methionine sulfoxide reductase B
TRINITY_DN13634_c1_g1_i1	PX domain-containing protein
TRINITY_DN13646_c0_g1_i1	CYCLIN domain-containing protein
TRINITY_DN13647_c0_g2_i1	Transaldolase
TRINITY_DN1364_c0_g2_i1	Small COPII coat GTPase
TRINITY_DN13657_c0_g1_i1	TNase-like domain-containing protein
TRINITY_DN13658_c0_g1_i1	Thiamine pyrophosphokinase
TRINITY_DN13660_c0_g2_i1	DNA polymerase epsilon catalytic subunit (Fragment)
TRINITY_DN1366_c0_g3_i1	Nucleolin
TRINITY_DN13677_c0_g1_i1	Ribonuclease
TRINITY_DN13684_c0_g1_i1	ABC1 domain-containing protein (Fragment)
TRINITY_DN13690_c0_g1_i1	MTS domain-containing protein (Fragment)
TRINITY_DN13695_c0_g1_i1	OBG-type G domain-containing protein
TRINITY_DN1369_c0_g2_i1	VWFA domain-containing protein
TRINITY_DN13704_c0_g1_i1	Mediator of RNA polymerase II transcription subunit 31
TRINITY_DN13714_c0_g2_i1	DnaJ homolog subfamily C member 7
TRINITY_DN13720_c0_g1_i2	Peroxiredoxin
TRINITY_DN13734_c0_g1_i1	Transcription elongation factor S-II
TRINITY_DN13785_c0_g1_i1	Alkyl transferase
TRINITY_DN13794_c0_g1_i1	SDR family NAD(P)-dependent oxidoreductase (Fragment)
TRINITY_DN13799_c0_g1_i1	Aldedh domain-containing protein (Fragment)
TRINITY_DN1379_c0_g1_i1	Homoserine kinase
TRINITY_DN13814_c0_g1_i1	2-acylglycerol O-acyltransferase 1
TRINITY_DN1381_c0_g1_i1	Phospholipase A-2-activating protein
TRINITY_DN13837_c0_g1_i1	C3H1-type domain-containing protein
TRINITY_DN1385_c0_g1_i1	Peptidyl-prolyl cis-trans isomerase
TRINITY_DN13868_c0_g1_i1	Cation diffusion facilitator family
TRINITY_DN1388_c0_g1_i2	Related to ste23-metalloprotease involved in a-factor processing
TRINITY_DN13896_c0_g1_i1	ATP-dependent Zn protease
TRINITY_DN138_c1_g1_i1	Iron-regulated protein
TRINITY_DN13900_c0_g2_i1	Palmitoyltransferase
TRINITY_DN1391_c0_g1_i3	Intracellular carbonic anhydrase
TRINITY_DN1391_c0_g1_i4	Intracellular carbonic anhydrase
TRINITY_DN13922_c0_g1_i1	HIT domain-containing protein (Fragment)
TRINITY_DN1392_c0_g1_i1	Cation-transporting P-type ATPase
TRINITY_DN1396_c0_g2_i1	Phosphocholine transferase AnkX
TRINITY_DN1396_c0_g4_i1	Ankyrin repeat domain-containing protein (Fragment)
TRINITY_DN1397_c0_g2_i1	EF hand-containing protein
TRINITY_DN13993_c0_g1_i1	2OG-Fe(II) oxygenase
TRINITY_DN13999_c0_g1_i1	Glucosyl-3-phosphoglycerate phosphatase
TRINITY_DN14033_c0_g1_i1	Bromo domain-containing protein
TRINITY_DN1404_c0_g1_i1	Long-chain-fatty-acid--CoA ligase
TRINITY_DN14057_c0_g1_i1	Granzyme A (Fragment)
TRINITY_DN14070_c0_g1_i1	Cyclin N-terminal domain-containing protein
TRINITY_DN14070_c0_g1_i2	G2/mitotic-specific cyclin-B, putative
TRINITY_DN14071_c0_g1_i1	3-phosphoserine/phosphohydroxythreonine transaminase (Fragment)
TRINITY_DN1407_c0_g1_i1	2-oxoisovalerate dehydrogenase subunit alpha
TRINITY_DN1407_c0_g2_i1	2-oxoisovalerate dehydrogenase subunit alpha 2, mitochondrial (Fragment)
TRINITY_DN1409_c0_g2_i1	Trypsin 2
TRINITY_DN1411_c0_g2_i1	Membrane-associated protein, putative
TRINITY_DN14136_c0_g1_i1	Acyl-coenzyme A dehydrogenase
TRINITY_DN14138_c0_g1_i1	FAD-dependent pyridine nucleotide-disulfide oxidoreductase
TRINITY_DN14160_c0_g1_i1	Oxygen-dependent coproporphyrinogen oxidase
TRINITY_DN14169_c0_g1_i1	Drug metabolite transporter superfamily
TRINITY_DN14184_c0_g1_i1	Epimerase domain-containing protein
TRINITY_DN1419_c0_g2_i1	Adenosylmethionine--8-amino-7-oxononanoate aminotransferase BioA (Fragment)
TRINITY_DN1419_c0_g4_i1	Aminotransferase class III-fold pyridoxal phosphate-dependent enzyme (Fragment)
TRINITY_DN14219_c0_g1_i1	DEAD/DEAH box helicase (Fragment)
TRINITY_DN1421_c0_g1_i4	Cysteine dioxygenase
TRINITY_DN1421_c1_g1_i1	Folylpolyglutamate synthase
TRINITY_DN14226_c0_g1_i1	BZIP domain-containing protein
TRINITY_DN14245_c0_g1_i1	Mono-ADP-ribosyltransferase sirtuin 6
TRINITY_DN14246_c0_g2_i1	Nucleoside-diphosphate-sugar epimerase
TRINITY_DN14292_c0_g1_i1	Inosine triphosphate pyrophosphatase
TRINITY_DN1429_c0_g2_i1	Protein kinase domain-containing protein (Fragment)
TRINITY_DN1430_c0_g1_i1	Peptidylprolyl isomerase
TRINITY_DN14315_c0_g1_i1	Imidazoleglycerol-phosphate dehydratase
TRINITY_DN14330_c0_g1_i1	Adrenodoxin, mitochondrial
TRINITY_DN14337_c0_g1_i1	Hydroxyacyl-coenzyme a mitochondrial
TRINITY_DN1435_c0_g1_i1	Membrane protease subunit
TRINITY_DN14363_c0_g1_i1	Arogenate dehydrogenase (NADP+), plant
TRINITY_DN14366_c0_g1_i1	Bis(5'-adenosyl)-triphosphatase
TRINITY_DN14378_c0_g1_i1	ClpS domain-containing protein (Fragment)
TRINITY_DN14391_c0_g1_i1	Cwf15/Cwc15 cell cycle control protein (Fragment)
TRINITY_DN14395_c0_g1_i1	UDP-N-acetylenolpyruvoylglucosamine reductase
TRINITY_DN143_c0_g3_i1	High mobility group protein-2 (HMG-2)
TRINITY_DN14421_c0_g1_i1	Pyrimidine-nucleoside phosphorylase
TRINITY_DN14431_c0_g1_i1	Divalent heavy-metal cation transporter
TRINITY_DN14439_c0_g1_i1	Putative proline/betaine transporter (Fragment)
TRINITY_DN1443_c0_g3_i1	Guanylate kinase/L-type calcium channel beta subunit
TRINITY_DN14440_c0_g1_i1	Aminoacetone oxidase family FAD-binding enzyme
TRINITY_DN14458_c0_g1_i1	FBPase domain-containing protein
TRINITY_DN14474_c0_g1_i1	Alba domain-containing protein (Fragment)
TRINITY_DN1447_c0_g2_i1	Glutamyl-tRNA reductase
TRINITY_DN14487_c0_g1_i1	Folylpolyglutamate synthase
TRINITY_DN14502_c0_g1_i1	Trimethylguanosine synthase
TRINITY_DN14505_c0_g1_i1	Negative elongation factor C/D
TRINITY_DN1450_c0_g1_i1	Carnitine acetyl transferase
TRINITY_DN1450_c0_g1_i2	Carnitine o-acetyltransferase
TRINITY_DN14521_c0_g1_i1	Solute carrier family 25 member 36-A
TRINITY_DN1452_c0_g1_i4	Rab GDP dissociation inhibitor
TRINITY_DN14534_c0_g1_i1	Transcriptional activator
TRINITY_DN1453_c0_g3_i1	Fatty acid hydroxylase domain-containing protein
TRINITY_DN14543_c0_g1_i1	ATP11-domain-containing protein (Fragment)
TRINITY_DN14547_c0_g1_i5	DUF676 domain-containing protein
TRINITY_DN1460_c0_g1_i1	Predicted dinucleotide-binding enzyme
TRINITY_DN14628_c0_g1_i1	Deoxyhypusine hydroxylase
TRINITY_DN14631_c0_g1_i1	DUF296-domain-containing protein
TRINITY_DN1463_c0_g1_i1	Thioredoxin f
TRINITY_DN14648_c0_g1_i1	Glycolipid permease LtaA
TRINITY_DN1472_c0_g1_i1	Alkaline phosphatase (Fragment)
TRINITY_DN1472_c0_g3_i1	Phytase-like protein with esterase activity
TRINITY_DN1473_c0_g2_i1	LRR domain containing protein
TRINITY_DN14789_c0_g1_i1	Cytochrome b5 heme-binding domain-containing protein
TRINITY_DN14792_c0_g1_i1	Adenylate kinase isoenzyme 6
TRINITY_DN1482_c0_g1_i1	Quinolinate synthase
TRINITY_DN1483_c0_g2_i1	RRF domain-containing protein
TRINITY_DN1485_c0_g2_i1	Short-chain dehydrogenase with variable specificity
TRINITY_DN14867_c0_g1_i1	Probable cytosolic iron-sulfur protein assembly protein 1
TRINITY_DN1488_c0_g2_i1	Cysteine proteinase
TRINITY_DN148_c0_g1_i1	Protein kinase domain-containing protein
TRINITY_DN14919_c0_g2_i1	Amidase domain-containing protein
TRINITY_DN1491_c0_g1_i1	Mitochondrial carrier
TRINITY_DN14933_c0_g1_i1	CFEM domain-containing protein
TRINITY_DN14965_c0_g1_i1	PlsC domain-containing protein (Fragment)
TRINITY_DN14998_c0_g1_i1	TPT domain-containing protein
TRINITY_DN1500_c0_g1_i1	Beta-xylosidase/alpha-L-arabinofuranosidase 2
TRINITY_DN1500_c0_g2_i1	Beta-glucosidase (Fragment)
TRINITY_DN15013_c0_g1_i1	Sulfhydryl oxidase
TRINITY_DN15014_c0_g1_i1	BZIP transcription factor
TRINITY_DN1501_c0_g1_i1	Guanine nucleotidebinding proteinlike 3 putative
TRINITY_DN1502_c0_g1_i1	Mitochondrial ribosomal protein l27
TRINITY_DN1503_c0_g2_i1	ThrE domain-containing protein
TRINITY_DN1504_c0_g2_i5	Plastid-specific ribosomal protein PSRP-1
TRINITY_DN1506_c0_g1_i1	Nadph-cytochrome P450 reductase
TRINITY_DN15078_c0_g1_i1	Protoheme IX farnesyltransferase
TRINITY_DN1508_c0_g3_i1	3-hydroxy-3-methylglutaryl coenzyme A reductase
TRINITY_DN15095_c0_g1_i1	Translation protein
TRINITY_DN1509_c0_g2_i1	Flap endonuclease 1
TRINITY_DN1509_c0_g2_i2	Flap endonuclease 1
TRINITY_DN1510_c0_g2_i1	Transferase hexapeptide repeat
TRINITY_DN1511_c1_g1_i1	Host ubiquitin fusion degradation
TRINITY_DN15138_c0_g1_i1	Endo-1,4-beta-xylanase, family GH10
TRINITY_DN15147_c0_g1_i1	Putative mago-nashi
TRINITY_DN1514_c0_g1_i1	4Fe-4S ferredoxin-type domain-containing protein
TRINITY_DN1515_c0_g2_i1	Exo-1,3-beta-glucanase
TRINITY_DN15160_c0_g2_i1	Peptidyl-prolyl cis-trans isomerase
TRINITY_DN15182_c0_g1_i1	High affinity nitrate transporter (Fragment)
TRINITY_DN151_c0_g1_i1	Calreticulin-like protein (Fragment)
TRINITY_DN151_c0_g2_i1	Calreticulin
TRINITY_DN15201_c0_g2_i1	3-methyl-2-oxobutanoate hydroxymethyltransferase
TRINITY_DN1521_c0_g2_i1	Actin-depolymerizing factor like
TRINITY_DN1527_c0_g1_i1	60S ribosomal protein L8-B
TRINITY_DN1527_c0_g1_i2	Ribosomal protein rpl7a
TRINITY_DN15286_c0_g1_i1	Putative aarF domain-containing protein kinase
TRINITY_DN1529_c0_g1_i1	Acetyl-coenzyme A synthetase
TRINITY_DN15341_c0_g1_i1	Trimethyllysine dioxygenase
TRINITY_DN15344_c0_g1_i1	Protein-serine/threonine kinase
TRINITY_DN1535_c0_g1_i1	Charged multivesicular body protein 4
TRINITY_DN1535_c0_g1_i3	Charged multivesicular body protein 4
TRINITY_DN1535_c0_g1_i5	Charged multivesicular body protein 4
TRINITY_DN1536_c0_g1_i1	Mitochondrial-processing peptidase subunit alpha
TRINITY_DN1538_c0_g1_i1	Rhodanese domain-containing protein (Fragment)
TRINITY_DN153_c0_g2_i1	Molecular chaperone GrpE
TRINITY_DN15410_c0_g1_i1	Phosphatidate phosphatase
TRINITY_DN15419_c0_g2_i1	Fimbrial protein pilin
TRINITY_DN15428_c0_g1_i1	L-fucose mutarotase
TRINITY_DN15429_c0_g1_i2	M3 family metallopeptidase
TRINITY_DN15429_c0_g2_i1	Peptidyl dipeptidase
TRINITY_DN15445_c0_g1_i1	Prefoldin subunit 2
TRINITY_DN1544_c0_g2_i1	T-complex protein 1 zeta subunit
TRINITY_DN1547_c0_g1_i1	Metacapase
TRINITY_DN1548_c0_g2_i1	CYCLIN domain-containing protein
TRINITY_DN1550_c0_g1_i1	GTP-binding protein YPTC4
TRINITY_DN1550_c0_g1_i2	RAB2A, member RAS oncogene family
TRINITY_DN1550_c0_g2_i1	RAB10, member RAS oncogene family
TRINITY_DN1552_c0_g1_i2	Peptidase
TRINITY_DN1552_c0_g1_i3	Mitochondrial metalloendopeptidase oma1
TRINITY_DN1555_c0_g1_i1	Uroporphyrinogen decarboxylase
TRINITY_DN15596_c0_g1_i1	TNase-like domain-containing protein (Fragment)
TRINITY_DN1559_c0_g1_i1	Camp-binding domain-like protein (Fragment)
TRINITY_DN1559_c0_g1_i2	Camp-binding domain-like protein (Fragment)
TRINITY_DN1559_c0_g2_i1	cAMP-dependent protein kinase catalytic subunit alpha
TRINITY_DN15610_c0_g1_i1	Ubiquitin-conjugating enzyme variant MMS2
TRINITY_DN15628_c0_g1_i1	XPA binding protein 2
TRINITY_DN1562_c0_g1_i1	Ring finger protein 7
TRINITY_DN1562_c0_g1_i2	RinG-box protein pip1, putative
TRINITY_DN15631_c0_g1_i1	tRNA splicing protein
TRINITY_DN15632_c0_g1_i1	Hydroxylamine reductase
TRINITY_DN15633_c0_g1_i1	Sphingolipid delta-4 desaturase
TRINITY_DN15634_c0_g1_i1	EXS domain-containing protein (Fragment)
TRINITY_DN15638_c0_g1_i1	IGPS domain-containing protein (Fragment)
TRINITY_DN15642_c0_g1_i1	Phytanoyl-CoA dioxygenase
TRINITY_DN15644_c0_g1_i1	Protein kinase domain-containing protein
TRINITY_DN1564_c0_g2_i1	CRAL-TRIO domain-containing protein
TRINITY_DN15650_c0_g1_i1	Caib baif-transferase family protein c7orf10-like isoform 1
TRINITY_DN15653_c0_g1_i1	Ribosomal RNA large subunit methyltransferase n
TRINITY_DN15664_c0_g1_i1	Ornithine cyclodeaminase
TRINITY_DN1566_c0_g1_i1	NOP5NT domain-containing protein (Fragment)
TRINITY_DN1566_c0_g2_i1	Nop domain-containing protein
TRINITY_DN15679_c0_g1_i1	Oxidoreductase electron carrier
TRINITY_DN1567_c0_g1_i3	Leucine carboxyl methyltransferase 1
TRINITY_DN15682_c0_g1_i1	Polyadenylation factor subunit 2
TRINITY_DN1568_c0_g2_i2	Phosphoglycerate mutase (Fragment)
TRINITY_DN1569_c0_g2_i1	Peptidase M1 membrane alanine aminopeptidase (Trf2/trf3)
TRINITY_DN1569_c0_g4_i1	Aminopeptidase
TRINITY_DN15703_c0_g1_i1	NIPSNAP domain-containing protein
TRINITY_DN15720_c0_g1_i1	Aldo-keto reductase
TRINITY_DN15726_c0_g1_i1	Putative enoyl-CoA hydratase, mitochondrial
TRINITY_DN15727_c0_g1_i1	Replication factor C / DNA polymerase III gamma-tau subunit
TRINITY_DN15728_c0_g1_i1	5-formyltetrahydrofolate cyclo-ligase
TRINITY_DN15730_c0_g1_i1	Rhamnolipids biosynthesis 3-oxoacyl-[acyl-carrier-protein] reductase (Fragment)
TRINITY_DN15733_c0_g1_i1	Putative tetratricopeptide repeat-containing family protein
TRINITY_DN15739_c0_g1_i1	Fucoxanthin chlorophyll a/c protein
TRINITY_DN15758_c0_g1_i1	Glutaredoxin
TRINITY_DN1575_c0_g1_i1	Phospholipid hydroperoxide glutathione peroxidase, mitochondrial
TRINITY_DN15761_c0_g1_i1	Peptidylprolyl isomerase
TRINITY_DN15775_c0_g1_i1	Pirin domain-containing protein
TRINITY_DN15777_c0_g1_i1	Probable ERG4 - sterol C-24 reductase
TRINITY_DN15783_c0_g1_i1	AAA-domain-containing protein
TRINITY_DN15784_c0_g1_i1	MFS domain-containing protein
TRINITY_DN15800_c0_g1_i1	FPG-type domain-containing protein
TRINITY_DN15802_c0_g1_i1	Nitroreductase
TRINITY_DN15808_c0_g1_i1	Sugar transporter, conserved site
TRINITY_DN1580_c0_g2_i1	Ribonuclease
TRINITY_DN15814_c0_g1_i1	zf-CHCC domain-containing protein (Fragment)
TRINITY_DN1582_c0_g1_i1	Alkaline serine protease
TRINITY_DN15831_c0_g1_i1	PITH domain-containing protein
TRINITY_DN15832_c0_g1_i1	GST C-terminal domain-containing protein
TRINITY_DN15834_c0_g1_i1	C2H2-type domain-containing protein
TRINITY_DN15851_c0_g1_i1	Histone chaperone
TRINITY_DN15860_c0_g1_i1	Ribonuclease activity regulator RraA
TRINITY_DN15861_c0_g1_i1	GWT1-domain-containing protein (Fragment)
TRINITY_DN15864_c0_g1_i1	Selenocysteine lyase
TRINITY_DN15871_c0_g1_i1	SASA domain-containing protein
TRINITY_DN15874_c0_g1_i1	GDT1-like protein 2, chloroplastic
TRINITY_DN15885_c0_g1_i1	Epoxyqueuosine reductase QueH
TRINITY_DN15891_c0_g1_i1	Thioredoxin domain-containing protein
TRINITY_DN15892_c0_g1_i1	mTERF domain-containing protein, mitochondrial
TRINITY_DN15894_c0_g1_i1	AUR protein kinase
TRINITY_DN15900_c0_g1_i1	FAD/NAD(P)-binding domain-containing protein
TRINITY_DN15904_c0_g1_i1	Tryptophan--tRNA ligase
TRINITY_DN15911_c0_g1_i1	Golgi apparatus membrane protein TVP23
TRINITY_DN15928_c0_g1_i1	3-dehydroquinate dehydratase / shikimate dehydrogenase
TRINITY_DN15937_c0_g1_i1	Putative mitochondrial ribosomal protein
TRINITY_DN15940_c0_g1_i1	Tryparedoxin
TRINITY_DN15944_c0_g1_i1	Geranyl pyrophosphate synthase
TRINITY_DN15951_c0_g1_i1	Polyribonucleotide 5'-hydroxyl-kinase
TRINITY_DN15956_c0_g1_i1	Phosphoglycerate mutase
TRINITY_DN1595_c0_g1_i1	Transmembrane 9 superfamily member
TRINITY_DN15964_c0_g1_i1	Vesicle-trafficking protein SEC22b, putative
TRINITY_DN15971_c0_g1_i1	Transcriptional regulator MraZ
TRINITY_DN15972_c0_g1_i1	Putative plastid-lipid-associated protein chloroplastic-like protein
TRINITY_DN15984_c0_g1_i1	Dut, dUTPase
TRINITY_DN1598_c0_g1_i2	UV excision repair protein RAD23 B
TRINITY_DN1599_c0_g1_i1	Eukaryotic translation initiation factor 2 subunit beta
TRINITY_DN16007_c0_g1_i1	Biliverdin reductase / flavin reductase
TRINITY_DN16009_c0_g1_i1	Mitochondrial PGP phosphatase
TRINITY_DN16011_c0_g1_i1	Protein kinase domain-containing protein
TRINITY_DN16017_c0_g2_i1	21S rRNA (GM2251-2'-O)-methyltransferase
TRINITY_DN1601_c0_g1_i1	Solute carrier family 10 (Sodium/bile acid cotransporter), member 2
TRINITY_DN16059_c0_g1_i1	NADP-dependent oxidoreductase
TRINITY_DN16060_c0_g1_i1	ACB domain-containing protein
TRINITY_DN16061_c0_g1_i1	Fucoxanthin chlorophyll a/c protein, deviant
TRINITY_DN16067_c0_g1_i1	DNA polymerase epsilon subunit 3
TRINITY_DN16094_c0_g1_i1	Enoyl-CoA hydratase
TRINITY_DN16097_c0_g1_i1	DUF862 domain-containing protein
TRINITY_DN16099_c0_g1_i1	Peptidyl-prolyl cis-trans isomerase
TRINITY_DN1609_c0_g1_i3	Sporulation-specific protein, putative
TRINITY_DN16108_c0_g1_i1	Inositol-1-monophosphatase
TRINITY_DN1610_c0_g1_i1	Heat shock protein HslVU
TRINITY_DN1610_c0_g2_i1	Unfoldase HslU
TRINITY_DN1612_c0_g3_i1	Peptidase
TRINITY_DN16135_c0_g1_i1	Methyltransferase
TRINITY_DN16145_c0_g1_i1	Ribosomal protein S14
TRINITY_DN1615_c0_g1_i2	Aerolysin
TRINITY_DN1616_c0_g1_i1	Fucoxanthin-chlorophyll a-c binding protein A, chloroplastic
TRINITY_DN16174_c0_g1_i1	Fimbrial protein pilin
TRINITY_DN1618_c0_g1_i1	Photosystem II reaction center M protein, plastid
TRINITY_DN1619_c0_g1_i1	Arginase
TRINITY_DN16201_c0_g1_i1	Pre-mRNA processing factor 38A
TRINITY_DN16206_c0_g1_i1	Proteasome endopeptidase complex
TRINITY_DN16211_c0_g1_i1	NADH-cytochrome b5 reductase
TRINITY_DN16220_c0_g1_i1	Precursor cytochrome c6
TRINITY_DN16222_c0_g1_i1	ATP-dependent sacrificial sulfur transferase LarE
TRINITY_DN16230_c0_g1_i1	Mitochondrial fission process protein 1 (inferred by orthology to a C. elegans protein)
TRINITY_DN16237_c0_g1_i1	protein BOLA4, chloroplastic/mitochondrial
TRINITY_DN1623_c0_g3_i1	Type I glyceraldehyde-3-phosphate dehydrogenase (Fragment)
TRINITY_DN16255_c0_g1_i1	SET domain-containing protein
TRINITY_DN1625_c0_g1_i1	Metallophos domain-containing protein
TRINITY_DN1627_c0_g1_i1	Homeobox domain-containing protein
TRINITY_DN162_c0_g3_i1	NADP-dependent malic enzyme
TRINITY_DN16310_c0_g1_i1	DNA primase
TRINITY_DN16329_c0_g1_i1	Hydrolase, alpha/beta fold family (Fragment)
TRINITY_DN16344_c0_g1_i1	Lipase/esterase (Fragment)
TRINITY_DN16347_c0_g1_i1	OTU domain-containing protein
TRINITY_DN16357_c0_g1_i1	BRO1 domain-containing protein
TRINITY_DN1636_c0_g1_i1	N-acetylgalactosamine-4-sulfatase (Fragment)
TRINITY_DN1636_c0_g1_i2	N-acetylgalactosamine-4-sulfatase
TRINITY_DN16371_c0_g1_i1	Phosphoglycolate phosphatase
TRINITY_DN1637_c0_g1_i1	Ankyrin domain-containing protein (Fragment)
TRINITY_DN16392_c0_g1_i1	TLDc domain-containing protein (Fragment)
TRINITY_DN1641_c0_g3_i1	Carbon-sulfur lyases
TRINITY_DN16428_c0_g1_i1	Translation machinery-associated protein 20
TRINITY_DN1644_c0_g1_i1	H-or Na-translocating F-type, V-type and A-type ATPase (F-ATPase)
TRINITY_DN16455_c0_g1_i1	Large subunit ribosomal protein L27
TRINITY_DN16456_c0_g1_i1	Short-chain dehydrogenase/reductase SDR
TRINITY_DN1646_c0_g1_i1	Vacuolar protease A
TRINITY_DN1647_c0_g3_i1	Endonuclease/Exonuclease/phosphatase family
TRINITY_DN16498_c0_g1_i1	Protein kinase domain-containing protein
TRINITY_DN16514_c0_g1_i1	Leishmanolysin-like peptidase
TRINITY_DN1656_c0_g1_i2	Aspartyl aminopeptidase
TRINITY_DN1659_c0_g2_i1	Not3-domain-containing protein
TRINITY_DN1659_c0_g4_i1	YIF1-domain-containing protein
TRINITY_DN165_c0_g1_i2	F5/8 type C domain-containing protein
TRINITY_DN165_c0_g1_i3	F5/8 type C domain-containing protein
TRINITY_DN1661_c0_g1_i2	Flavocytochrome c flavin subunit
TRINITY_DN1661_c0_g1_i3	Flavocytochrome c
TRINITY_DN16622_c0_g1_i1	Peroxiredoxin
TRINITY_DN1662_c0_g1_i2	Serine hydroxymethyltransferase
TRINITY_DN1662_c0_g4_i1	Pkinase-domain-containing protein (Fragment)
TRINITY_DN1664_c0_g1_i1	Thiamine biosynthesis protein ThiJ
TRINITY_DN1668_c0_g1_i1	Serine-type peptidase (DEGP1)
TRINITY_DN1676_c0_g3_i1	leucine-rich repeat receptor-like protein kinase PXL2
TRINITY_DN1677_c0_g1_i1	GLTP domain-containing protein
TRINITY_DN167_c0_g1_i1	GRIM-19 protein-domain-containing protein (Fragment)
TRINITY_DN1684_c0_g1_i2	Dihydrolipoamide acetyltransferase component of pyruvate dehydrogenase complex
TRINITY_DN1684_c0_g1_i3	Dihydrolipoamide acetyltransferase component of pyruvate dehydrogenase complex
TRINITY_DN1690_c0_g1_i1	AP-3 complex subunit mu-1
TRINITY_DN1690_c0_g3_i1	MHD domain-containing protein (Fragment)
TRINITY_DN1691_c0_g1_i1	Vesicle transporter GOT1B
TRINITY_DN1694_c0_g1_i1	Putative major facilitator superfamily transporter
TRINITY_DN1704_c0_g1_i1	Blocked early in transport 1
TRINITY_DN1705_c0_g1_i2	Eukaryotic translation initiation factor 5A
TRINITY_DN1708_c0_g1_i1	Membrane-associated 30 kDa protein, chloroplastic
TRINITY_DN1711_c0_g1_i1	Peptidyl-prolyl cis-trans isomerase E
TRINITY_DN17199_c0_g1_i1	NADPH thioredoxin reductase
TRINITY_DN17218_c0_g1_i1	Peptidase C83 domain-containing protein
TRINITY_DN17221_c0_g1_i1	t-SNARE coiled-coil homology domain-containing protein
TRINITY_DN17223_c0_g1_i1	Alcohol dehydrogenase (NADP+)
TRINITY_DN17237_c0_g1_i1	PxPhosphoserine phosphatase
TRINITY_DN1723_c0_g1_i1	Protein kinase, catalytic domain protein
TRINITY_DN17257_c0_g1_i1	frataxin, mitochondrial-like
TRINITY_DN17259_c0_g1_i1	V-type proton ATPase subunit F
TRINITY_DN17260_c0_g1_i1	Transmembrane protein
TRINITY_DN17261_c0_g1_i1	Glutaryl-CoA dehydrogenase, mitochondrial
TRINITY_DN17263_c0_g1_i1	Cysteine proteinase (Fragment)
TRINITY_DN17270_c0_g1_i1	FSH1 domain-containing protein
TRINITY_DN17274_c0_g1_i1	54S ribosomal protein L19, mitochondrial
TRINITY_DN17285_c0_g1_i1	Methyltransferase
TRINITY_DN17287_c0_g1_i1	Two-component response regulator
TRINITY_DN17299_c0_g1_i1	HESB-like domain-containing protein 2
TRINITY_DN1729_c0_g1_i2	PlsC domain-containing protein
TRINITY_DN172_c0_g2_i1	Succinate dehydrogenase cytochrome b subunit
TRINITY_DN17307_c0_g1_i1	Subunit of ESCRT-II complex
TRINITY_DN17316_c0_g1_i1	PABS domain-containing protein
TRINITY_DN17317_c0_g1_i1	Mitochondrial cytochrome c oxidase assembly protein COX19
TRINITY_DN1731_c0_g2_i1	CAD trifunctional protein (Fragment)
TRINITY_DN1732_c0_g1_i1	Desaturase delta 9 desaturase
TRINITY_DN17343_c0_g1_i1	CoA-binding domain-containing protein
TRINITY_DN17348_c0_g1_i1	N-terminal glutamine amidase-domain-containing protein
TRINITY_DN17356_c0_g1_i1	Carboxy-terminal domain RNA polymerase II polypeptide A small phosphatase
TRINITY_DN17358_c0_g1_i1	RNA helicase
TRINITY_DN17360_c0_g1_i1	Synaptojanin-1 like
TRINITY_DN17364_c0_g1_i1	PH domain-containing protein
TRINITY_DN1736_c0_g1_i1	Stc1 domain-containing protein
TRINITY_DN17372_c0_g1_i1	Protein LOW PSII ACCUMULATION 3, chloroplastic
TRINITY_DN17377_c0_g1_i1	30S ribosomal protein S15
TRINITY_DN17380_c0_g1_i1	Suppressor of kinetochore protein 1
TRINITY_DN17387_c0_g1_i1	DUF862 domain-containing protein
TRINITY_DN17388_c0_g1_i1	Rhodanese domain-containing protein
TRINITY_DN17397_c0_g1_i1	D-alanine--D-alanine ligase
TRINITY_DN17399_c0_g1_i1	Metallophos domain-containing protein
TRINITY_DN1739_c0_g1_i1	Thermosome subunit (Fragment)
TRINITY_DN1739_c0_g2_i1	T-complex 1 subunit delta
TRINITY_DN173_c0_g3_i1	Glutathione S-transferase, N-terminal domain
TRINITY_DN17413_c0_g1_i1	PPIase cyclophilin-type domain-containing protein
TRINITY_DN17428_c0_g1_i1	APH domain-containing protein
TRINITY_DN17437_c0_g1_i1	Zinc finger protein zpr1
TRINITY_DN1744_c0_g2_i1	Delta-1-pyrroline-5-carboxylate synthase
TRINITY_DN17456_c0_g1_i1	serine-threonine kinase receptor-associated protein isoform X1
TRINITY_DN17461_c0_g1_i1	Rubredoxin-like domain-containing protein
TRINITY_DN17466_c0_g1_i1	RNA-binding protein Musashi
TRINITY_DN17467_c0_g1_i1	Splicing factor U2af small subunit B like
TRINITY_DN17469_c0_g1_i1	Pseudouridine synthase
TRINITY_DN1747_c0_g1_i1	Phosphoserine aminotransferase
TRINITY_DN17482_c0_g1_i1	MRP-L46 domain-containing protein
TRINITY_DN17483_c0_g1_i1	Pyridine nucleotide-disulfide oxidoreductase
TRINITY_DN17486_c0_g1_i1	AP complex subunit sigma
TRINITY_DN17489_c0_g1_i1	Cytochrome b5 heme-binding domain-containing protein
TRINITY_DN1748_c0_g1_i1	Putative cell-wall-anchored protein SasA
TRINITY_DN1748_c0_g1_i2	Putative cell-wall-anchored protein SasA
TRINITY_DN17494_c0_g1_i1	Fibronectin type-III domain-containing protein
TRINITY_DN17500_c0_g1_i1	VOC domain-containing protein (Fragment)
TRINITY_DN17506_c0_g1_i1	YCII domain-containing protein
TRINITY_DN17512_c0_g1_i1	Adenosine 3'-phospho 5'-phosphosulfate transporter
TRINITY_DN17514_c0_g1_i1	Glutathione S-transferase
TRINITY_DN17519_c0_g1_i1	Pyridoxamine 5'-phosphate oxidase-related
TRINITY_DN17521_c0_g1_i1	Metallophos domain-containing protein
TRINITY_DN17534_c0_g1_i1	Bromodomain adjacent to zinc finger domain protein 1A
TRINITY_DN17545_c0_g1_i1	UMP-CMP kinase
TRINITY_DN17564_c0_g1_i1	1-acyl-sn-glycerol-3-phosphate acyltransferase delta isoform 1
TRINITY_DN17572_c0_g1_i1	Signal peptidase I
TRINITY_DN17585_c0_g1_i1	CAP10 domain-containing protein
TRINITY_DN1759_c0_g2_i2	U4/U6 small nuclear ribonucleoprotein PRP31
TRINITY_DN1760_c0_g1_i1	Hydrolase, NUDIX family protein
TRINITY_DN1762_c0_g1_i1	GPN-loop GTPase 3
TRINITY_DN17632_c0_g1_i1	Homeobox protein cut-like
TRINITY_DN17636_c0_g1_i1	ATP-dependent Clp protease proteolytic subunit
TRINITY_DN17643_c0_g1_i1	Light-harvesting complex protein LHCC4 (Fragment)
TRINITY_DN17644_c0_g1_i1	DNA-directed RNA polymerase subunit
TRINITY_DN17645_c0_g1_i1	Eukaryotic translation initiation factor 3 subunit D
TRINITY_DN17647_c0_g1_i1	Palmitoyltransferase
TRINITY_DN17651_c0_g1_i1	Rab7 GTP binding protein - putative
TRINITY_DN17657_c0_g1_i1	Tellurium resistance protein TerZ
TRINITY_DN17664_c0_g1_i1	Guanine nucleotide-binding protein subunit beta
TRINITY_DN17665_c0_g1_i1	Chaperonin GroES
TRINITY_DN17678_c0_g1_i1	Urease accessory protein UreG
TRINITY_DN17679_c0_g1_i1	Fcf2 domain-containing protein
TRINITY_DN17683_c0_g1_i1	Palmitoyl-protein thioesterase
TRINITY_DN17688_c0_g1_i1	Dihydrofolate reductase-like domain-containing protein
TRINITY_DN176_c0_g1_i1	Non-specific serine/threonine protein kinase
TRINITY_DN17707_c0_g1_i1	DNA-directed RNA polymerase subunit
TRINITY_DN17712_c0_g1_i1	Sterol delta-7 reductase (Fragment)
TRINITY_DN17719_c0_g1_i1	Mitochondrial carrier
TRINITY_DN1771_c0_g3_i2	NADH-dependent fumarate reductase
TRINITY_DN1771_c0_g3_i3	NADH-dependent fumarate reductase
TRINITY_DN17728_c0_g1_i1	MFS domain-containing protein
TRINITY_DN17738_c0_g1_i1	molybdate-anion transporter isoform X1
TRINITY_DN17742_c0_g1_i1	Spermidine synthase, putative
TRINITY_DN17746_c0_g1_i1	RRP7 domain-containing protein
TRINITY_DN17747_c0_g1_i1	Ornithine carbamoyltransferase mitochondrial
TRINITY_DN1774_c0_g1_i2	DnaJ homolog subfamily C member 10
TRINITY_DN1775_c0_g1_i1	Importin N-terminal domain-containing protein (Fragment)
TRINITY_DN17760_c0_g1_i1	DHHA2 domain-containing protein (Fragment)
TRINITY_DN17784_c0_g1_i1	Translation initiation factor IF-1
TRINITY_DN1778_c0_g1_i1	Gamma-glutamyltransferase (Fragment)
TRINITY_DN1778_c0_g3_i1	Gamma-glutamyltransferase YwrD
TRINITY_DN17790_c0_g1_i1	DHS-like NAD/FAD-binding domain-containing protein (Fragment)
TRINITY_DN17791_c0_g1_i1	Histone-fold-containing protein
TRINITY_DN17799_c0_g1_i1	Alpha-n-acetylglucosaminidase
TRINITY_DN17803_c0_g1_i1	Succinate dehydrogenase [ubiquinone] cytochrome b small subunit
TRINITY_DN1780_c0_g2_i1	Defective in cullin neddylation protein
TRINITY_DN17812_c0_g1_i1	Cysteine sulfinate desulfinase cysteine desulfurase
TRINITY_DN1781_c0_g1_i1	PA14 domain-containing protein
TRINITY_DN1782_c0_g1_i1	Ubiquitin carboxyl-terminal hydrolase
TRINITY_DN17830_c0_g1_i1	Pre-rRNA-processing protein ESF2 (Fragment)
TRINITY_DN17834_c0_g1_i1	Cysteine hydrolase
TRINITY_DN17838_c0_g1_i1	Low molecular mass early light-inducible protein HV90, chloroplastic
TRINITY_DN1783_c0_g2_i1	External alternative NAD(P)H-ubiquinone oxidoreductase B4 mitochondrial
TRINITY_DN17847_c0_g1_i1	Fucoxanthin chlorophyll a/c protein, deviant
TRINITY_DN1785_c0_g2_i1	Phosphoglycerate mutase-like protein (Fragment)
TRINITY_DN17908_c0_g1_i1	Nucleotide-diphospho-sugar transferase
TRINITY_DN17917_c0_g1_i1	S1 motif domain-containing protein
TRINITY_DN17918_c0_g1_i1	Thioredoxin
TRINITY_DN17932_c0_g1_i1	Flavin reductase
TRINITY_DN17948_c0_g1_i1	Coatomer subunit epsilon
TRINITY_DN1794_c0_g1_i1	Mitochondrial import inner membrane translocase subunit Tim9
TRINITY_DN17950_c0_g1_i1	3-oxo-5-alpha-steroid 4-dehydrogenase (NADP(+))
TRINITY_DN1798_c0_g1_i1	DUF292-domain-containing protein (Fragment)
TRINITY_DN1798_c0_g1_i2	DUF292-domain-containing protein (Fragment)
TRINITY_DN179_c0_g1_i1	MSP domain-containing protein
TRINITY_DN17_c0_g1_i2	J domain-containing protein
TRINITY_DN17_c0_g5_i1	DnaJ homolog subfamily C member 3
TRINITY_DN18037_c0_g1_i1	Transaldolase
TRINITY_DN18041_c0_g1_i1	Peptidylprolyl isomerase
TRINITY_DN18047_c0_g1_i1	Amidohydro-rel domain-containing protein
TRINITY_DN18058_c0_g1_i1	Trafficking protein particle complex subunit 6B
TRINITY_DN1807_c0_g1_i1	Malate L-lactate dehydrogenase
TRINITY_DN1807_c0_g1_i2	Putative oxidoreductase YjmC
TRINITY_DN18081_c0_g1_i1	Nuclear cap-binding protein subunit 2
TRINITY_DN18084_c0_g1_i1	Fe2OG dioxygenase domain-containing protein (Fragment)
TRINITY_DN1808_c0_g1_i2	Lactoylglutathione lyase
TRINITY_DN18098_c0_g1_i1	Aldo/keto reductase (Fragment)
TRINITY_DN18139_c0_g1_i1	U6 snRNA-associated Sm-like protein LSm2
TRINITY_DN18150_c0_g1_i1	Arf-GAP domain-containing protein
TRINITY_DN18184_c0_g1_i1	Protease SohB (Fragment)
TRINITY_DN18195_c0_g1_i1	Rubredoxin-like domain-containing protein
TRINITY_DN181_c0_g1_i1	Phosphoribosylaminoimidazole-succinocarboxamide synthase
TRINITY_DN1820_c1_g1_i1	60S ribosome subunit biogenesis protein NIP7 homolog
TRINITY_DN18218_c0_g1_i1	Pyroglutamyl-peptidase
TRINITY_DN18228_c0_g1_i1	Radical sam domain-containing protein
TRINITY_DN18238_c0_g1_i1	Rubredoxin domain protein
TRINITY_DN1823_c0_g2_i1	Endoribonuclease L-PSP
TRINITY_DN18247_c0_g1_i1	RRM domain-containing protein (Fragment)
TRINITY_DN18269_c0_g1_i1	Putative aarF domain-containing protein kinase, chloroplastic (Fragment)
TRINITY_DN1827_c0_g1_i1	RNA helicase in the DEAD-box family, necessary for prespliceosome formation
TRINITY_DN1827_c0_g2_i1	DEAD/DEAH box helicase domain-containing protein (Fragment)
TRINITY_DN18302_c0_g1_i1	VOC domain-containing protein
TRINITY_DN1831_c0_g1_i1	7-dehydrocholesterol reductase-like protein (Fragment)
TRINITY_DN1841_c0_g2_i1	Protein kinase domain-containing protein
TRINITY_DN1845_c0_g2_i1	Nucleoside diphosphate kinase
TRINITY_DN1846_c0_g2_i1	PAS domain-containing protein
TRINITY_DN1848_c0_g1_i1	Regulatory proteasome non-atpase subunit 9
TRINITY_DN1851_c0_g2_i5	Carnitine o-acetyltransferase
TRINITY_DN1853_c0_g2_i1	GTP-binding protein Rheb
TRINITY_DN1855_c0_g1_i1	Signal peptidase complex subunit 2
TRINITY_DN18569_c0_g1_i1	Zn-dependent protease
TRINITY_DN1856_c0_g1_i1	Thioredoxin domain-containing protein
TRINITY_DN18589_c0_g1_i1	Molecular chaperone GrpE
TRINITY_DN1858_c0_g2_i1	Acyl-coenzyme A oxidase
TRINITY_DN18677_c0_g1_i1	APH domain-containing protein (Fragment)
TRINITY_DN18679_c0_g1_i1	Endoribonuclease L-PSP
TRINITY_DN18690_c0_g1_i1	Large subunit ribosomal protein L23e
TRINITY_DN186_c0_g1_i1	Glutathione peroxidase
TRINITY_DN18700_c0_g1_i1	Ubiquitin conjugating enzyme E2 Z
TRINITY_DN18723_c0_g1_i1	Nucleoside diphosphate kinase
TRINITY_DN18725_c0_g1_i1	Aromatic aminotransferase ISS1
TRINITY_DN1872_c0_g2_i1	AMP-binding domain-containing protein (Fragment)
TRINITY_DN18734_c0_g1_i1	1-aminocyclopropane-1-carboxylate synthase
TRINITY_DN18737_c0_g1_i1	Vesicle transport through interaction with t-SNAREs 1
TRINITY_DN18740_c0_g1_i1	ATP-dependent Clp protease proteolytic subunit
TRINITY_DN18751_c0_g1_i1	Subunit 11 of anaphase-promoting complex
TRINITY_DN18754_c0_g2_i1	Nuclear cap-binding protein
TRINITY_DN18774_c0_g1_i1	DNA topoisomerase
TRINITY_DN18776_c0_g1_i1	DnaJ-domain-containing protein
TRINITY_DN18779_c0_g2_i1	Agmatine deiminase
TRINITY_DN18782_c0_g1_i1	Oxygen-evolving enhancer protein 1 of photosystem II
TRINITY_DN1878_c1_g2_i1	Multifunctional methyltransferase subunit TRM112
TRINITY_DN18790_c0_g1_i1	Two-component system, sensor histidine kinase and response regulator
TRINITY_DN18803_c0_g1_i1	Bud site selection protein 31
TRINITY_DN18815_c0_g1_i1	MCM domain-containing protein
TRINITY_DN18824_c0_g1_i1	RRM domain-containing protein
TRINITY_DN18833_c0_g1_i1	Dehydrogenase/reductase SDR family member 7B
TRINITY_DN18843_c0_g1_i1	Aminotransferase class I and II family protein
TRINITY_DN18848_c0_g1_i1	Molybdopterin adenylyltransferase
TRINITY_DN18857_c0_g1_i1	Histidinol dehydrogenase
TRINITY_DN18868_c0_g1_i1	Pseudouridine synthase
TRINITY_DN18869_c0_g1_i1	HAD-superfamily hydrolase, subfamily IA, variant 3
TRINITY_DN1886_c0_g1_i1	Lsorbosone dehydrogenase
TRINITY_DN1886_c0_g1_i2	Lsorbosone dehydrogenase
TRINITY_DN1886_c0_g1_i3	Lsorbosone dehydrogenase
TRINITY_DN18878_c0_g1_i1	DUF791-domain-containing protein
TRINITY_DN1888_c0_g1_i1	26S proteasome regulatory subunit 8-like
TRINITY_DN1888_c0_g1_i2	Vacuolar protein sorting-associating
TRINITY_DN18891_c0_g1_i1	Zinc-binding dehydrogenase family oxidoreductase
TRINITY_DN18898_c0_g1_i1	Kinase adenylate kinase
TRINITY_DN18899_c0_g1_i1	beta-hexosaminidase subunit alpha-like
TRINITY_DN18900_c0_g1_i1	Inner membrane protein like
TRINITY_DN18903_c0_g1_i1	Alanine racemase
TRINITY_DN18911_c0_g1_i1	Thioredoxin domain-containing protein
TRINITY_DN18912_c0_g1_i1	Ferredoxin-thioredoxin reductase catalytic chloroplastic
TRINITY_DN18916_c0_g1_i1	Bacterial type voltage activated sodium channel
TRINITY_DN18922_c0_g1_i1	Fe2OG dioxygenase domain-containing protein (Fragment)
TRINITY_DN18924_c0_g1_i1	6-pyruvoyl tetrahydrobiopterin synthase
TRINITY_DN1892_c0_g1_i1	V-type proton ATPase proteolipid subunit
TRINITY_DN18941_c0_g1_i1	HAD-superfamily subfamily IIID h
TRINITY_DN18947_c0_g1_i1	Alpha/beta hydrolase
TRINITY_DN18957_c0_g1_i1	MOSC-domain-containing protein
TRINITY_DN18966_c0_g1_i1	CBM6 domain-containing protein
TRINITY_DN18984_c0_g1_i1	Clathrin light chain
TRINITY_DN18985_c0_g1_i1	NPL4 domain-containing protein
TRINITY_DN18987_c0_g1_i1	CDP-diacylglycerol--glycerol-3-phosphate 3-phosphatidyltransferase
TRINITY_DN1898_c0_g1_i1	CS domain-containing protein
TRINITY_DN19006_c0_g1_i1	Ubiquitin-conjugating enzyme
TRINITY_DN19008_c0_g1_i1	EF-1 guanine nucleotide exchange domain-containing protein, putative
TRINITY_DN1900_c0_g1_i2	Elongation of fatty acids protein
TRINITY_DN1900_c0_g1_i3	Elongation of fatty acids protein (Fragment)
TRINITY_DN19012_c0_g1_i1	UBX domain-containing protein
TRINITY_DN19014_c0_g1_i1	Probable MSP1 - intra-mitochondrial sorting protein
TRINITY_DN19037_c0_g1_i1	Transcription elongation factor S-II
TRINITY_DN19040_c0_g1_i1	Two-component system, NarL family, response regulator
TRINITY_DN19045_c0_g1_i1	Elongation of fatty acids protein (Fragment)
TRINITY_DN19052_c0_g1_i1	ATP-dependent Clp protease proteolytic subunit
TRINITY_DN19059_c0_g1_i1	Cyclin-dependent kinases regulatory subunit
TRINITY_DN1905_c0_g3_i1	Tryptophan 5-hydroxylase 2
TRINITY_DN19072_c0_g1_i1	Ribonucleoside-diphosphate reductase subunit beta
TRINITY_DN19077_c0_g1_i1	Heme-degrading protein
TRINITY_DN19087_c0_g1_i1	Class II aldolase
TRINITY_DN19090_c0_g1_i1	Phosphoglycerate mutase family protein
TRINITY_DN19096_c0_g1_i1	7-hydroxymethyl chlorophyll a reductase
TRINITY_DN19099_c0_g1_i1	NADH dehydrogenase (Ubiquinone) 1 alpha subcomplex subunit 6
TRINITY_DN190_c0_g1_i1	Glutaredoxin domain-containing protein
TRINITY_DN19102_c0_g1_i1	VKc domain-containing protein
TRINITY_DN19108_c0_g1_i1	Rhodanese domain-containing protein
TRINITY_DN1910_c0_g1_i1	Glutamine synthetase
TRINITY_DN19114_c0_g1_i1	Histone
TRINITY_DN1911_c1_g2_i1	leucine-rich repeat extensin-like protein 3
TRINITY_DN19120_c0_g1_i1	DUF124 domain-containing protein
TRINITY_DN19122_c0_g1_i1	AB hydrolase-1 domain-containing protein
TRINITY_DN1912_c0_g1_i1	Light-harvesting Chl a protein 3
TRINITY_DN19142_c0_g1_i1	Non-specific serine/threonine protein kinase
TRINITY_DN1914_c0_g1_i1	2-methylene-furan-3-one reductase
TRINITY_DN1914_c0_g1_i2	2-methylene-furan-3-one reductase
TRINITY_DN1918_c0_g1_i1	Thioredoxin domain-containing protein
TRINITY_DN1922_c0_g1_i1	GTP-binding protein ypt1
TRINITY_DN19237_c0_g1_i1	rRNA methyltransferase
TRINITY_DN19246_c0_g1_i1	Threonyl-tRNA synthase
TRINITY_DN19253_c0_g1_i1	FAS1 domain-containing protein
TRINITY_DN1925_c0_g1_i1	Arf-GAP domain-containing protein
TRINITY_DN19268_c0_g1_i1	Transcription elongation factor B polypeptide 1
TRINITY_DN19273_c0_g1_i1	Calciumdependent protein 4
TRINITY_DN192_c0_g2_i1	Delta 5 fatty acid desaturase
TRINITY_DN19336_c0_g1_i1	Cytoplasmic glutaredoxin
TRINITY_DN19352_c0_g1_i1	Putative dimethylallyl pyrophosphate isomerase (Fragment)
TRINITY_DN19354_c0_g1_i1	FAD-linked oxidoreductase-like protein
TRINITY_DN19372_c0_g1_i1	Peptidyl-prolyl cis-trans isomerase
TRINITY_DN19375_c0_g1_i1	Mediator of RNA polymerase II transcription subunit 7
TRINITY_DN1938_c0_g2_i1	NADH dehydrogenase (Ubiquinone) Fe-S protein 4
TRINITY_DN19396_c0_g1_i1	GGACT domain-containing protein (Fragment)
TRINITY_DN19402_c0_g1_i1	WW domain-containing protein
TRINITY_DN1940_c0_g2_i1	5 ampactivated protein kinase subunit beta
TRINITY_DN19411_c0_g1_i1	Patatin
TRINITY_DN1941_c0_g1_i1	Pantothenate synthetase
TRINITY_DN19425_c0_g1_i1	Predicted proline hydroxylase
TRINITY_DN1942_c0_g1_i1	U-box domain-containing protein
TRINITY_DN19433_c0_g1_i1	Fe-S oxidoreductase (Fragment)
TRINITY_DN19442_c0_g1_i1	DNA-directed RNA polymerase II subunit J
TRINITY_DN19454_c0_g1_i1	Ribulose-phosphate 3-epimerase
TRINITY_DN19457_c0_g1_i1	Bifunctional lysine-specific demethylase and histidyl-hydroxylase (Fragment)
TRINITY_DN19458_c0_g1_i1	YCII domain-containing protein (Fragment)
TRINITY_DN1947_c0_g1_i1	Histone deacetylase
TRINITY_DN1947_c0_g3_i1	Histone deacetylase
TRINITY_DN19516_c0_g1_i1	Peptidyl-prolyl cis-trans isomerase
TRINITY_DN19519_c0_g1_i1	Phosphoglycerate mutase-like protein
TRINITY_DN19524_c0_g1_i1	Mitochondrial carrier
TRINITY_DN1952_c0_g1_i1	EF-hand domain-containing protein (Fragment)
TRINITY_DN1954_c0_g1_i1	CAMK/CAMK1 protein kinase, variant 1
TRINITY_DN1954_c0_g3_i1	Pkinase-domain-containing protein
TRINITY_DN19596_c0_g1_i1	classical arabinogalactan protein 9
TRINITY_DN19597_c0_g1_i1	Endoribonuclease L-PSP
TRINITY_DN19609_c0_g1_i1	KOW domain-containing protein
TRINITY_DN1960_c0_g1_i1	kinesin light chain 4-like
TRINITY_DN19616_c0_g1_i1	EF-1-gamma C-terminal domain-containing protein
TRINITY_DN1963_c0_g2_i1	Solute carrier family 25 member 45
TRINITY_DN19642_c0_g1_i1	Translation initiation factor eif-2b subunit alpha
TRINITY_DN19652_c0_g1_i1	tRNA-binding domain-containing protein
TRINITY_DN1966_c0_g2_i1	Dihydroorotate oxidase
TRINITY_DN19677_c0_g1_i1	16S rRNA (Guanine527-N7)-methyltransferase
TRINITY_DN19691_c0_g1_i1	Extrinsic protein in photosystem II
TRINITY_DN1969_c0_g1_i3	Small multidrug resistance pump
TRINITY_DN1969_c0_g1_i6	Small multidrug resistance pump
TRINITY_DN19729_c0_g1_i1	Glycosyl hydrolase family 99
TRINITY_DN1972_c0_g2_i1	Glycerol-3-phosphate dehydrogenase [NAD(+)]
TRINITY_DN1972_c0_g2_i2	Glycerol-3-phosphate dehydrogenase [NAD(+)] (Fragment)
TRINITY_DN1972_c0_g2_i3	Glycerol-3-phosphate dehydrogenase [NAD(+)] (Fragment)
TRINITY_DN19749_c0_g1_i1	Protein with SnoaL 3 domain, NTF 2 superfamily
TRINITY_DN1978_c0_g2_i1	ATP-binding cassette superfamily
TRINITY_DN197_c0_g3_i1	Large subunit ribosomal protein L13
TRINITY_DN1980_c0_g2_i1	DnaJ homolog subfamily A member 3
TRINITY_DN1987_c0_g10_i1	Glycine dehydrogenase (Aminomethyl-transferring) (Fragment)
TRINITY_DN198_c0_g3_i1	Fructose-bisphosphate aldolase
TRINITY_DN1990_c0_g2_i1	Guanylyl and adenylyl cyclase family member
TRINITY_DN1991_c2_g1_i4	Carboxypeptidase
TRINITY_DN1995_c0_g1_i1	26S proteasome ATPase regulatory subunit
TRINITY_DN19967_c0_g1_i1	Vacuolar transporter chaperone
TRINITY_DN1998_c0_g2_i1	Cysteine proteinase
TRINITY_DN19_c0_g1_i1	Histone domain-containing protein
TRINITY_DN1_c0_g1_i1	FKBP-type peptidyl-prolyl cis-trans isomerase
TRINITY_DN1_c0_g1_i2	Peptidyl-prolyl cis-trans isomerase
TRINITY_DN2000_c0_g1_i1	SDR family NAD(P)-dependent oxidoreductase
TRINITY_DN2001_c0_g1_i1	Cytochrome b561 domain-containing protein
TRINITY_DN2007_c0_g5_i1	Chromatin structure-remodeling complex subunit snf21 (Fragment)
TRINITY_DN20091_c0_g1_i1	Aldo-keto reductase family 1 member A1
TRINITY_DN200_c0_g1_i13	Fatty acyl-AMP ligase
TRINITY_DN2012_c1_g2_i2	Mediator of RNA polymerase II transcription subunit 4
TRINITY_DN2013_c0_g2_i1	Ubiquitin protein ligase
TRINITY_DN2018_c0_g2_i1	UDP-N-acetylmuramoyl-tripeptide--D-alanyl-D-alanine ligase
TRINITY_DN2018_c0_g3_i1	UDP-N-acetylmuramoyl-L-alanyl-D-glutamate--2, 6-diaminopimelate ligase
TRINITY_DN2019_c0_g1_i1	Short-chain specific acyl-CoA dehydrogenase (Fragment)
TRINITY_DN2019_c0_g2_i1	Short-chain specific acyl-mitochondrial
TRINITY_DN201_c0_g3_i1	Putative LRR receptor-like serine/threonine-protein kinase (Fragment)
TRINITY_DN20212_c0_g1_i1	Protein kinase domain-containing protein
TRINITY_DN20226_c0_g1_i1	N-terminal nucleophile aminohydrolase (Fragment)
TRINITY_DN20229_c0_g1_i1	Probable glucan 1,3-alpha-glucosidase
TRINITY_DN20239_c0_g1_i1	Protein-ribulosamine 3-kinase, chloroplastic
TRINITY_DN2023_c0_g1_i1	ABC Superfamily
TRINITY_DN2023_c0_g2_i3	Multidrug resistance-associated protein 3
TRINITY_DN20240_c0_g1_i1	Probable MSP1-intra-mitochondrial sorting protein (Fragment)
TRINITY_DN2024_c1_g2_i3	Peptidylprolyl isomerase (Fragment)
TRINITY_DN2024_c1_g2_i4	Peptidylprolyl isomerase (Fragment)
TRINITY_DN20255_c0_g1_i1	Magnesium-dependent phosphatase-1,eukaryotic/arcaheal type
TRINITY_DN20266_c0_g1_i1	Pyruvate kinase
TRINITY_DN20268_c0_g1_i1	Chloride channel 7
TRINITY_DN20278_c0_g1_i1	Wd40 repeat-containing protein (Fragment)
TRINITY_DN2027_c0_g2_i1	Methylcrotonoyl-CoA carboxylase subunit beta
TRINITY_DN20292_c0_g1_i1	Cu Zn superoxide dismutase
TRINITY_DN20295_c0_g1_i1	Signal recognition particle subunit SRP54
TRINITY_DN20299_c0_g1_i1	2-(3-amino-3-carboxypropyl)histidine synthase subunit 1
TRINITY_DN20304_c0_g1_i1	Isocitrate dehydrogenase NADP-dependent
TRINITY_DN20311_c0_g1_i1	APH domain-containing protein
TRINITY_DN20313_c0_g1_i1	Putative SWI/SNF-related matrix-associated actin-dependent regulator of chromatin-like
TRINITY_DN20314_c0_g1_i1	Ribonucleoside-diphosphate reductase subunit beta
TRINITY_DN20320_c0_g1_i1	Translation initiation factor eIF4e
TRINITY_DN20321_c0_g1_i1	Adenylate kinase
TRINITY_DN20324_c0_g1_i1	Amino acid transporter (Fragment)
TRINITY_DN20328_c0_g1_i1	Glycine cleavage system H protein
TRINITY_DN20339_c0_g1_i1	Rhamnose biosynthetic enzyme expressed
TRINITY_DN2033_c0_g1_i1	p-loop containing nucleoside triphosphate hydrolase protein (Fragment)
TRINITY_DN2033_c0_g2_i1	Putative metal-binding domain in RNase L inhibitor, RLI
TRINITY_DN20340_c0_g1_i1	ATP-dependent Clp protease proteolytic subunit
TRINITY_DN2034_c0_g1_i1	ABC transporter domain-containing protein
TRINITY_DN2034_c0_g1_i3	ABC transporter domain-containing protein
TRINITY_DN20354_c0_g1_i1	CID domain-containing protein
TRINITY_DN2035_c0_g1_i1	Prohibitin
TRINITY_DN20360_c0_g1_i1	FSH1 domain-containing protein
TRINITY_DN2036_c0_g1_i2	Accumulation of dyads protein 2
TRINITY_DN2036_c0_g1_i3	Accumulation of dyads protein 2
TRINITY_DN2037_c0_g1_i1	NECAP endocytosis-associated 1
TRINITY_DN20384_c0_g1_i1	CAAX prenyl protease
TRINITY_DN20387_c0_g1_i1	C2H2-type zinc finger-containing protein
TRINITY_DN2038_c0_g2_i2	Aspartate--ammonia ligase
TRINITY_DN203_c0_g1_i1	Chitin-binding type-2 domain-containing protein
TRINITY_DN203_c0_g3_i1	Chitin binding
TRINITY_DN20402_c0_g1_i1	5'-nucleotidase domain-containing protein 4 isoform X1
TRINITY_DN2040_c0_g1_i1	Acylphosphatase-like domain-containing protein
TRINITY_DN20416_c0_g1_i1	Triose or hexose phosphate phosphate translocator
TRINITY_DN2041_c0_g2_i1	NAD/NADP octopine/nopaline dehydrogenase, alpha-helical domain
TRINITY_DN20440_c0_g1_i1	SnoaL-like domain-containing protein
TRINITY_DN20447_c0_g1_i1	Putative nucleoredoxin
TRINITY_DN2045_c0_g1_i1	Thioredoxin domain-containing protein 5
TRINITY_DN2045_c0_g1_i2	Thioredoxin domain-containing protein 5
TRINITY_DN20468_c0_g1_i1	Rhodanese domain-containing protein
TRINITY_DN20469_c0_g1_i1	Rna-binding protein 42
TRINITY_DN20470_c0_g1_i1	Delta(14)-sterol reductase
TRINITY_DN20472_c0_g1_i1	Small subunit ribosomal protein S15
TRINITY_DN20473_c0_g1_i1	U4/U6 small nuclear ribonucleoprotein PRP4
TRINITY_DN20477_c0_g1_i1	Succinate dehydrogenase assembly factor 1, mitochondrial
TRINITY_DN20483_c0_g1_i1	Flavodoxin-like domain-containing protein
TRINITY_DN20486_c0_g1_i1	Pre-rRNA-processing protein TSR2
TRINITY_DN20488_c0_g1_i1	2-C-methyl-D-erythritol 2,4-cyclodiphosphate synthase
TRINITY_DN2048_c0_g1_i1	Eukaryotic translation initiation factor 3 subunit C
TRINITY_DN20491_c0_g1_i1	Set domain-containing protein (Fragment)
TRINITY_DN20498_c0_g1_i1	RING finger and CHY zinc finger domain-containing protein 1
TRINITY_DN20505_c0_g1_i1	1,4-dihydroxy-2-naphthoyl-CoA synthase, peroxisomal
TRINITY_DN20507_c0_g1_i1	L-fucose isomerase
TRINITY_DN20509_c0_g1_i1	Putative dna replication complex gins protein psf2 (Fragment)
TRINITY_DN2050_c0_g1_i1	ADP-L-glycero-D-manno-heptose-6-epimerase
TRINITY_DN20539_c0_g1_i1	Soluble calcium-activated nucleotidase
TRINITY_DN2053_c0_g2_i1	Aromatic amino acid permease
TRINITY_DN20556_c0_g1_i1	HIG1 domain-containing protein
TRINITY_DN20571_c0_g1_i1	Fumarylpyruvate hydrolase
TRINITY_DN20573_c0_g1_i1	Peptide methionine sulphoxide reductase MsrA
TRINITY_DN20582_c0_g1_i1	1,2-dihydroxy-3-keto-5-methylthiopentene dioxygenase
TRINITY_DN20591_c0_g1_i1	Microsomal glutathione s-transferase
TRINITY_DN2061_c0_g1_i1	Mitotic spindle assembly checkpoint protein MAD2A (inferred by orthology to a human protein)
TRINITY_DN20621_c0_g1_i1	Glutathione-dependent reductase
TRINITY_DN2063_c0_g2_i1	RNA-binding domain-containing protein
TRINITY_DN20648_c0_g1_i1	Insert subdomain of RNA polymerase alpha subunit
TRINITY_DN2064_c0_g2_i1	Syntaxin-interacting protein unc-18
TRINITY_DN20654_c0_g1_i1	RNA polymerase II transcriptional coactivator KIWI
TRINITY_DN20670_c0_g1_i1	FAD dependent oxidoreductase
TRINITY_DN20675_c0_g1_i1	CIA30 domain-containing protein
TRINITY_DN2068_c0_g2_i1	Vacuolar-sorting receptor
TRINITY_DN20696_c0_g1_i1	Matrin-type domain-containing protein
TRINITY_DN20699_c0_g1_i1	Mitochondrial import inner membrane translocase subunit
TRINITY_DN206_c0_g1_i1	Class I SAM-dependent methyltransferase
TRINITY_DN20718_c0_g1_i1	Anaphase-promoting complex subunit 7
TRINITY_DN2071_c0_g3_i1	5'-3' exoribonuclease 1
TRINITY_DN20729_c0_g1_i1	W2 domain-containing protein
TRINITY_DN2074_c0_g3_i1	Heat shock 70kDa protein 5
TRINITY_DN20751_c0_g1_i1	BTB domain-containing protein
TRINITY_DN2076_c0_g1_i2	FcsA
TRINITY_DN20788_c0_g1_i1	Kynurenine---oxoglutarate transaminase / cysteine-S-conjugate beta-lyase / glutamine---phenylpyruvate transaminase
TRINITY_DN20794_c0_g1_i1	Regulatory proteasome non-atpase subunit 11
TRINITY_DN20802_c0_g1_i1	DNA-directed RNA polymerases I and III subunit RPAC2
TRINITY_DN20809_c0_g1_i1	Oxygen-dependent coproporphyrinogen-III oxidase, chloroplastic
TRINITY_DN20819_c0_g1_i1	Sigma2 domain of RNA polymerase sigma factor
TRINITY_DN20822_c0_g1_i1	Aldehyde dehydrogenase (Fragment)
TRINITY_DN2084_c0_g1_i2	Mitochondrial carrier
TRINITY_DN20862_c0_g1_i1	Tyrosine phosphatase IVA1
TRINITY_DN2090_c0_g2_i1	Class II aaRS and biotin synthetases superfamily protein, putative
TRINITY_DN2091_c0_g2_i1	Protein kinase, catalytic domain protein
TRINITY_DN20952_c0_g1_i1	Thioredoxin y
TRINITY_DN2096_c0_g1_i1	N-acetylaspartate synthetase
TRINITY_DN2096_c0_g1_i2	N-acetylaspartate synthetase
TRINITY_DN20982_c0_g1_i1	Serine/threonine-protein phosphatase
TRINITY_DN20984_c0_g1_i1	CDP-diacylglycerol--inositol 3-phosphatidyltransferase
TRINITY_DN20997_c0_g1_i1	tRNA pseudouridine synthase Pus10
TRINITY_DN20_c0_g1_i1	Fucoxanthin chlorophyll a/c protein 4
TRINITY_DN20_c0_g1_i2	Fucoxanthin chlorophyll a/c protein 8
TRINITY_DN20_c0_g1_i3	Fucoxanthin chlorophyll a/c protein 4
TRINITY_DN20_c0_g1_i4	Fucoxanthin chlorophyll a/c protein 8
TRINITY_DN20_c0_g1_i5	Fucoxanthin chlorophyll a/c protein 4
TRINITY_DN20_c0_g2_i1	Fucoxanthin-chlorophyll a/c light-harvesting protein (Fragment)
TRINITY_DN20_c0_g2_i6	Fucoxanthin-chlorophyll a/c light-harvesting protein (Fragment)
TRINITY_DN20_c0_g2_i7	Fucoxanthin-chlorophyll a/c light-harvesting protein (Fragment)
TRINITY_DN20_c0_g2_i8	Fucoxanthin-chlorophyll a/c light-harvesting protein (Fragment)
TRINITY_DN20_c0_g2_i9	Fucoxanthin-chlorophyll a/c light-harvesting protein (Fragment)
TRINITY_DN20_c0_g3_i1	Fucoxanthin-chlorophyll a/c light-harvesting protein (Fragment)
TRINITY_DN20_c0_g4_i1	Fucoxanthin chlorophyll a/c light-harvesting protein, major type
TRINITY_DN21003_c0_g1_i1	YbhB/YbcL family Raf kinase inhibitor-like protein
TRINITY_DN21008_c0_g1_i1	D-amino-acid oxidase
TRINITY_DN2102_c0_g1_i1	Nucleosome assembly protein
TRINITY_DN2102_c0_g1_i2	Nucleosome assembly protein (Fragment)
TRINITY_DN2108_c0_g1_i1	GOLD domain-containing protein
TRINITY_DN21095_c0_g1_i1	Prefoldin, alpha subunit
TRINITY_DN2109_c0_g2_i2	Oligosaccharyl transferase-like protein (Fragment)
TRINITY_DN2109_c2_g1_i1	Protease-associated domain, PA
TRINITY_DN2109_c2_g1_i2	Protease-associated domain, PA
TRINITY_DN2113_c0_g1_i2	O-methyltransferase family 3
TRINITY_DN2113_c0_g1_i3	Catechol O-methyltransferase domain-containing protein 1
TRINITY_DN2113_c0_g1_i4	Catechol O-methyltransferase domain-containing protein 1
TRINITY_DN2113_c0_g1_i5	O-methyltransferase family 3
TRINITY_DN2114_c0_g2_i1	Glutathione S-transferase
TRINITY_DN2117_c0_g1_i1	Coatomer subunit zeta
TRINITY_DN2117_c0_g1_i2	Coatomer subunit zeta
TRINITY_DN2119_c0_g1_i2	SRCR domain-containing protein (Fragment)
TRINITY_DN2120_c0_g1_i2	Zinc metallopeptidase, putative
TRINITY_DN2121_c0_g1_i1	TauD domain-containing protein (Fragment)
TRINITY_DN21245_c0_g1_i1	Dihydrodipicolinate synthase
TRINITY_DN21274_c0_g1_i1	Histone domain-containing protein (Fragment)
TRINITY_DN212_c0_g1_i1	Clc chloride channel
TRINITY_DN2130_c0_g2_i1	Protein kinase domain-containing protein (Fragment)
TRINITY_DN2136_c0_g1_i1	Light-harvesting Chl a protein 8
TRINITY_DN2138_c0_g1_i1	GTP cyclohydrolase I
TRINITY_DN21411_c0_g1_i1	MgtC/SapB family protein (Fragment)
TRINITY_DN2142_c0_g1_i1	Nucleolar protein interacting with the FHA domain of MKI67
TRINITY_DN2144_c1_g2_i1	SUI1 domain-containing protein (Fragment)
TRINITY_DN21497_c0_g1_i1	Kinesin-like protein klpA
TRINITY_DN214_c0_g1_i1	Serinc-domain-containing protein
TRINITY_DN214_c0_g1_i2	Serinc-domain-containing protein
TRINITY_DN2151_c0_g6_i1	PROCT domain-containing protein (Fragment)
TRINITY_DN2153_c1_g1_i4	Acy1-like metalloprotease
TRINITY_DN2154_c0_g1_i1	TMEM14-domain-containing protein (Fragment)
TRINITY_DN2158_c0_g1_i1	Glyoxylate reductase
TRINITY_DN2158_c0_g1_i2	D-glycerate dehydrogenase (Fragment)
TRINITY_DN2160_c0_g1_i1	Acetylpolyamine amidohydrolase
TRINITY_DN2163_c1_g1_i1	ATP-grasp domain-containing protein (Fragment)
TRINITY_DN2163_c1_g2_i1	Acetyl/propionyl-CoA carboxylase subunit alpha
TRINITY_DN2163_c2_g8_i1	PX domain-containing protein
TRINITY_DN2167_c0_g2_i1	Protein kinase domain-containing protein
TRINITY_DN216_c0_g1_i1	Charged multivesicular body protein 1
TRINITY_DN21703_c0_g1_i1	RRM domain-containing protein
TRINITY_DN21704_c0_g1_i1	U3 small nucleolar RNA-associated protein 11
TRINITY_DN21707_c0_g1_i1	Histone-lysine N-methyltransferase NSD2
TRINITY_DN2170_c0_g1_i1	Mitochondrial import inner membrane translocase
TRINITY_DN21710_c0_g2_i1	S-adenosylmethionine transporter
TRINITY_DN21720_c0_g1_i1	Electron carrier protein
TRINITY_DN2173_c0_g1_i1	Isoprenylcysteine carboxylmethyltransferase family protein (Fragment)
TRINITY_DN2174_c0_g2_i1	Phox domain protein
TRINITY_DN21753_c0_g1_i1	High mobility group protein-2 (HMG-2)
TRINITY_DN21755_c0_g1_i1	Exonuclease domain-containing protein
TRINITY_DN21760_c0_g1_i1	Lipase maturation factor 2
TRINITY_DN21762_c0_g1_i1	Udp-n-acetylglucosamine n-acetylglucosaminyltransferase
TRINITY_DN2176_c0_g1_i2	Nucleolin
TRINITY_DN21771_c0_g1_i1	Light-harvesting complex I chlorophyll a/b binding protein 2
TRINITY_DN21773_c0_g1_i1	STIP1 homology and U-box containing protein 1
TRINITY_DN2177_c0_g1_i1	PPIase cyclophilin-type domain-containing protein
TRINITY_DN21781_c0_g1_i1	Mate-domain-containing protein
TRINITY_DN21787_c0_g1_i1	6-phosphogluconolactonase
TRINITY_DN21791_c0_g1_i1	MFS general substrate transporter
TRINITY_DN21793_c0_g2_i1	Ubiquitin-conjugating enzyme
TRINITY_DN21794_c0_g1_i1	Zinc finger and BTB domain-containing 8 opposite strand
TRINITY_DN2179_c0_g3_i1	CAMK/CAMK1 protein kinase, variant 6
TRINITY_DN2179_c0_g3_i2	CAMK/CAMK1 protein kinase, variant 4
TRINITY_DN21800_c0_g1_i1	Nucleoside-diphosphate-sugar epimerase
TRINITY_DN21806_c0_g1_i1	Sodium/calcium exchanger NCL2
TRINITY_DN2180_c0_g1_i1	Ubiquitin-protein ligase E3 A
TRINITY_DN2180_c0_g1_i2	Ubiquitin-protein ligase E3 A
TRINITY_DN2180_c0_g1_i4	Ubiquitin-protein ligase E3 A
TRINITY_DN2180_c0_g1_i6	HECT domain-containing protein (Fragment)
TRINITY_DN2180_c0_g1_i7	Ubiquitin-protein ligase E3 A
TRINITY_DN21812_c0_g1_i1	Thioredoxin domain-containing protein
TRINITY_DN21819_c0_g1_i1	2-ketoacid reductase
TRINITY_DN21821_c0_g1_i1	S-phase kinase-associated protein (Fragment)
TRINITY_DN2182_c0_g1_i1	proline--tRNA ligase, cytoplasmic
TRINITY_DN21833_c0_g1_i1	Anti-ECFsigma factor, ChrR
TRINITY_DN21839_c1_g1_i1	calcium/calmodulin-dependent protein kinase type 1G
TRINITY_DN21840_c0_g1_i1	LITAF domain-containing protein
TRINITY_DN21844_c0_g1_i1	N-acyl-phosphatidylethanolamine-hydrolyzing phospholipase D
TRINITY_DN21847_c0_g1_i1	Oxygen-dependent coproporphyrinogen-III oxidase
TRINITY_DN21850_c0_g1_i1	Thioredoxin-disulfide reductase
TRINITY_DN21855_c0_g1_i1	Protein kinase domain-containing protein
TRINITY_DN21856_c0_g1_i1	DUF423-domain-containing protein
TRINITY_DN2187_c0_g1_i1	5'-3' exoribonuclease 1
TRINITY_DN2188_c0_g1_i1	J domain-containing protein
TRINITY_DN21899_c0_g1_i1	Replication protein A subunit
TRINITY_DN2190_c0_g2_i1	Ras-related protein Rab-11A
TRINITY_DN21928_c0_g1_i1	Calcium-dependent metacaspase CDP II
TRINITY_DN21929_c0_g1_i1	Acetylglucosamine-6-sulfatase
TRINITY_DN21931_c0_g1_i1	Arsenite S-adenosylmethyltransferase
TRINITY_DN21933_c0_g1_i1	Peptidylprolyl isomerase
TRINITY_DN21937_c0_g1_i1	Coclaurine N-methyltransferase
TRINITY_DN21939_c0_g1_i1	Eukaryotic translation initiation factor 3 subunit F
TRINITY_DN21956_c0_g1_i1	Thylakoid membrane chloroplastic
TRINITY_DN21977_c0_g1_i1	Fructokinase
TRINITY_DN21979_c0_g1_i1	Casein kinase II subunit beta
TRINITY_DN21985_c0_g1_i1	Bifunctional 4-hydroxy-2-oxoglutarate aldolase/2-dehydro-3-deoxy-phosphogluconate aldolase
TRINITY_DN21999_c0_g1_i1	Cell division cycle 2, cofactor of APC complex
TRINITY_DN21_c0_g1_i2	DUF445 domain-containing protein
TRINITY_DN21_c0_g1_i3	DUF445 domain-containing protein
TRINITY_DN22009_c0_g1_i1	p-loop containing nucleoside triphosphate hydrolase protein (Fragment)
TRINITY_DN22012_c0_g1_i1	N-carbamoylputrescine amidase
TRINITY_DN22015_c0_g1_i1	Nucleolar GTP-binding protein 2
TRINITY_DN2201_c0_g1_i3	Chromate transporter
TRINITY_DN22023_c0_g1_i1	Elongation factor Ts, mitochondrial
TRINITY_DN2203_c0_g1_i1	Cytochrome c oxidase assembly protein subunit 17
TRINITY_DN22050_c0_g1_i1	CBM20 domain-containing protein
TRINITY_DN22055_c0_g1_i1	2-acylglycerol O-acyltransferase 2
TRINITY_DN2206_c0_g5_i1	Leucine-rich repeat protein kinase family protein
TRINITY_DN2207_c0_g1_i2	GAF domain-containing protein
TRINITY_DN22080_c0_g1_i1	Alkylated DNA repair protein alkB homolog 1
TRINITY_DN22088_c0_g1_i1	Methylmalonate semialdehyde dehydrogenase acylating
TRINITY_DN2208_c0_g1_i1	JmjC domain-containing protein
TRINITY_DN22091_c0_g1_i1	Ribosomal protein L22
TRINITY_DN22096_c0_g1_i1	Cell differentiation protein RCD1 isogeny
TRINITY_DN22105_c0_g1_i1	Xaa-Pro dipeptidase-like protein (Fragment)
TRINITY_DN2212_c0_g1_i1	Cytochrome-c from the OXPHOS pathway
TRINITY_DN22130_c0_g1_i1	NmrA domain-containing protein
TRINITY_DN22136_c0_g1_i1	Methylglyoxal synthase-like protein
TRINITY_DN2213_c0_g1_i1	Ribosomal protein L31 isoform A
TRINITY_DN22147_c0_g1_i1	ADP-ribosylation factor, arf, putative
TRINITY_DN22165_c0_g1_i1	Mitochondrial carrier
TRINITY_DN22170_c0_g1_i1	Redoxin domain-containing protein
TRINITY_DN22182_c0_g1_i1	Translation elongation factor P
TRINITY_DN2218_c0_g2_i1	Small GTP binding protein RAB5
TRINITY_DN22200_c0_g1_i1	FSH1 domain-containing protein
TRINITY_DN22203_c0_g1_i1	Bap31 domain-containing protein
TRINITY_DN22211_c0_g1_i1	DUF143-domain-containing protein
TRINITY_DN22218_c0_g2_i1	Josephin-domain-containing protein
TRINITY_DN2222_c0_g1_i1	Ribosome biogenesis GTPase A
TRINITY_DN22237_c0_g1_i1	MC family transporter
TRINITY_DN22239_c0_g1_i1	NifU mitochondrial
TRINITY_DN22265_c0_g1_i1	F5/8 type C domain-containing protein
TRINITY_DN2226_c0_g2_i1	2og-fe oxygenase superfamily protein
TRINITY_DN22277_c0_g1_i1	Ribosome biogenesis protein N
TRINITY_DN22286_c0_g1_i1	Cell division cycle protein 27/anaphase promoting complex subunit 3
TRINITY_DN2228_c0_g1_i2	ABC transporter domain-containing protein
TRINITY_DN2228_c0_g1_i5	ABC transporter domain-containing protein
TRINITY_DN2228_c0_g2_i2	ABC transporter domain-containing protein (Fragment)
TRINITY_DN22305_c0_g1_i1	Flagellar associated protein (Fragment)
TRINITY_DN2230_c0_g1_i2	RNA helicase
TRINITY_DN22326_c0_g1_i1	2-methylene-furan-3-one reductase
TRINITY_DN2232_c0_g4_i1	AMP-binding domain-containing protein
TRINITY_DN22335_c0_g1_i1	Thioredoxin domain-containing protein 9
TRINITY_DN2233_c0_g2_i1	DNA topoisomerase IV subunit B (Fragment)
TRINITY_DN22347_c0_g1_i1	zf-met2 domain-containing protein
TRINITY_DN22360_c0_g1_i1	Phosphoglycerate mutase-like protein
TRINITY_DN22364_c0_g1_i1	Creatinase/aminopeptidase
TRINITY_DN22370_c0_g1_i1	Peroxisomal membrane protein 2
TRINITY_DN22381_c0_g1_i1	CAP-Gly domain-containing protein
TRINITY_DN22413_c0_g1_i1	Mitotic checkpoint protein like
TRINITY_DN22414_c0_g1_i1	Molecular chaperone Hsp33
TRINITY_DN22417_c0_g1_i1	Methionine sulfoxide reductase B
TRINITY_DN22494_c0_g1_i1	Lipoprotein, type 6
TRINITY_DN2249_c0_g1_i1	Acidic cytosolic 60S ribosomal protein RplP2
TRINITY_DN2249_c0_g1_i2	Acidic cytosolic 60S ribosomal protein RplP2
TRINITY_DN22501_c0_g1_i1	Translation initiation factor IF-3
TRINITY_DN22520_c0_g1_i1	L-azetidine-2-carboxylic acid acetyltransferase
TRINITY_DN22574_c0_g1_i1	Ubiquinol-cytochrome-c reductase-like protein (Fragment)
TRINITY_DN22617_c0_g1_i1	DNA-directed RNA polymerases I
TRINITY_DN2261_c0_g2_i1	Solute carrier family 44 (Choline transporter-like protein), member 2/4/5
TRINITY_DN22620_c0_g1_i1	60S ribosomal protein L7
TRINITY_DN2262_c0_g1_i1	Phytol kinase
TRINITY_DN2265_c0_g2_i1	alpha-1,2-Mannosidase
TRINITY_DN22677_c0_g1_i1	CHORD domain-containing protein
TRINITY_DN22691_c0_g1_i1	Nitroreductase
TRINITY_DN22740_c0_g1_i1	Palmitoyltransferase
TRINITY_DN22765_c0_g1_i1	Short chain dehydrogenase
TRINITY_DN2276_c0_g3_i1	RxLR effector candidate protein (Fragment)
TRINITY_DN2277_c1_g3_i1	VWFA domain-containing protein (Fragment)
TRINITY_DN2278_c0_g2_i1	SGS domain-containing protein (Fragment)
TRINITY_DN22828_c0_g1_i1	Riboflavin kinase
TRINITY_DN2285_c0_g5_i1	AP-4 complex subunit epsilon
TRINITY_DN2285_c1_g2_i1	Single-strand DNA-binding protein
TRINITY_DN22861_c0_g1_i1	NarK/NasA family nitrate transporter (Fragment)
TRINITY_DN2287_c0_g3_i1	Alpha-soluble NSF attachment protein
TRINITY_DN2288_c0_g2_i1	MEKK and related serine/threonine protein kinases
TRINITY_DN2288_c0_g2_i2	MEKK and related serine/threonine protein kinases
TRINITY_DN2290_c0_g1_i1	Serine/threonine protein kinase/TGF-beta stimulated factor
TRINITY_DN2291_c0_g2_i1	Protein disulfide-isomerase 5-3
TRINITY_DN2295_c0_g1_i1	Solute carrier family 35 (GDP-fucose transporter), member C1
TRINITY_DN2295_c0_g2_i1	Solute carrier family 35 (GDP-fucose transporter), member C1
TRINITY_DN22961_c0_g1_i1	High-affnity carbon uptake protein Hat/HatR
TRINITY_DN2296_c0_g1_i1	Ubiquitin activating enzyme putative
TRINITY_DN2296_c0_g1_i2	Putative ubiquitin-activating enzyme E1
TRINITY_DN2298_c0_g1_i1	Putative zinc metalloendopeptidase
TRINITY_DN2300_c0_g1_i1	Amino acid permease
TRINITY_DN2300_c0_g1_i3	Amino acid permease
TRINITY_DN2301_c0_g1_i1	RNA-binding protein 34 (Fragment)
TRINITY_DN2313_c0_g1_i1	Aspartate-semialdehyde dehydrogenase
TRINITY_DN2313_c0_g1_i2	Aspartate-semialdehyde dehydrogenase
TRINITY_DN2314_c0_g1_i1	Gtp-binding protein variant
TRINITY_DN2315_c0_g1_i1	D-xylose reductase III
TRINITY_DN2315_c0_g1_i2	D-xylose reductase III
TRINITY_DN23211_c0_g1_i1	Folate/biopterin family MFS transporter (Fragment)
TRINITY_DN2322_c0_g1_i1	Archaeal ribosomal protein s17p
TRINITY_DN2324_c0_g1_i1	WW domain-containing protein
TRINITY_DN2325_c0_g1_i1	Ion transport protein
TRINITY_DN2334_c2_g1_i1	tRNA modification GTPase TrmE
TRINITY_DN2339_c0_g2_i1	tRNA-dihydrouridine synthase
TRINITY_DN233_c0_g1_i1	Protein kinase domain-containing protein
TRINITY_DN2341_c0_g1_i3	Collagen-like protein (Fragment)
TRINITY_DN2344_c0_g5_i1	Homocysteine S-methyltransferase
TRINITY_DN23458_c0_g1_i1	Methionine sulfoxide reductase B
TRINITY_DN23467_c0_g1_i1	Methionine-trna beta subunit
TRINITY_DN23476_c0_g1_i1	Alanine--glyoxylate aminotransferase 2
TRINITY_DN2347_c0_g1_i1	Eukaryotic translation initiation factor SUI1
TRINITY_DN2347_c0_g1_i2	Eukaryotic translation initiation factor SUI1
TRINITY_DN23483_c0_g1_i1	Peptidyl-prolyl cis-trans isomerase
TRINITY_DN23495_c0_g1_i1	ABC1 domain-containing protein (Fragment)
TRINITY_DN23499_c0_g1_i1	Nucleoside diphosphate kinase
TRINITY_DN234_c0_g2_i2	Protein kinase domain-containing protein
TRINITY_DN234_c0_g2_i4	Calcium/calmodulin-dependent protein kinase I
TRINITY_DN234_c0_g4_i1	CAMK/CAMKL protein kinase
TRINITY_DN23500_c0_g1_i1	Peptide methionine sulfoxide reductase MsrA
TRINITY_DN2350_c0_g1_i1	Ubiquitin-conjugating enzyme
TRINITY_DN23512_c0_g1_i1	Peptidyl-prolyl cis-trans isomerase
TRINITY_DN23513_c0_g1_i1	4-hydroxybenzoate polyprenyltransferase, mitochondrial
TRINITY_DN23514_c0_g1_i1	Atrial natriuretic peptide receptor 1
TRINITY_DN23515_c0_g1_i1	Stress-induced protein UVI31
TRINITY_DN23517_c0_g1_i1	SSD domain-containing protein
TRINITY_DN23518_c0_g1_i1	Alanine--tRNA ligase, mitochondrial-like
TRINITY_DN23528_c0_g1_i1	Cytochrome b-c1 complex subunit Rieske, mitochondrial
TRINITY_DN23535_c0_g1_i1	Conditioned medium factor (Fragment)
TRINITY_DN23550_c0_g1_i1	Pyruvate kinase
TRINITY_DN23551_c0_g1_i1	Prolyl 4-hydroxylase
TRINITY_DN23552_c0_g1_i1	CMP/dCMP-type deaminase domain-containing protein
TRINITY_DN2355_c0_g2_i1	DRTGG domain-containing protein
TRINITY_DN23563_c0_g1_i1	Potassium transporter (Fragment)
TRINITY_DN23571_c0_g1_i1	Trimeric LpxA
TRINITY_DN23576_c0_g1_i1	Acetylornithine and succinylornithine aminotransferase
TRINITY_DN23589_c0_g1_i1	Regulator of Ty1 transposition protein 103
TRINITY_DN2358_c0_g1_i1	Uridylate kinase
TRINITY_DN23592_c0_g1_i1	DNA gyrase subunit B mitochondrial
TRINITY_DN23593_c1_g1_i1	Coenzyme A disulfide reductase
TRINITY_DN235_c0_g1_i1	ATPase-activating ribosome biosynthesis protein
TRINITY_DN2360_c0_g1_i2	HPt domain-containing protein
TRINITY_DN23612_c0_g1_i1	Glutathione S-transferase 1
TRINITY_DN23650_c0_g1_i1	Homogentisate 1,2-dioxygenase HmgA
TRINITY_DN23666_c0_g1_i1	Related to gibberellin 20-oxidase
TRINITY_DN23677_c0_g1_i1	Intramembrane metalloprotease
TRINITY_DN23683_c0_g1_i1	Peptidylprolyl isomerase
TRINITY_DN23684_c0_g1_i1	Sideroflexin 5
TRINITY_DN23699_c0_g1_i1	Ribulose-1,5-bisphosphate carboxylase-like protein
TRINITY_DN2369_c0_g1_i1	Phosphoglycerate kinase
TRINITY_DN2369_c0_g1_i2	Phosphoglycerate kinase
TRINITY_DN2369_c0_g1_i3	Phosphoglycerate kinase
TRINITY_DN236_c0_g3_i1	Maf1-domain-containing protein
TRINITY_DN236_c0_g3_i2	Maf1-domain-containing protein
TRINITY_DN23706_c0_g1_i1	U2 small nuclear ribonucleoprotein A
TRINITY_DN23715_c0_g1_i1	Large subunit ribosomal protein L20
TRINITY_DN23722_c0_g1_i1	Multifunctional fusion protein
TRINITY_DN23725_c0_g1_i1	Mediator of RNA polymerase II transcription subunit 21
TRINITY_DN23726_c0_g1_i1	Lysocardiolipin and lysophospholipid acyltransferase
TRINITY_DN23753_c0_g1_i1	Thioredoxin H-type
TRINITY_DN23754_c0_g1_i1	Brix-domain-containing protein
TRINITY_DN23760_c0_g1_i1	Helicase C-terminal domain-containing protein (Fragment)
TRINITY_DN2376_c0_g1_i2	GH16 domain-containing protein
TRINITY_DN2376_c0_g1_i4	GH16 domain-containing protein
TRINITY_DN23772_c0_g1_i1	Nuclear AAA ATPase
TRINITY_DN23775_c0_g1_i1	AhpC-TSA domain-containing protein
TRINITY_DN23780_c0_g1_i1	Large subunit ribosomal protein 35 (Fragment)
TRINITY_DN237_c0_g1_i1	DUF179-domain-containing protein
TRINITY_DN23820_c0_g1_i1	DEAD-box ATP-dependent RNA helicase 20
TRINITY_DN23839_c0_g1_i1	Light-harvesting complex I chlorophyll a/b binding protein 4
TRINITY_DN23840_c0_g1_i1	Peptidyl-prolyl cis-trans isomerase A
TRINITY_DN23849_c0_g1_i1	PA domain-containing protein
TRINITY_DN23854_c0_g1_i1	SET domain-containing protein
TRINITY_DN23855_c0_g1_i1	WLM domain-containing protein (Fragment)
TRINITY_DN23856_c1_g1_i1	Nudix hydrolase domain-containing protein
TRINITY_DN23862_c0_g1_i1	Methyltransferase FkbM
TRINITY_DN23864_c0_g1_i1	Glycerolphosphate mutase
TRINITY_DN23867_c0_g1_i1	Thylakoid lumenal 15.0 kDa protein 2, chloroplastic
TRINITY_DN23868_c0_g1_i1	AB hydrolase-1 domain-containing protein
TRINITY_DN2386_c0_g2_i1	Fucoxanthin chlorophyll a/c binding protein
TRINITY_DN23872_c0_g1_i1	Peptidyl-prolyl cis-trans isomerase (Fragment)
TRINITY_DN23873_c0_g1_i1	glutaredoxin-3 isoform X1
TRINITY_DN23885_c0_g1_i1	Deacetylase sirtuin-type domain-containing protein
TRINITY_DN2388_c0_g1_i1	Flavodoxin I
TRINITY_DN2388_c0_g1_i2	Flavodoxin I
TRINITY_DN23892_c0_g1_i1	Cytochrome b5 heme-binding domain-containing protein
TRINITY_DN23895_c0_g1_i1	3,4-dihydroxy 2-butanone 4-phosphate synthase / GTP cyclohydrolase II
TRINITY_DN2389_c0_g1_i1	Adenylate kinase
TRINITY_DN2389_c0_g1_i2	Kinase adenylate kinase
TRINITY_DN238_c0_g1_i3	Triosephosphate isomerase
TRINITY_DN23900_c0_g1_i1	NUC153 domain-containing protein
TRINITY_DN2391_c0_g2_i1	Peptidylprolyl isomerase
TRINITY_DN23923_c0_g1_i1	Mitochondrial substrate/solute carrier
TRINITY_DN2392_c0_g2_i1	Glycosyltransferase putative
TRINITY_DN23935_c0_g1_i1	COP9 signalosome complex subunit
TRINITY_DN2394_c0_g2_i1	Prohibitin
TRINITY_DN2396_c0_g2_i1	UCH-domain-containing protein
TRINITY_DN2396_c0_g4_i1	USP domain-containing protein
TRINITY_DN23971_c0_g1_i1	JmjC domain-containing protein
TRINITY_DN23980_c0_g1_i1	Choline dehydrogenase (Fragment)
TRINITY_DN2398_c0_g1_i1	Acyl-CoA dehydrogenase (Fragment)
TRINITY_DN2398_c0_g2_i2	Short/branched chain acyl-CoA dehydrogenase
TRINITY_DN23_c0_g2_i1	Serine endopeptidase degp2, putative
TRINITY_DN24001_c0_g1_i1	Derlin
TRINITY_DN24009_c0_g1_i1	2-phosphoglycerate dehydratase (Fragment)
TRINITY_DN2400_c0_g1_i1	Polyadenylate-binding protein, cytoplasmic and nuclear (Fragment)
TRINITY_DN2400_c0_g1_i2	Polyadenylate-binding protein, cytoplasmic and nuclear (Fragment)
TRINITY_DN2400_c0_g2_i1	Embryonic polyadenylate-binding protein (Fragment)
TRINITY_DN24027_c0_g1_i1	N-acetyl transferase
TRINITY_DN24029_c0_g1_i1	Beta-hydroxyacyl-acyl carrier protein dehydratase
TRINITY_DN24030_c0_g1_i1	Uroporphyrin-III C-methyltransferase/precorrin-2 dehydrogenase/sirohydrochlorin ferrochelatase
TRINITY_DN2403_c0_g1_i1	60S ribosomal export protein NMD3
TRINITY_DN24044_c0_g1_i1	PsbP domain-containing protein
TRINITY_DN24054_c0_g1_i1	GFA domain-containing protein
TRINITY_DN24078_c0_g1_i1	3-hydroxy acid dehydrogenase / malonic semialdehyde reductase
TRINITY_DN24092_c0_g1_i1	Copper-transporting ATPase-like protein
TRINITY_DN2410_c0_g2_i1	Glutamate carboxypeptidase II
TRINITY_DN24121_c0_g1_i1	Small nuclear ribonucleoprotein Sm D2
TRINITY_DN24126_c0_g1_i1	GP-PDE domain-containing protein
TRINITY_DN24138_c0_g1_i1	Spermidine synthase
TRINITY_DN2413_c0_g1_i1	Mitochondrial carrier, phosphate carrier
TRINITY_DN24149_c0_g1_i1	AB hydrolase-1 domain-containing protein
TRINITY_DN24170_c0_g1_i1	UDP-galactose translocator
TRINITY_DN24173_c0_g1_i1	Vacuolar ATPase assembly integral membrane protein VMA21
TRINITY_DN24185_c0_g1_i1	Solute carrier family 40 protein
TRINITY_DN2419_c0_g2_i1	Hypoxanthine-guanine phosphoribosyltransferase
TRINITY_DN2421_c0_g1_i1	Autophagy-related protein 8
TRINITY_DN24222_c0_g1_i1	Atypical dual specificity phosphatase
TRINITY_DN24242_c0_g1_i1	Cytochrome oxidase assembly
TRINITY_DN24277_c0_g1_i1	TLC domain-containing protein
TRINITY_DN24282_c0_g1_i1	Fe2OG dioxygenase domain-containing protein
TRINITY_DN24291_c0_g1_i1	Putative LOV domain-containing protein
TRINITY_DN2431_c0_g2_i1	Fatty acid desaturase-domain-containing protein
TRINITY_DN24326_c0_g1_i1	Phosphoribulokinase
TRINITY_DN2432_c0_g2_i1	Enoyl-(Acyl carrier protein) reductase
TRINITY_DN2436_c0_g1_i1	Metalloexopeptidase
TRINITY_DN24393_c0_g1_i1	Sec-independent protein translocase TatD
TRINITY_DN2443_c0_g1_i1	Large subunit ribosomal protein L28
TRINITY_DN2449_c0_g2_i1	Amino acid transporter, transmembrane
TRINITY_DN24505_c0_g1_i1	Photosystem II oxygen-evolving enhancer protein 2
TRINITY_DN24507_c0_g1_i1	DNA topoisomerase
TRINITY_DN24516_c0_g1_i1	Photosystem II PsbU protein
TRINITY_DN2451_c0_g1_i2	Succinate dehydrogenase assembly factor 2
TRINITY_DN24524_c0_g1_i1	Mercuric reductase (Fragment)
TRINITY_DN2452_c0_g3_i1	Protein kinase domain-containing protein
TRINITY_DN245_c0_g1_i1	Glycine-rich protein 2, putative
TRINITY_DN24616_c0_g1_i1	37S ribosomal protein S16 mitochondrial
TRINITY_DN2461_c0_g1_i1	Ubiquitin-conjugating enzyme
TRINITY_DN2461_c0_g1_i2	Ubiquitin-conjugating enzyme
TRINITY_DN2463_c0_g2_i1	Rab GTPase interacting factor, Golgi membrane protein
TRINITY_DN2466_c0_g1_i1	Ethanolamine-phosphate cytidylyltransferase (Fragment)
TRINITY_DN2466_c0_g2_i1	Ethanolamine-phosphate cytidylyltransferase (Fragment)
TRINITY_DN24695_c0_g1_i1	NADPH-cytochrome p450 reductase
TRINITY_DN2472_c0_g1_i1	Casein kinase (Serine/threonine/tyrosine protein kinase)
TRINITY_DN2472_c0_g1_i2	Casein kinase (Serine/threonine/tyrosine protein kinase)
TRINITY_DN2472_c0_g1_i3	Casein kinase (Serine/threonine/tyrosine protein kinase)
TRINITY_DN2472_c0_g1_i5	CK1/CK1/CK1-D protein kinase, variant
TRINITY_DN2472_c0_g1_i6	CK1/CK1/CK1-D protein kinase, variant
TRINITY_DN2472_c0_g1_i7	CK1/CK1/CK1-D protein kinase, variant
TRINITY_DN2476_c0_g1_i1	Annexin
TRINITY_DN2476_c0_g1_i3	Annexin
TRINITY_DN2478_c0_g1_i1	Global transcription activator SNF2L1
TRINITY_DN2481_c0_g2_i1	Peptidyl-prolyl cis-trans isomerase FKBP7
TRINITY_DN2486_c0_g7_i1	TOG domain-containing protein (Fragment)
TRINITY_DN2492_c0_g1_i1	Myo-inositol dehydrogenase myo-inositol dehydrogenase
TRINITY_DN2505_c0_g4_i1	COP9 constitutive photomorphogenic subunit 2
TRINITY_DN2507_c0_g1_i1	Cytochrome P450 regulator dap1
TRINITY_DN2508_c0_g1_i1	C2H2-type domain-containing protein
TRINITY_DN2509_c0_g2_i1	Homoserine dehydrogenase
TRINITY_DN2512_c0_g2_i1	Phosphoenolpyruvate carboxylase
TRINITY_DN2513_c0_g1_i2	Glucuronate isomerase
TRINITY_DN2516_c0_g1_i1	DnaJ homolog subfamily A member 2
TRINITY_DN2516_c0_g1_i2	DnaJ homolog subfamily A member 2
TRINITY_DN2516_c0_g1_i3	DnaJ homolog subfamily A member 2
TRINITY_DN2518_c0_g1_i2	Glutathione synthetase ATP-binding domain-like protein
TRINITY_DN2518_c0_g4_i1	Argininosuccinate lyase 2
TRINITY_DN252_c0_g1_i2	Putative mitochondrial carnitine O-acetyltransferase
TRINITY_DN2533_c1_g2_i1	Ulp1 protease family, catalytic domain containing protein
TRINITY_DN2541_c0_g1_i1	H+-or Na+-translocating f-type, v-type and A-type ATPase superfamily
TRINITY_DN2543_c0_g2_i1	Mitochondrial electron transfer flavoprotein subunit beta
TRINITY_DN2546_c0_g1_i1	SGNH hydrolase
TRINITY_DN2555_c0_g2_i1	Terpenoid cyclases/protein prenyltransferase alpha-alpha toroid (Fragment)
TRINITY_DN2558_c0_g1_i1	Shwachman-Bodian-diamond protein-like protein (Fragment)
TRINITY_DN2560_c0_g2_i1	Transcription initiation factor TFIIH subunit 1
TRINITY_DN2569_c0_g1_i1	Putative myo-inositol dehydrogenase
TRINITY_DN2569_c0_g1_i2	Myo-inositol 2-dehydrogenase
TRINITY_DN2576_c0_g1_i1	Light harvesting complex protein 5
TRINITY_DN2578_c0_g3_i1	Metal-dependent protein hydrolase
TRINITY_DN2580_c0_g3_i1	UDP-sugar pyrophosphorylase
TRINITY_DN2584_c0_g2_i1	Prolyl 4-hydroxylase
TRINITY_DN2585_c0_g1_i1	Histone H3 K4-specific methyltransferase SET7/9 N-terminal domain-containing protein (Fragment)
TRINITY_DN2586_c0_g1_i1	Vacuolar protein sorting-associated protein 29
TRINITY_DN2586_c0_g1_i2	Vacuolar protein sorting-associated protein 29
TRINITY_DN2588_c0_g1_i2	Oxoglutarate dehydrogenase (Succinyl-transferring) e1 component
TRINITY_DN2591_c0_g1_i1	Malate synthase A
TRINITY_DN2593_c0_g1_i1	Epimerase domain-containing protein
TRINITY_DN2594_c0_g2_i1	1-deoxy-D-xylulose-5-phosphate synthase (Fragment)
TRINITY_DN2603_c0_g2_i1	Putative phytanoyl-CoA dioxygenase
TRINITY_DN2608_c0_g1_i1	Deacetylase sirtuin-type domain-containing protein
TRINITY_DN260_c0_g1_i1	Plastid isopropylmalate synthase (Fragment)
TRINITY_DN2617_c0_g1_i1	V-type proton ATPase proteolipid subunit
TRINITY_DN2617_c0_g1_i2	V-type proton ATPase proteolipid subunit
TRINITY_DN2618_c0_g2_i1	Tetrapyrrole-binding protein
TRINITY_DN2619_c0_g3_i1	Non-specific serine/threonine protein kinase
TRINITY_DN2623_c0_g2_i1	Ubiquitin-conjugating enzyme
TRINITY_DN2626_c0_g4_i2	RWD domain-containing protein (Fragment)
TRINITY_DN2626_c0_g6_i1	Pre-mRNA-processing factor SLU7
TRINITY_DN2628_c0_g1_i1	J domain-containing protein
TRINITY_DN2630_c0_g2_i1	Vesicle transport protein (Fragment)
TRINITY_DN2631_c0_g1_i11	L domain-like protein (Fragment)
TRINITY_DN2632_c0_g1_i1	DWNN domain-containing protein
TRINITY_DN2640_c0_g2_i1	13 kDa ribonucleoprotein-associated protein
TRINITY_DN2643_c0_g2_i1	Deoxyhypusine synthase
TRINITY_DN2644_c0_g1_i1	RBR-type E3 ubiquitin transferase
TRINITY_DN2644_c0_g1_i2	RBR-type E3 ubiquitin transferase
TRINITY_DN2644_c0_g1_i3	RBR-type E3 ubiquitin transferase
TRINITY_DN2646_c0_g2_i1	LMBR1 domain-containing protein 1
TRINITY_DN2649_c1_g2_i1	PAS domain-containing sensor histidine kinase (Fragment)
TRINITY_DN264_c0_g1_i4	Calcineurin regulatory beta sub-unit
TRINITY_DN264_c0_g2_i1	Calcium-dependent protein kinase, putative
TRINITY_DN264_c0_g2_i2	Calcium-dependent protein kinase, putative
TRINITY_DN264_c0_g3_i1	Protein kinase domain-containing protein
TRINITY_DN2653_c0_g1_i1	RS24, ribosomal protein 24 40S small ribosomal subunit
TRINITY_DN2656_c0_g1_i1	Dihydrodiol dehydrogenase / D-xylose 1-dehydrogenase (NADP)
TRINITY_DN2656_c0_g1_i2	Dihydrodiol dehydrogenase / D-xylose 1-dehydrogenase (NADP)
TRINITY_DN2656_c0_g1_i3	Dimeric dihydrodiol dehydrogenase
TRINITY_DN265_c0_g2_i1	Translation elongation factor TU (Fragment)
TRINITY_DN2666_c0_g1_i1	Methionine sulfoxide reductase B
TRINITY_DN2666_c0_g1_i3	Methionine sulfoxide reductase B
TRINITY_DN266_c0_g1_i1	Proteasome subunit beta
TRINITY_DN2671_c0_g2_i1	Transporter belonging to the MFS superfamily (Fragment)
TRINITY_DN2673_c0_g2_i2	UDP-N-acetylmuramoylalanine--D-glutamate ligase
TRINITY_DN2677_c0_g1_i1	ACT domain-containing protein (Fragment)
TRINITY_DN267_c0_g1_i1	Proteasome subunit beta
TRINITY_DN2680_c4_g1_i1	Omega-gliadin
TRINITY_DN2685_c0_g2_i1	Alkaline phosphatase
TRINITY_DN2686_c0_g1_i2	Magnesium transporter
TRINITY_DN2688_c0_g2_i1	Oxoglutarate/malate translocator
TRINITY_DN2692_c0_g1_i1	t-SNARE coiled-coil homology domain-containing protein
TRINITY_DN2694_c0_g1_i1	Autophagy protein 5
TRINITY_DN2694_c0_g1_i2	Autophagy protein 5
TRINITY_DN2696_c0_g2_i1	Serine/threonine-protein phosphatase 2A activator
TRINITY_DN2696_c0_g2_i2	Serine/threonine-protein phosphatase 2A activator
TRINITY_DN2698_c0_g1_i1	Small GTP binding protein RAB8
TRINITY_DN2699_c0_g1_i1	Nudix hydrolase domain-containing protein
TRINITY_DN269_c0_g2_i1	Proteasome endopeptidase complex
TRINITY_DN26_c0_g2_i1	WW domain-containing protein
TRINITY_DN2700_c0_g1_i2	TLD-domain-containing protein
TRINITY_DN2703_c0_g2_i1	Succinyl-CoA--3-ketoacid CoA-transferase subunit A
TRINITY_DN2705_c0_g1_i1	Farnesyl-diphosphate farnesyltransferase
TRINITY_DN2708_c0_g1_i1	Glutamyl-tRNA synthetase
TRINITY_DN2710_c0_g1_i1	Group 28 mite allergen-like protein (Heat shock protein 70) (Fragment)
TRINITY_DN2713_c0_g2_i1	MOB protein phocein
TRINITY_DN2716_c0_g1_i1	3-dehydroquinate synthase (Fragment)
TRINITY_DN2716_c0_g2_i1	2-deoxy-scyllo-inosose synthase
TRINITY_DN2724_c0_g5_i3	ABC transporter domain-containing protein (Fragment)
TRINITY_DN2732_c0_g2_i1	Rcc1-repeat-containing protein (Fragment)
TRINITY_DN2733_c0_g2_i1	Palmitoyltransferase
TRINITY_DN2733_c0_g2_i2	Palmitoyltransferase
TRINITY_DN2733_c0_g2_i3	Palmitoyltransferase
TRINITY_DN2733_c1_g1_i1	CTP synthase
TRINITY_DN2734_c0_g1_i1	DNA polymerase-like protein PA0670
TRINITY_DN2736_c0_g3_i1	CMGC/CDK/CDK5 protein kinase, variant
TRINITY_DN2739_c0_g1_i1	ABC transporter
TRINITY_DN2739_c0_g2_i1	ABC transmembrane type-1 domain-containing protein
TRINITY_DN2743_c0_g1_i1	Pyruvate kinase
TRINITY_DN2743_c0_g2_i1	Pyruvate kinase (Fragment)
TRINITY_DN2751_c0_g1_i1	Glycerol kinase
TRINITY_DN2752_c0_g7_i1	Bifunctional protein HldE
TRINITY_DN2755_c0_g2_i1	Poly(U)-binding-splicing factor PUF60
TRINITY_DN2761_c0_g2_i1	Diphosphomevalonate decarboxylase
TRINITY_DN2765_c0_g2_i1	Alpha-hydroxy-acid oxidizing enzyme
TRINITY_DN2769_c0_g1_i1	Propionyl-CoA carboxylase carboxyltransferase subunit
TRINITY_DN2769_c0_g1_i2	Propionyl-CoA carboxylase carboxyltransferase subunit
TRINITY_DN276_c0_g2_i1	Protein kinase domain-containing protein
TRINITY_DN2770_c0_g1_i2	Pleckstrin-likey domain-containing protein 1
TRINITY_DN2785_c0_g1_i1	Charged multivesicular body protein 5
TRINITY_DN2785_c0_g1_i2	Charged multivesicular body protein 5
TRINITY_DN2791_c0_g4_i1	Poly(A) polymerase
TRINITY_DN2794_c0_g1_i1	Peptidyl-prolyl cis-trans isomerase A
TRINITY_DN2794_c0_g1_i2	Peptidyl-prolyl cis-trans isomerase A
TRINITY_DN2799_c0_g1_i1	Ankyrin domain-containing protein (Fragment)
TRINITY_DN279_c0_g2_i2	RNA polymerase primary sigma factor
TRINITY_DN279_c0_g2_i3	RNA polymerase primary sigma factor
TRINITY_DN2806_c0_g1_i1	Zinc permease family
TRINITY_DN2809_c0_g2_i1	Phosphatidate cytidylyltransferase (Fragment)
TRINITY_DN2812_c0_g1_i1	Homeobox domain-containing protein (Fragment)
TRINITY_DN2823_c0_g9_i1	ATP-binding cassette
TRINITY_DN2823_c0_g9_i2	ATP-binding cassette
TRINITY_DN2826_c0_g1_i1	Calmodulin
TRINITY_DN2826_c0_g1_i2	Calmodulin-B
TRINITY_DN2826_c0_g1_i3	HLH domain-containing protein (Fragment)
TRINITY_DN2828_c0_g3_i1	Magnesium-chelatase, subunit H
TRINITY_DN2829_c0_g1_i1	GTP-binding protein HflX
TRINITY_DN2834_c0_g4_i1	UBP-type domain-containing protein
TRINITY_DN2836_c0_g3_i1	Metacaspase-like protein (Fragment)
TRINITY_DN2837_c0_g1_i1	SAP domain-containing protein
TRINITY_DN2847_c0_g1_i1	Acetate CoA-transferase YdiF
TRINITY_DN2847_c0_g1_i2	Acetate CoA-transferase YdiF
TRINITY_DN2856_c0_g1_i1	S-acyltransferase
TRINITY_DN2858_c0_g2_i1	Ankyrin domain-containing protein (Fragment)
TRINITY_DN285_c0_g2_i1	Tetrahydrofolate dehydrogenase
TRINITY_DN285_c0_g2_i2	Tetrahydrofolate dehydrogenase
TRINITY_DN2864_c0_g3_i1	Nuclear protein-like
TRINITY_DN2864_c0_g4_i1	SF3b1 domain-containing protein (Fragment)
TRINITY_DN2873_c0_g1_i1	Peptidyl-prolyl cis-trans isomerase
TRINITY_DN2875_c0_g2_i1	Nascent polypeptide-associated complex subunit beta
TRINITY_DN2875_c0_g2_i2	Nascent polypeptide-associated complex subunit beta
TRINITY_DN2878_c0_g1_i1	Solute carrier family 24 (Sodium/potassium/calcium exchanger), member 2
TRINITY_DN2878_c0_g1_i2	Solute carrier family 24 (Sodium/potassium/calcium exchanger), member 2
TRINITY_DN2883_c0_g1_i1	NAD(P)-binding
TRINITY_DN2886_c0_g2_i1	RAB24, member RAS oncogene family
TRINITY_DN2887_c2_g1_i1	Guanylate kinase
TRINITY_DN2893_c0_g1_i1	FAD dependent oxidoreductase
TRINITY_DN28_c0_g1_i2	Probable GTP-binding protein Drab11
TRINITY_DN2901_c0_g1_i1	diphthine methyl ester synthase
TRINITY_DN2902_c0_g1_i2	60S ribosomal protein L13
TRINITY_DN2904_c0_g1_i1	N-acetyltransferase domain-containing protein
TRINITY_DN2915_c0_g3_i1	Spermidine synthase (Fragment)
TRINITY_DN2916_c0_g1_i1	Cactin
TRINITY_DN2924_c0_g1_i1	Mitochondrial import inner membrane translocase subunit TIM50 (Fragment)
TRINITY_DN2925_c0_g1_i2	Cytoplasmic aspartate aminotransferase
TRINITY_DN2925_c0_g2_i1	Aspartate aminotransferase
TRINITY_DN2926_c0_g1_i1	2-oxoglutarate dehydrogenase
TRINITY_DN2927_c0_g3_i1	C2 (Calcium/lipid-binding, CaLB)
TRINITY_DN292_c0_g2_i1	Light harvesting complex protein 9
TRINITY_DN2930_c1_g1_i2	Inositol hexakisphosphate and diphosphoinositol-pentakisphosphate kinase
TRINITY_DN2940_c0_g1_i1	Neuroglobin
TRINITY_DN2941_c0_g1_i1	Type 1 phosphatase regulator ypi1
TRINITY_DN2944_c0_g1_i1	Transketolase central region
TRINITY_DN2944_c0_g2_i1	Transketolase
TRINITY_DN2944_c0_g3_i1	Large subunit of ribulose bisphosphate carboxylase
TRINITY_DN2948_c0_g3_i1	Zinc transporter ZupT
TRINITY_DN2954_c0_g2_i1	RNA polymerase Rpc34
TRINITY_DN2955_c0_g1_i1	Riboflavin kinase/FAD synthetase
TRINITY_DN2959_c0_g3_i1	Adenylyl-sulfate kinase
TRINITY_DN295_c0_g2_i1	Oligoendopeptidase F (Fragment)
TRINITY_DN2963_c0_g2_i2	3'-5' exonuclease domain-containing protein
TRINITY_DN2969_c2_g1_i1	Phytanoyl-CoA dioxygenase domain-containing protein 1-like
TRINITY_DN2972_c0_g1_i1	Histone
TRINITY_DN2972_c0_g3_i1	Cell envelope biogenesis protein TolA
TRINITY_DN2976_c0_g1_i1	Elongation factor 1-alpha
TRINITY_DN2983_c0_g2_i1	MFS general substrate transporter
TRINITY_DN2989_c0_g1_i1	Mitochondrial import receptor subunit TOM40
TRINITY_DN2990_c0_g4_i1	AP2/ERF domain-containing protein
TRINITY_DN2997_c0_g1_i1	Stress enhanced protein
TRINITY_DN299_c0_g1_i1	persulfide dioxygenase ETHE1, mitochondrial
TRINITY_DN3003_c0_g1_i2	Gamma glutamylcysteine synthetase
TRINITY_DN3003_c0_g1_i4	Gamma glutamylcysteine synthetase
TRINITY_DN3003_c0_g1_i5	Glutamate--cysteine ligase catalytic subunit
TRINITY_DN3013_c0_g1_i1	SPX domain-containing protein
TRINITY_DN3013_c0_g1_i2	SPX domain-containing protein
TRINITY_DN3015_c0_g1_i1	ABC transporter domain-containing protein
TRINITY_DN3015_c0_g1_i2	ABC tran and ABC tran 2 domain containing protein
TRINITY_DN3021_c0_g1_i1	60S ribosomal protein L6
TRINITY_DN3027_c0_g1_i1	D-psicose/D-tagatose/L-ribulose 3-epimerase
TRINITY_DN3030_c0_g1_i11	Lpxtg-motif cell wall anchor domain protein
TRINITY_DN3030_c0_g1_i12	Lpxtg-motif cell wall anchor domain protein
TRINITY_DN3032_c0_g1_i1	Synaptobrevin
TRINITY_DN3032_c0_g1_i2	Synaptobrevin
TRINITY_DN3038_c0_g1_i1	Vesicle transport protein (Fragment)
TRINITY_DN303_c0_g1_i3	Pyrophosphate--fructose 6-phosphate 1-phosphotransferase
TRINITY_DN3040_c0_g1_i2	Putative monoglyceride lipase
TRINITY_DN3041_c0_g1_i1	Glycerophosphodiester phosphodiesterase
TRINITY_DN3041_c0_g2_i1	Glycerophosphodiester phosphodiesterase (Fragment)
TRINITY_DN3043_c0_g1_i1	Alanine aminotransferase
TRINITY_DN3047_c0_g5_i1	Carbon-nitrogen hydrolase
TRINITY_DN3048_c0_g1_i1	Dihydroorotate dehydrogenase (quinone), mitochondrial
TRINITY_DN3057_c0_g1_i2	Zf-UBP-domain-containing protein (Fragment)
TRINITY_DN3057_c0_g1_i5	S-adenosyl-L-methionine-dependent methyltransferase (Fragment)
TRINITY_DN3064_c0_g1_i1	Calpain catalytic domain-containing protein (Fragment)
TRINITY_DN3064_c0_g1_i2	Calpain-like protease
TRINITY_DN3066_c0_g2_i1	cAMP-dependent protein kinase catalytic subunit
TRINITY_DN3070_c0_g1_i1	PPM-type phosphatase domain-containing protein (Fragment)
TRINITY_DN3073_c0_g2_i1	Rab6/RabH-family small GTPase
TRINITY_DN3088_c0_g2_i1	Methylcrotonoyl-CoA carboxylase (Fragment)
TRINITY_DN308_c0_g1_i1	2-haloacrylate reductase (Fragment)
TRINITY_DN3097_c0_g2_i1	Uroporphyrinogen decarboxylase
TRINITY_DN309_c0_g1_i1	NAD(P)-binding protein (Fragment)
TRINITY_DN30_c0_g2_i1	Ribosomal-ubiquitin protein RPL40
TRINITY_DN3102_c0_g1_i1	Ribosome biogenesis regulatory protein (Fragment)
TRINITY_DN3104_c1_g2_i1	tRNA-dihydrouridine synthase
TRINITY_DN3105_c0_g2_i1	UAA transporter
TRINITY_DN3106_c0_g2_i1	GPI inositol-deacylase
TRINITY_DN3111_c0_g1_i3	ALG11 alpha-1,2-mannosyltransferase
TRINITY_DN3111_c0_g1_i5	ALG11 alpha-1,2-mannosyltransferase
TRINITY_DN3113_c0_g2_i1	DDB1-and CUL4-associated factor 13
TRINITY_DN3115_c0_g2_i1	Acetylglutamate kinase
TRINITY_DN3119_c0_g2_i1	Ubiquitin-like domain-containing protein
TRINITY_DN3121_c0_g1_i1	Glutathione s-transferase
TRINITY_DN3122_c0_g1_i1	Cell division protein cdc48cy
TRINITY_DN3125_c0_g1_i1	Abhydrolase domain-containing protein 13
TRINITY_DN3126_c0_g1_i1	rRNA methyltransferase (Fragment)
TRINITY_DN3127_c0_g2_i1	HMG box domain-containing protein (Fragment)
TRINITY_DN3140_c0_g1_i1	U3 small nucleolar ribonucleoprotein protein MPP10
TRINITY_DN3143_c0_g2_i2	ABC transporter
TRINITY_DN3143_c0_g3_i1	ATP-binding cassette subfamily B member 7, mitochondrial (Fragment)
TRINITY_DN3148_c0_g1_i1	PRLI-interacting factor L-like protein
TRINITY_DN314_c0_g2_i1	Phospho-2-dehydro-3-deoxyheptonate aldolase (Fragment)
TRINITY_DN314_c0_g2_i2	Phospho-2-dehydro-3-deoxyheptonate aldolase
TRINITY_DN3171_c0_g1_i1	Oxalate/formate antiporter protein
TRINITY_DN3177_c0_g3_i1	Trafficking protein particle complex subunit (Fragment)
TRINITY_DN3181_c0_g1_i1	Deoxythymidylate kinase
TRINITY_DN3181_c0_g1_i3	Thymidylate kinase
TRINITY_DN3183_c0_g2_i1	Myosin motor domain-containing protein
TRINITY_DN3183_c0_g5_i1	Myosin Va (Fragment)
TRINITY_DN3188_c0_g1_i1	U1 small nuclear ribonucleoprotein 70 kDa
TRINITY_DN3191_c0_g1_i1	AMP-binding enzyme family protein
TRINITY_DN3191_c0_g1_i3	Bromodomain and WD repeat-containing protein 1
TRINITY_DN31_c0_g1_i1	UDP-Glycosyltransferase/glycogen phosphorylase
TRINITY_DN3203_c0_g1_i1	Short-chain dehydrogenase (Fragment)
TRINITY_DN3203_c0_g2_i1	Short chain dehydrogenase reductase family
TRINITY_DN3205_c0_g1_i1	TLC domain-containing protein
TRINITY_DN3207_c0_g2_i1	Electron transfer flavoprotein subunit alpha
TRINITY_DN3217_c0_g1_i1	4-hydroxy-3-methylbut-2-enyl diphosphate reductase, chloroplast
TRINITY_DN3219_c0_g1_i1	Tubulin alpha-1C chain
TRINITY_DN3219_c0_g2_i1	Tubulin alpha chain
TRINITY_DN3221_c0_g1_i1	Adp ribosylation factor
TRINITY_DN3225_c0_g1_i1	Thioredoxin-like protein 1
TRINITY_DN3225_c0_g1_i2	PITH domain-containing protein
TRINITY_DN3226_c0_g2_i1	Threonylcarbamoyl-AMP synthase
TRINITY_DN3227_c0_g1_i1	3-ketoacyl-CoA synthase
TRINITY_DN3230_c0_g1_i1	Calcineurin-like phosphoesterase, putative (Fragment)
TRINITY_DN3233_c0_g4_i1	Cullin domain-containing protein
TRINITY_DN3244_c0_g2_i1	Epidermal retinol dehydrogenase 2
TRINITY_DN3247_c0_g1_i2	Iron-only hydrogenase group A
TRINITY_DN3247_c0_g1_i3	Iron-only hydrogenase group A
TRINITY_DN3249_c0_g1_i1	Heat shock protein 75 kDa, mitochondrial
TRINITY_DN3252_c0_g2_i1	dTTP/UTP pyrophosphatase
TRINITY_DN3252_c0_g2_i3	Septum formation protein Maf
TRINITY_DN3264_c0_g1_i1	Putative glutathione S-transferase
TRINITY_DN3265_c0_g1_i1	Ascorbate peroxidase-like protein
TRINITY_DN3267_c0_g1_i1	t-SNARE coiled-coil homology domain-containing protein
TRINITY_DN3268_c0_g1_i1	Protochlorophyllide oxidoreductase
TRINITY_DN3268_c0_g2_i1	Light-dependent protochlorophyllide oxido-reductase
TRINITY_DN3270_c0_g1_i1	Serine/threonine-protein phosphatase
TRINITY_DN3270_c0_g1_i2	Serine/threonine-protein phosphatase
TRINITY_DN3275_c0_g1_i1	Prolyl 4-hydroxylase subunit alpha-1
TRINITY_DN3275_c0_g1_i2	Prolyl 4-hydroxylase subunit alpha-1
TRINITY_DN3276_c0_g2_i1	CYCLIN domain-containing protein
TRINITY_DN3276_c0_g2_i2	CYCLIN domain-containing protein
TRINITY_DN3280_c0_g1_i1	YbaK/ProRS associated domain-containing protein
TRINITY_DN3281_c0_g1_i1	3-hydroxyacyl-CoA dehydrogenase
TRINITY_DN3281_c0_g1_i2	Hydroxysteroid (17-beta) dehydrogenase 10
TRINITY_DN3282_c0_g1_i1	DNA damage-inducible protein 1
TRINITY_DN3283_c0_g1_i1	Dihydrolipoamide acetyltransferase component of pyruvate dehydrogenase complex (Fragment)
TRINITY_DN3283_c0_g2_i1	2-oxo acid dehydrogenase acyltransferase
TRINITY_DN3286_c0_g1_i1	RNA-binding region RNP-1 (Fragment)
TRINITY_DN3289_c0_g2_i1	Glycine cleavage system T protein (Fragment)
TRINITY_DN3297_c0_g2_i2	M7GpppX diphosphatase
TRINITY_DN3299_c0_g2_i1	Putative glycine-rich secreted protein
TRINITY_DN3300_c0_g2_i1	Host cell division cycle protein
TRINITY_DN330_c0_g1_i1	Mitochondrial alternative oxidase
TRINITY_DN330_c0_g1_i3	EF-hand domain-containing protein
TRINITY_DN330_c0_g1_i4	EF-hand domain-containing protein
TRINITY_DN3314_c0_g1_i1	Phosphoglycolate phosphatase
TRINITY_DN331_c0_g1_i1	von willebrand factor type a domain protein
TRINITY_DN331_c0_g3_i1	von willebrand factor type A domain protein (Fragment)
TRINITY_DN3322_c0_g1_i1	Dolichol-phosphate mannosyltransferase subunit 1
TRINITY_DN3322_c0_g2_i1	Dolichol-phosphate mannosyltransferase subunit 1
TRINITY_DN3327_c0_g2_i1	Metallo-hydrolase/oxidoreductase (Fragment)
TRINITY_DN3327_c1_g2_i1	Ribosome-binding ATPase YchF
TRINITY_DN3330_c0_g3_i1	Translocation protein TolB
TRINITY_DN3334_c0_g1_i1	Metallo-dependent hydrolase (Fragment)
TRINITY_DN3338_c0_g2_i1	Peptide chain release factor RF-2
TRINITY_DN333_c0_g1_i1	4-hydroxy-4-methyl-2-oxoglutarate aldolase
TRINITY_DN3340_c0_g2_i1	Vacuolar transporter chaperone
TRINITY_DN3344_c0_g2_i1	SOUL heme-binding protein
TRINITY_DN3349_c0_g1_i1	Transcription elongation factor SPT4
TRINITY_DN3351_c0_g1_i1	S-adenosyl-L-methionine-dependent methyltransferase
TRINITY_DN3351_c0_g1_i2	S-adenosyl-L-methionine-dependent methyltransferase
TRINITY_DN3356_c0_g2_i1	Hydroxysteroid 11-beta dehydrogenase 1
TRINITY_DN3361_c0_g2_i1	Lipoyl-binding domain-containing protein
TRINITY_DN3364_c0_g2_i1	Vesicle transport protein (Fragment)
TRINITY_DN3374_c0_g1_i1	ShKT domain-containing protein
TRINITY_DN3376_c0_g1_i1	L-rhamnonate dehydratase
TRINITY_DN3382_c0_g2_i1	Fad synthetase
TRINITY_DN3383_c0_g2_i1	Palmitoyltransferase
TRINITY_DN3384_c0_g2_i1	Phosphoglycerate mutase
TRINITY_DN3387_c0_g1_i1	MAGE domain-containing protein
TRINITY_DN3388_c0_g5_i1	t-SNARE coiled-coil homology domain-containing protein (Fragment)
TRINITY_DN338_c0_g1_i1	V-type proton ATPase subunit a
TRINITY_DN3390_c0_g3_i1	Autophagy-related protein 9
TRINITY_DN3391_c0_g1_i1	Calcium/calmodulin dependent protein kinase II association-domain protein
TRINITY_DN3393_c0_g2_i1	HMG box domain-containing protein
TRINITY_DN3409_c0_g2_i1	Bacterial type voltage activated sodium channel
TRINITY_DN3413_c0_g2_i1	Pyridine nucleotide-disulphide oxidoreductase dimerization region
TRINITY_DN3417_c0_g1_i1	Casein kinase II subunit beta
TRINITY_DN3420_c0_g1_i2	Oxygen-dependent choline dehydrogenase
TRINITY_DN3427_c0_g1_i1	Micrococcal nuclease
TRINITY_DN3429_c0_g1_i1	PNPLA domain-containing protein
TRINITY_DN3433_c0_g1_i1	Methionine--tRNA ligase
TRINITY_DN3436_c0_g2_i2	CBS-domain-containing protein (Fragment)
TRINITY_DN3437_c0_g1_i1	Mitochondrial carrier domain,Mitochondrial substrate/solute carrier
TRINITY_DN3437_c0_g1_i2	Mitochondrial carnitine carrier
TRINITY_DN3450_c0_g1_i1	Superoxide dismutase
TRINITY_DN3457_c0_g1_i1	Helicase C-terminal domain-containing protein
TRINITY_DN3461_c0_g2_i1	Low-specificity L-threonine aldolase
TRINITY_DN3465_c0_g1_i1	Multidrug resistance protein, MATE family
TRINITY_DN3465_c0_g1_i7	Multidrug resistance protein, MATE family
TRINITY_DN3466_c0_g2_i1	Putative transcription factor IIIB 90 kDa subunit (Fragment)
TRINITY_DN3467_c0_g2_i1	PlsC domain-containing protein
TRINITY_DN3470_c0_g4_i2	D-isomer specific 2-hydroxyacid dehydrogenase NAD-binding
TRINITY_DN3471_c0_g1_i1	Secernin-2
TRINITY_DN3473_c0_g1_i1	D-lactate dehydrogenase
TRINITY_DN3475_c0_g5_i1	Disulfide bond formation protein DsbA
TRINITY_DN3487_c0_g1_i1	Sulfate Permease (SulP) Family
TRINITY_DN3488_c0_g1_i2	Autoinducer 2-degrading protein
TRINITY_DN3496_c0_g2_i1	TPT domain-containing protein
TRINITY_DN3499_c0_g1_i1	Zeaxanthin epoxidase (Fragment)
TRINITY_DN3499_c0_g2_i1	Zeaxanthin epoxidase (Fragment)
TRINITY_DN349_c0_g1_i1	DNA recombination repair
TRINITY_DN3501_c0_g1_i1	DEAD-box helicase 47
TRINITY_DN3502_c0_g1_i1	Enoyl-CoA delta isomerase 1, mitochondrial
TRINITY_DN3505_c0_g1_i3	RL21, ribosomal protein 21 60S large ribosomal subunit
TRINITY_DN3508_c0_g1_i2	2OG-Fe(II) oxygenase
TRINITY_DN3508_c0_g1_i4	Prolyl 4-hydroxylase
TRINITY_DN3512_c0_g2_i1	Fe2OG dioxygenase domain-containing protein
TRINITY_DN3515_c0_g1_i1	SET domain-containing protein
TRINITY_DN3517_c0_g3_i1	Chitobiosyldiphosphodolichol beta-mannosyltransferase-like
TRINITY_DN351_c0_g3_i1	Camk camk1 protein kinase (Fragment)
TRINITY_DN3522_c0_g1_i2	Protein kinase domain-containing protein
TRINITY_DN3527_c1_g6_i1	Bromo domain-containing protein
TRINITY_DN3529_c0_g2_i1	OTU domain-containing protein
TRINITY_DN3529_c0_g2_i2	OTU domain-containing protein
TRINITY_DN3530_c0_g2_i1	Pyridoxal 5'-phosphate synthase, glutaminase subunit Pdx2
TRINITY_DN3538_c0_g2_i1	Nucleoside-triphosphatase, cancer-related
TRINITY_DN3539_c0_g1_i1	CUE domain-containing protein
TRINITY_DN3539_c0_g1_i2	CUE domain-containing protein
TRINITY_DN353_c0_g2_i1	ClpS domain-containing protein
TRINITY_DN3540_c0_g1_i1	Dihydrodipicolinate synthase
TRINITY_DN3540_c0_g1_i3	Dihydrodipicolinate synthase
TRINITY_DN3543_c0_g1_i1	Protein kinase domain-containing protein
TRINITY_DN3543_c0_g1_i2	Protein kinase domain-containing protein
TRINITY_DN354_c0_g1_i1	Quinone oxidoreductase
TRINITY_DN354_c0_g2_i1	Quinone oxidoreductase
TRINITY_DN3551_c0_g2_i1	Fe-s metabolism associated
TRINITY_DN3556_c0_g1_i1	DUF778-domain-containing protein (Fragment)
TRINITY_DN3561_c0_g1_i3	Sodium phosphate cotransporter (Fragment)
TRINITY_DN3564_c0_g1_i1	Nitrate/nitrite transporter
TRINITY_DN3564_c0_g1_i2	Nitrate/nitrite transporter
TRINITY_DN3568_c0_g1_i1	S-adenosyl-L-methionine-dependent tRNA 4-demethylwyosine synthase
TRINITY_DN3571_c0_g1_i1	Phosphoinositide phospholipase C
TRINITY_DN3573_c0_g4_i1	SxtX
TRINITY_DN3574_c0_g1_i1	Domain of Kin17 curved DNA-binding protein-domain-containing protein (Fragment)
TRINITY_DN3574_c1_g4_i2	Plant ubiquilin
TRINITY_DN3579_c0_g2_i1	SFM domain-containing protein
TRINITY_DN3581_c0_g2_i2	Chloroplast O-acetyl-serine lyase (Fragment)
TRINITY_DN3581_c0_g2_i3	PALP domain-containing protein (Fragment)
TRINITY_DN3581_c0_g3_i1	Pyridoxal-phosphate dependent enzyme (Fragment)
TRINITY_DN358_c0_g1_i1	Regulatory proteasome non-atpase subunit 12
TRINITY_DN3595_c0_g1_i1	Pseudouridine synthase (Fragment)
TRINITY_DN3600_c0_g1_i1	RING finger protein 113A
TRINITY_DN3607_c0_g1_i1	Chlorophyll synthase chloroplastic
TRINITY_DN3608_c0_g2_i1	cGMP-dependent protein kinase 1
TRINITY_DN3613_c0_g1_i2	Serine/threonine-protein phosphatase 2A 65 kDa regulatory subunit A beta isoform (Fragment)
TRINITY_DN3613_c0_g2_i1	Serine/threonine-protein phosphatase 2A regulatory subunit A
TRINITY_DN3621_c0_g3_i1	Cystinosin
TRINITY_DN3623_c0_g1_i2	COP9 signalosome complex subunit 4
TRINITY_DN3625_c0_g1_i1	AAA-domain-containing protein
TRINITY_DN3628_c0_g1_i1	Fe2OG dioxygenase domain-containing protein
TRINITY_DN3632_c0_g1_i1	Anoctamin
TRINITY_DN363_c0_g2_i1	Mannose-6-phosphate isomerase
TRINITY_DN3640_c0_g2_i1	Radical S-adenosyl methionine domain-containing protein 2
TRINITY_DN3642_c0_g3_i1	Ribose-phosphate pyrophosphoKinase (Fragment)
TRINITY_DN3645_c0_g1_i1	Sas10 domain-containing protein (Fragment)
TRINITY_DN3652_c0_g1_i1	VASt domain-containing protein
TRINITY_DN3654_c1_g2_i1	Translation initiation factor eIF-2B delta subunit
TRINITY_DN3656_c0_g1_i1	General transcription and DNA repair factor IIH
TRINITY_DN3659_c0_g3_i1	Pkinase-domain-containing protein
TRINITY_DN365_c0_g1_i1	Bifunctional 6-phosphofructo-2-kinase
TRINITY_DN365_c0_g2_i1	6-phosphofructo-2-kinase/fructose-2,6-bisphosphatase 2
TRINITY_DN3662_c0_g2_i1	Tyrosine protein phosphatase 2
TRINITY_DN3665_c0_g3_i1	NAD-dependent protein deacetylase
TRINITY_DN3666_c0_g2_i1	Queuosine salvage protein
TRINITY_DN3669_c0_g1_i2	Ribosomal 60S subunit protein L17B
TRINITY_DN3671_c0_g1_i1	AP complex subunit sigma
TRINITY_DN3672_c0_g3_i1	S-adenosyl-L-methionine-dependent methyltransferases superfamily protein isoform 3
TRINITY_DN3673_c0_g1_i1	SfsA domain-containing protein
TRINITY_DN3676_c0_g1_i2	Bifunctional aspartate aminotransferase and glutamate/aspartate-prephenate aminotransferase
TRINITY_DN3677_c1_g1_i1	Nucleolar RNA m(5)C methyltransferase
TRINITY_DN367_c0_g2_i1	Large subunit ribosomal protein L27Ae
TRINITY_DN3680_c0_g2_i1	ABC transporter, ATP-binding protein
TRINITY_DN3689_c0_g1_i1	CCR4-NOT transcription complex subunit 11
TRINITY_DN368_c0_g1_i1	Putative pterin-4-alpha-carbinolamine dehydratase
TRINITY_DN3691_c0_g2_i1	Serine/threonine-protein kinase AFC1
TRINITY_DN3693_c0_g2_i1	Aquaporin PIP1-3
TRINITY_DN369_c0_g1_i1	Protein kinase domain-containing protein (Fragment)
TRINITY_DN3705_c0_g1_i2	Dihydrodipicolinate synthase
TRINITY_DN3705_c0_g1_i4	Dihydrodipicolinate synthase
TRINITY_DN3710_c0_g1_i1	Amino acid transporter (Fragment)
TRINITY_DN3714_c0_g3_i1	Thioredoxin
TRINITY_DN3715_c0_g1_i1	Protein kinase domain-containing protein
TRINITY_DN3715_c0_g2_i1	Serine threonine-protein kinase ctr1 (Fragment)
TRINITY_DN3716_c0_g1_i1	t-SNARE coiled-coil homology domain-containing protein (Fragment)
TRINITY_DN3716_c0_g1_i2	t-SNARE coiled-coil homology domain-containing protein
TRINITY_DN3717_c0_g1_i1	Ran-specific gtpase-activating protein 1
TRINITY_DN3718_c0_g1_i2	40S ribosomal protein S
TRINITY_DN3719_c1_g1_i1	ATP-binding cassette, subfamily G (WHITE), member 2
TRINITY_DN3725_c0_g1_i1	Transmembrane protein putative
TRINITY_DN3741_c0_g1_i1	L-threonine synthase
TRINITY_DN3742_c0_g2_i1	Cytosine-specific methyltransferase
TRINITY_DN3746_c0_g1_i1	Golgi SNAP receptor complex member 2
TRINITY_DN3746_c0_g1_i2	Soluble NSF Attachment Protein (SNAP) Receptor (SNARE)
TRINITY_DN3755_c0_g1_i1	Putative ADP-ribose pyrophosphatase
TRINITY_DN3759_c0_g3_i1	Vesicle-associated membrane protein 72
TRINITY_DN3761_c0_g1_i1	Gelsolin-like protein 1
TRINITY_DN3762_c0_g2_i1	NAD(P)H-hydrate epimerase
TRINITY_DN376_c0_g2_i1	GST N-terminal domain-containing protein
TRINITY_DN3772_c0_g1_i1	RS13, ribosomal protein 13 40S small ribosomal subunit
TRINITY_DN3772_c0_g1_i2	RS13, ribosomal protein 13 40S small ribosomal subunit
TRINITY_DN3778_c0_g1_i1	ENTH domain-containing protein
TRINITY_DN377_c0_g1_i2	Regulatory proteasome non-atpase subunit 7 (Fragment)
TRINITY_DN3785_c0_g1_i3	RRM domain-containing protein
TRINITY_DN3785_c0_g2_i1	RRM domain-containing protein
TRINITY_DN3787_c0_g2_i1	Nucleotide-sugar transporter-domain-containing protein
TRINITY_DN3792_c0_g2_i1	Glutathione peroxidase
TRINITY_DN3793_c0_g2_i1	Threonine dehydratase (Fragment)
TRINITY_DN3794_c0_g2_i1	CIA30 domain-containing protein
TRINITY_DN3796_c0_g2_i1	Histidine kinase
TRINITY_DN3798_c0_g1_i1	Serine/threonine protein kinase, putative
TRINITY_DN3803_c0_g1_i1	SNRNP27 domain-containing protein
TRINITY_DN3804_c0_g2_i2	Ribosomal protein RPL26
TRINITY_DN3805_c0_g1_i1	Eukaryotic translation initiation factor 3 subunit M
TRINITY_DN380_c0_g2_i1	Fucoxanthin chlorophyll a/c binding protein (Fragment)
TRINITY_DN3810_c0_g3_i1	EXS domain-containing protein (Fragment)
TRINITY_DN3815_c0_g2_i1	Cystathionine gamma-lyase and homocysteine gamma-lyase for reverse transsulfuration pathway
TRINITY_DN3818_c0_g2_i1	Thioesterase/thiol ester dehydrase-isomerase
TRINITY_DN382_c0_g1_i1	AD domain-containing protein
TRINITY_DN3830_c0_g2_i1	RRM domain-containing protein (Fragment)
TRINITY_DN3832_c0_g3_i1	Histone kinase
TRINITY_DN3834_c0_g2_i1	tRNA (guanine-N(7)-)-methyltransferase
TRINITY_DN3845_c0_g1_i1	Sterol 3-beta-glucosyltransferase UGT80B1 (Fragment)
TRINITY_DN3845_c0_g3_i1	N-alpha-acetyltransferase 25
TRINITY_DN3850_c0_g1_i1	ABC transporter domain-containing protein (Fragment)
TRINITY_DN3853_c0_g2_i2	Cytoplasmic glutaredoxin
TRINITY_DN385_c0_g2_i1	6-phosphogluconate dehydrogenase isoenzyme A (Fragment)
TRINITY_DN3860_c0_g2_i1	Phosphatidylinositol-3,4,5-trisphosphate 3-phosphatase (Fragment)
TRINITY_DN3861_c0_g3_i1	Peroxisomal N1-acetyl-spermine/spermidine oxidase, putative
TRINITY_DN3871_c0_g2_i1	BZIP domain-containing protein
TRINITY_DN3872_c0_g2_i1	50S ribosomal protein L1
TRINITY_DN3877_c0_g1_i1	Chitin-binding type-2 domain-containing protein
TRINITY_DN387_c0_g2_i1	Superoxide dismutase
TRINITY_DN388_c0_g1_i1	Proliferating cell nuclear antigen (Fragment)
TRINITY_DN3890_c0_g2_i1	Lysosomal Pro-X carboxypeptidase
TRINITY_DN3896_c0_g1_i1	AB hydrolase-1 domain-containing protein
TRINITY_DN3896_c0_g1_i2	Serine protease family S09X
TRINITY_DN3897_c0_g1_i1	Secondary thiamine-phosphate synthase enzyme
TRINITY_DN3898_c0_g1_i2	Vacuolar protein sorting-associated protein 23
TRINITY_DN3900_c0_g2_i1	Protein disulfide-isomerase-like protein EhSep2
TRINITY_DN3906_c0_g1_i1	Glyoxalase/bleomycin resistance protein/dioxygenase family protein
TRINITY_DN3908_c0_g1_i1	Heat shock factor, DNA-binding
TRINITY_DN3909_c0_g1_i1	Ion channel (Fragment)
TRINITY_DN3915_c0_g2_i1	Guanylate cyclase domain-containing protein
TRINITY_DN3922_c0_g2_i1	Tryptophan synthase beta subunit-like PLP-dependent enzyme
TRINITY_DN3925_c0_g2_i1	Nitrilase/cyanide hydratase and apolipoprotein N-acyltransferase family protein (Fragment)
TRINITY_DN3926_c0_g1_i1	Glucan endo-1,3-beta-D-glucosidase
TRINITY_DN392_c0_g2_i1	Translation initiation factor IF-3, putative
TRINITY_DN393_c0_g2_i1	GTP-binding nuclear protein Ran
TRINITY_DN3941_c0_g2_i1	Large subunit ribosomal protein L14e, cytoplasmic
[truncated: 1,490 more rows]
