# Supplementary material for: Transcriptome Sequencing of the Diatom Asterionellopsis thurstonii and In Silico Identification of Enzymes Potentially Involved in the Synthesis of Bioactive Molecules
Source: Mar Drugs. 2023 Feb 15;21(2):126. doi: 10.3390/md21020126 (PMC9959416; doi:10.3390/md21020126)
Supplement: Supplementary file 1 [file marinedrugs-21-00126-s001.zip › marinedrugs-2124680/Table S2_Annotation_A4.txt]

TRINITY_DN10017_c0_g1_i1	DNA replication complex GINS protein PSF1
TRINITY_DN10026_c0_g3_i3	Putative aarF domain-containing protein kinase, chloroplastic
TRINITY_DN1002_c0_g1_i1	EF hand-containing protein
TRINITY_DN10034_c0_g2_i1	M6 metalloprotease (Fragment)
TRINITY_DN10041_c0_g1_i1	Protein DETOXIFICATION
TRINITY_DN10043_c0_g1_i2	Putative O-linked N-acetylglucosamine transferase, SPINDLY family
TRINITY_DN10047_c0_g1_i2	UPF0014-domain-containing protein (Fragment)
TRINITY_DN10064_c1_g1_i1	Clathrin adaptor complex small chain
TRINITY_DN10067_c0_g1_i1	PsbP domain-containing protein
TRINITY_DN10073_c0_g2_i1	U4/U6 small nuclear ribonucleoprotein PRP3
TRINITY_DN10081_c0_g8_i1	NADP-specific glutamate dehydrogenase
TRINITY_DN10084_c0_g2_i1	Chromate transporter
TRINITY_DN100_c0_g1_i1	GRIM-19 protein-domain-containing protein (Fragment)
TRINITY_DN10114_c0_g1_i1	Aminoacetone oxidase family FAD-binding enzyme (Fragment)
TRINITY_DN1011_c0_g1_i1	Solute carrier family 35 (GDP-fucose transporter), member C1
TRINITY_DN1011_c0_g2_i1	Solute carrier family 35 (GDP-fucose transporter), member C1
TRINITY_DN10122_c0_g1_i1	Flavo protein (Fragment)
TRINITY_DN10123_c0_g1_i1	Inositol-1-monophosphatase
TRINITY_DN1013_c0_g2_i1	J domain-containing protein
TRINITY_DN10143_c0_g1_i1	Methyltransferase
TRINITY_DN10152_c0_g1_i1	Rtf2 domain-containing protein
TRINITY_DN10154_c0_g1_i1	APH domain-containing protein
TRINITY_DN10159_c0_g1_i1	Two-component system, NarL family, response regulator
TRINITY_DN1015_c0_g2_i1	Clc chloride channel
TRINITY_DN10167_c0_g1_i1	Beta-ketoacyl-acyl-carrier-protein synthase II
TRINITY_DN10170_c0_g1_i1	Pyrroline-5-carboxylate reductase
TRINITY_DN10172_c0_g1_i1	S-adenosylmethionine transporter
TRINITY_DN10174_c0_g1_i1	PALP domain-containing protein (Fragment)
TRINITY_DN1017_c0_g1_i1	Short-chain dehydrogenase
TRINITY_DN10182_c0_g1_i1	DNA-3-methyladenine glycosylase II
TRINITY_DN10185_c0_g1_i1	Glycosyl hydrolase family 39 (Fragment)
TRINITY_DN10187_c0_g1_i1	XPA binding protein 2
TRINITY_DN10188_c0_g1_i1	Adp-ribosylation factor-like protein 2
TRINITY_DN10196_c0_g1_i1	Coclaurine N-methyltransferase
TRINITY_DN1019_c0_g2_i1	Zn-dependent exopeptidase (Fragment)
TRINITY_DN10201_c0_g1_i1	Rubredoxin-like domain-containing protein
TRINITY_DN10210_c0_g2_i1	GPI mannosyltransferase 1
TRINITY_DN10212_c0_g1_i1	DTW domain-containing protein
TRINITY_DN10213_c0_g2_i1	IMP-specific 5-nucleotidase
TRINITY_DN1021_c0_g1_i1	ABC transmembrane type-1 domain-containing protein
TRINITY_DN1021_c0_g2_i2	ABC transmembrane type-1 domain-containing protein
TRINITY_DN1021_c0_g2_i3	ABC transmembrane type-1 domain-containing protein
TRINITY_DN1021_c0_g3_i1	ABC transporter domain-containing protein
TRINITY_DN10226_c0_g3_i1	Camp-dependent protein kinase catalytic subunit (Fragment)
TRINITY_DN10227_c0_g1_i1	Isoprenyl transferase
TRINITY_DN10230_c0_g1_i1	Autophagy-related protein 18a
TRINITY_DN10252_c0_g1_i1	Type II DNA topoisomerase VI subunit
TRINITY_DN1025_c0_g1_i1	Isopenicillin N synthase family oxygenase (Fragment)
TRINITY_DN10271_c0_g2_i1	Peptidylprolyl isomerase
TRINITY_DN10276_c0_g2_i1	Cytidine and deoxycytidylate deaminase zinc-binding region
TRINITY_DN10281_c0_g1_i2	N-acetylglucosaminyl-phosphatidylinositol biosynthetic protein
TRINITY_DN10281_c0_g3_i1	PIGA domain-containing protein (Fragment)
TRINITY_DN10283_c0_g1_i1	Sulfoquinovosyltransferase
TRINITY_DN10283_c1_g2_i1	Guanylate kinase
TRINITY_DN10306_c0_g1_i2	Cytochrome b6-f complex iron-sulfur subunit, chloroplastic
TRINITY_DN1031_c0_g1_i1	NECAP endocytosis-associated 1
TRINITY_DN1032_c0_g1_i1	Hydroxyacyl-CoA dehydrogenase trifunctional multienzyme complex subunit beta
TRINITY_DN10332_c0_g3_i1	Molecular chaperone DnaK (Fragment)
TRINITY_DN10334_c0_g1_i1	Peptidylprolyl isomerase
TRINITY_DN1033_c0_g4_i1	Solute carrier family 25 protein
TRINITY_DN10349_c0_g1_i1	MEKK and related serine/threonine protein kinases
TRINITY_DN10349_c0_g1_i2	MEKK and related serine/threonine protein kinases
TRINITY_DN10350_c0_g1_i1	t-SNARE coiled-coil homology domain-containing protein
TRINITY_DN10376_c0_g1_i1	Molecular chaperone Hsp33
TRINITY_DN10377_c0_g1_i1	Homocysteine S-methyltransferase
TRINITY_DN1037_c0_g1_i1	Transmembrane 9 superfamily member
TRINITY_DN10397_c0_g2_i1	DNA polymerase eta
TRINITY_DN10413_c0_g2_i1	Dihydrodiol dehydrogenase / D-xylose 1-dehydrogenase (NADP)
TRINITY_DN10415_c0_g1_i1	Mitochondrial fission process protein 1 (inferred by orthology to a C. elegans protein)
TRINITY_DN10428_c0_g3_i1	Cyclic pyranopterin phosphate synthase
TRINITY_DN1042_c0_g1_i1	Short-chain dehydrogenase (Fragment)
TRINITY_DN1042_c0_g2_i1	Short chain dehydrogenase reductase family
TRINITY_DN10434_c0_g1_i1	Chlorophyll synthase chloroplastic
TRINITY_DN10438_c0_g1_i1	Cleavage and polyadenylation specificity factor subunit 3-I
TRINITY_DN1043_c0_g1_i1	Acyl carrier protein (Fragment)
TRINITY_DN10442_c0_g2_i1	Leukotriene a-4 hydrolase (Fragment)
TRINITY_DN10442_c0_g2_i2	Leukotriene a-4 hydrolase (Fragment)
TRINITY_DN10443_c0_g2_i1	16S rRNA (Guanine1516-N2)-methyltransferase
TRINITY_DN10445_c0_g3_i1	Ion transporter (Fragment)
TRINITY_DN10453_c0_g2_i1	Protein arginine methyltransferase NDUFAF7 (Fragment)
TRINITY_DN10456_c0_g2_i1	Mercuric ion reductase
TRINITY_DN10456_c0_g4_i1	Mercuric reductase (Fragment)
TRINITY_DN10459_c0_g1_i1	NAD(P)H-hydrate epimerase
TRINITY_DN10460_c0_g1_i1	DNA-directed RNA polymerase subunit
TRINITY_DN10465_c0_g1_i1	DUF427 domain-containing protein
TRINITY_DN10479_c0_g1_i1	DNA-directed RNA polymerases I
TRINITY_DN1048_c0_g2_i1	NADH-ubiquinone oxidoreductase subunit, mitochondrial
TRINITY_DN10490_c0_g1_i1	TLC domain-containing protein
TRINITY_DN10491_c0_g2_i1	Ubiquitin-activating enzyme E1
TRINITY_DN10492_c0_g1_i1	Histone deacetylase
TRINITY_DN10496_c0_g2_i1	Palmitoyltransferase
TRINITY_DN104_c0_g1_i1	Prohibitin
TRINITY_DN10502_c0_g2_i1	Mitochondrial carrier
TRINITY_DN1050_c0_g3_i1	D-isomer specific 2-hydroxyacid dehydrogenase
TRINITY_DN10513_c0_g3_i1	CMP/dCMP-type deaminase domain-containing protein
TRINITY_DN10519_c0_g2_i1	Abhydrolase domain-containing protein 1/3
TRINITY_DN10532_c0_g1_i1	ATP-NAD kinase
TRINITY_DN10538_c0_g1_i1	Ras-related protein Rab-11A
TRINITY_DN10539_c0_g2_i1	acidPPc domain-containing protein
TRINITY_DN10555_c0_g1_i1	Sideroflexin 5
TRINITY_DN1056_c0_g1_i1	Pyruvate kinase (Fragment)
TRINITY_DN10573_c0_g1_i1	Two component regulator three Y domain protein
TRINITY_DN10580_c0_g2_i1	Protease SohB
TRINITY_DN10581_c0_g3_i1	FH2 domain-containing protein (Fragment)
TRINITY_DN1058_c0_g2_i1	PPM-type phosphatase domain-containing protein (Fragment)
TRINITY_DN10598_c0_g2_i1	SnoaL-like domain-containing protein
TRINITY_DN105_c0_g1_i1	NAD-dependent epimerase
TRINITY_DN105_c0_g1_i2	NAD-dependent epimerase
TRINITY_DN10604_c0_g1_i1	nephrocystin-3-like
TRINITY_DN10607_c0_g1_i1	AB hydrolase-1 domain-containing protein
TRINITY_DN1060_c0_g1_i2	Saccharopine dehydrogenase
TRINITY_DN10610_c0_g2_i1	Transcription elongation factor S-II
TRINITY_DN10611_c0_g1_i1	Response regulator receiver modulated diguanylate cyclase
TRINITY_DN1061_c0_g1_i1	RING finger and CHY zinc finger domain-containing protein 1
TRINITY_DN10630_c0_g1_i1	Dolichyldiphosphatase
TRINITY_DN10643_c0_g1_i1	Rhodanese domain-containing protein
TRINITY_DN10651_c0_g1_i1	DUF862 domain-containing protein
TRINITY_DN10651_c0_g1_i2	DUF862 domain-containing protein
TRINITY_DN10652_c0_g1_i1	Light-harvesting complex I chlorophyll a/b binding protein 1
TRINITY_DN10654_c0_g1_i2	Nitronate monooxygenase (Fragment)
TRINITY_DN10654_c0_g2_i1	Nitronate monooxygenase (Fragment)
TRINITY_DN10659_c0_g2_i1	Palmitoyltransferase
TRINITY_DN10670_c0_g1_i1	Glutaminyl-peptide cyclotransferase
TRINITY_DN10670_c0_g1_i2	Glutaminyl-peptide cyclotransferase
TRINITY_DN10683_c0_g1_i1	Maf1-domain-containing protein
TRINITY_DN10683_c0_g1_i2	Maf1-domain-containing protein
TRINITY_DN10692_c1_g1_i1	CAP10 domain-containing protein
TRINITY_DN10693_c0_g1_i1	Alpha-galactosidase
TRINITY_DN10704_c0_g4_i1	PhytanoylCoA dioxygenase (PhyH) superfamily protein
TRINITY_DN10705_c0_g1_i1	Notchless protein 1
TRINITY_DN10707_c0_g2_i1	DNA glycosylase (Fragment)
TRINITY_DN1070_c0_g1_i1	Winged helix DNA-binding domain-containing protein (Fragment)
TRINITY_DN1070_c0_g1_i2	HSF-type DNA-binding
TRINITY_DN10723_c0_g1_i1	tRNA-binding domain-containing protein
TRINITY_DN1072_c0_g1_i1	Alpha/beta hydrolase
TRINITY_DN10750_c0_g1_i1	Sterol carrier protein 2b
TRINITY_DN10754_c0_g1_i1	AhpC-TSA domain-containing protein
TRINITY_DN10756_c0_g2_i1	BING4CT-domain-containing protein (Fragment)
TRINITY_DN1076_c0_g1_i1	NUOE homolog, NADH dehydrogenase (Ubiquinone) subunit
TRINITY_DN1078_c0_g1_i1	Methylcrotonoyl-CoA carboxylase subunit beta
TRINITY_DN1078_c0_g6_i2	Thioredoxin domain-containing protein
TRINITY_DN10818_c0_g1_i1	Tat pathway signal protein (Fragment)
TRINITY_DN10821_c1_g1_i1	Serine protease (Fragment)
TRINITY_DN1082_c0_g4_i1	Acetyl-CoA acyltransferase
TRINITY_DN10831_c0_g1_i1	Terpene cyclase/mutase family member
TRINITY_DN10842_c0_g1_i1	RNB domain-containing protein
TRINITY_DN10857_c0_g1_i2	C transferase
TRINITY_DN1085_c0_g3_i1	Isochorismatase domain-containing protein
TRINITY_DN1085_c0_g3_i3	Isochorismatase domain-containing protein
TRINITY_DN1085_c0_g6_i1	G-patch domain-containing protein
TRINITY_DN10863_c0_g1_i1	Intracellular chloride channel family
TRINITY_DN10864_c0_g1_i1	Bud site selection protein 31
TRINITY_DN1086_c0_g1_i1	Multiprotein bridging factor 1
TRINITY_DN10870_c0_g1_i1	Putative SWI/SNF-related matrix-associated actin-dependent regulator of chromatin-like
TRINITY_DN10872_c0_g2_i1	Butanol dehydrogenase
TRINITY_DN10875_c0_g1_i2	Peroxiredoxin
TRINITY_DN10880_c0_g2_i1	Nuclear movement protein domain containing protein
TRINITY_DN10882_c0_g2_i1	23S rRNA pseudouridine2605 synthase
TRINITY_DN10883_c0_g1_i1	R3H domain-containing protein (Fragment)
TRINITY_DN10884_c0_g2_i1	Calcium-dependent metacaspase CDP II
TRINITY_DN10888_c0_g1_i1	NADH-cytochrome b5 reductase
TRINITY_DN10897_c0_g1_i1	Cytochrome b5 heme-binding domain-containing protein
TRINITY_DN10898_c0_g1_i1	DUF171-domain-containing protein
TRINITY_DN1089_c0_g7_i1	Ubiquitin protein ligase
TRINITY_DN108_c0_g2_i1	Actin-related protein arp1
TRINITY_DN10906_c0_g1_i1	Mono-or diacylglycerol acyltransferase type 2
TRINITY_DN1092_c0_g1_i1	EF-hand domain-containing protein
TRINITY_DN10931_c0_g1_i1	Pseudouridine synthase (Fragment)
TRINITY_DN1095_c0_g2_i1	Large subunit ribosomal protein L13
TRINITY_DN1097_c0_g1_i1	Aspartate-semialdehyde dehydrogenase
TRINITY_DN10981_c0_g2_i1	Protein kinase domain-containing protein
TRINITY_DN10981_c2_g1_i1	GH16 domain-containing protein
TRINITY_DN10989_c0_g1_i1	tRNA (Guanine-N(7)-)-methyltransferase
TRINITY_DN10989_c0_g1_i2	tRNA (Guanine-N-7) methyltransferase
TRINITY_DN1099_c0_g2_i1	Fumarase
TRINITY_DN11019_c0_g2_i1	p-loop containing nucleoside triphosphate hydrolase protein
TRINITY_DN1105_c0_g2_i1	SP-RING-type domain-containing protein
TRINITY_DN11060_c0_g1_i1	Leucine-rich repeat domain-containing protein (Fragment)
TRINITY_DN11060_c0_g2_i1	Ig-like domain-containing surface protein
TRINITY_DN11078_c0_g1_i1	Protein LOW PSII ACCUMULATION 3, chloroplastic
TRINITY_DN11083_c0_g1_i1	Peptidyl-prolyl cis-trans isomerase (Fragment)
TRINITY_DN1108_c0_g2_i1	Signal recognition particle subunit SRP19
TRINITY_DN11101_c0_g1_i1	Phosphoglycerate mutase-like protein
TRINITY_DN11109_c0_g1_i1	Endonuclease III
TRINITY_DN11120_c0_g1_i1	Kinesin motor domain-containing protein (Fragment)
TRINITY_DN11120_c0_g2_i1	Kinesin-like nuclear fusion protein (Fragment)
TRINITY_DN11121_c0_g1_i1	pyridoxal phosphate phosphatase
TRINITY_DN11126_c0_g1_i1	RING finger protein 113A
TRINITY_DN1114_c0_g1_i1	Putative cell-wall-anchored protein SasA
TRINITY_DN1114_c0_g1_i3	Putative cell-wall-anchored protein SasA
TRINITY_DN11161_c0_g1_i1	2OG-Fe(II) oxygenase superfamily
TRINITY_DN11181_c0_g1_i1	Histone domain-containing protein (Fragment)
TRINITY_DN11181_c0_g1_i2	Histone domain-containing protein (Fragment)
TRINITY_DN1118_c0_g2_i1	Coumaryl-coa ligase
TRINITY_DN1119_c0_g1_i1	D-xylose reductase III
TRINITY_DN1119_c0_g1_i2	D-xylose reductase III
TRINITY_DN11216_c0_g1_i1	Rieske domain-containing protein
TRINITY_DN11224_c0_g1_i1	Heat shock protein 70 (Fragment)
TRINITY_DN11231_c0_g1_i1	Chloroplast fructose-1,6-bisphosphatase
TRINITY_DN11233_c0_g1_i1	Negative elongation factor C/D
TRINITY_DN11241_c0_g1_i1	Palmitoyltransferase
TRINITY_DN11253_c0_g1_i1	DUF1501 domain-containing protein (Fragment)
TRINITY_DN11255_c0_g3_i1	ATP-dependent metalloprotease
TRINITY_DN1127_c0_g2_i1	Peptidyl-prolyl cis-trans isomerase
TRINITY_DN11281_c0_g1_i1	Mitogen-activated protein kinase kinase 1
TRINITY_DN11285_c0_g2_i1	N-alpha-acetyltransferase 25
TRINITY_DN11297_c0_g1_i1	Winged helix DNA-binding domain-containing protein (Fragment)
TRINITY_DN1129_c0_g2_i1	Delta-1-pyrroline-5-carboxylate synthase
TRINITY_DN112_c0_g2_i1	Glutathione S-transferase (Fragment)
TRINITY_DN112_c0_g3_i1	Glutathione S-transferase, N-terminal domain
TRINITY_DN11305_c0_g1_i1	23S rRNA (Pseudouridine1915-N3)-methyltransferase
TRINITY_DN11320_c0_g1_i1	Short chain dehydrogenase
TRINITY_DN11326_c0_g2_i1	3'-5' exonuclease domain-containing protein
TRINITY_DN11335_c0_g2_i1	Alpha-type protein kinase domain-containing protein
TRINITY_DN11346_c0_g1_i1	Aminopyrimidine aminohydrolase
TRINITY_DN1135_c0_g2_i1	Cyclic nucleotide-binding domain-containing protein
TRINITY_DN11362_c0_g1_i1	Methionine-R-sulfoxide reductase
TRINITY_DN1136_c0_g2_i1	Ribonuclease
TRINITY_DN11372_c0_g2_i1	C3H1-type domain-containing protein
TRINITY_DN11386_c0_g1_i1	Aminopeptidase I zinc metalloprotease
TRINITY_DN11405_c0_g1_i1	N-alpha-acetyltransferase 20, NatB catalytic subunit
TRINITY_DN1141_c0_g3_i1	ATP-dependent zinc metalloprotease ftsh chloroplastic-like (Fragment)
TRINITY_DN11425_c0_g1_i1	Putative LOV domain-containing protein
TRINITY_DN1142_c0_g2_i1	Coatomer subunit gamma
TRINITY_DN1143_c0_g1_i1	Guanosine nucleotide diphosphate dissociation inhibitor
TRINITY_DN11450_c0_g1_i1	Putative nucleoredoxin
TRINITY_DN11453_c0_g1_i1	5-(Carboxyamino)imidazole ribonucleotide synthase (Fragment)
TRINITY_DN11475_c0_g1_i1	Septum formation protein
TRINITY_DN11481_c0_g2_i1	Pantetheine-phosphate adenylyltransferase
TRINITY_DN11481_c1_g3_i1	SAYSvFN domain-containing protein
TRINITY_DN1149_c0_g1_i1	BTB domain-containing protein (Fragment)
TRINITY_DN11502_c0_g1_i1	ABC transporter domain-containing protein
TRINITY_DN11504_c0_g1_i1	CMP/dCMP-type deaminase domain-containing protein
TRINITY_DN11508_c0_g1_i1	MOSC domain-containing protein
TRINITY_DN11509_c0_g2_i1	Putative aarF domain-containing protein kinase At1g71810ic
TRINITY_DN11543_c0_g1_i1	FHA domain-containing protein
TRINITY_DN1155_c0_g1_i2	Putative retaining b-glycosidase
TRINITY_DN11566_c0_g1_i1	Glycerolphosphate mutase
TRINITY_DN1156_c0_g1_i1	60S ribosomal protein L6
TRINITY_DN1159_c0_g1_i1	Rab7 GTP binding protein - putative
TRINITY_DN11607_c0_g2_i1	Copia protein (Fragment)
TRINITY_DN1160_c0_g1_i1	RNA polymerase primary sigma factor
TRINITY_DN1160_c0_g1_i2	RNA polymerase primary sigma factor
TRINITY_DN1161_c0_g2_i1	Actin-depolymerizing factor like
TRINITY_DN11651_c0_g1_i1	Aldehyde oxidoreductase
TRINITY_DN11658_c0_g1_i1	Cyclophilin-like protein (Fragment)
TRINITY_DN11672_c0_g2_i1	Peritrophic matrix protein 1-C (Fragment)
TRINITY_DN11685_c0_g1_i1	Nitroreductase
TRINITY_DN1168_c0_g1_i1	Suppressor of kinetochore protein 1
TRINITY_DN11699_c0_g1_i1	DEAD/DEAH box helicase (Fragment)
TRINITY_DN11713_c0_g1_i1	Aldo/keto reductase (Fragment)
TRINITY_DN11713_c0_g2_i1	Aldo/keto reductase (Fragment)
TRINITY_DN1172_c0_g1_i1	Nuclear protein localization protein 4 homolog
TRINITY_DN1175_c0_g1_i1	Epimerase domain-containing protein
TRINITY_DN11774_c0_g1_i1	Flavoprotein (Fragment)
TRINITY_DN11774_c0_g2_i1	Aminoacetone oxidase family FAD-binding enzyme (Fragment)
TRINITY_DN11786_c0_g1_i1	N-acetyl transferase
TRINITY_DN11829_c0_g2_i1	Glycosyltransferase (Fragment)
TRINITY_DN11832_c0_g1_i1	Iron-dependent fumarate hydratase
TRINITY_DN11833_c0_g1_i1	FAD-binding FR-type domain-containing protein
TRINITY_DN11848_c0_g1_i1	FAD/NAD(P)-binding domain-containing protein
TRINITY_DN11868_c0_g1_i1	Calcium channel
TRINITY_DN1186_c0_g1_i1	Plant ubiquilin
TRINITY_DN11877_c0_g2_i1	Histone deacetylase
TRINITY_DN11878_c0_g1_i1	Pseudouridine synthase
TRINITY_DN11884_c1_g1_i1	Protein kinase domain-containing protein
TRINITY_DN11904_c0_g1_i1	Ccaat-box binding factor hap3
TRINITY_DN11925_c0_g2_i1	Calcineurin-like phosphoesterase
TRINITY_DN1192_c0_g2_i1	Glutathione S-transferase
TRINITY_DN11931_c0_g1_i1	J domain-containing protein (Fragment)
TRINITY_DN1194_c0_g1_i1	Heat shock protein HslVU
TRINITY_DN1194_c0_g2_i1	Unfoldase HslU
TRINITY_DN11956_c0_g1_i1	Phosphoglycerate mutase family protein
TRINITY_DN11971_c0_g1_i1	SDR family oxidoreductase
TRINITY_DN11983_c0_g2_i1	IGPS domain-containing protein (Fragment)
TRINITY_DN11989_c0_g2_i1	Double-strand break repair protein mre-11 (inferred by orthology to a C. elegans protein)
TRINITY_DN1198_c0_g2_i1	Cysteine proteinase
TRINITY_DN1199_c0_g2_i1	Succinyl-CoA--3-ketoacid CoA-transferase subunit A
TRINITY_DN12005_c0_g1_i1	A1 cistron-splicing factor AAR2
TRINITY_DN12023_c0_g1_i1	Nicotinamide adenine dinucleotide transporter like
TRINITY_DN1204_c0_g2_i1	Rab6/RabH-family small GTPase
TRINITY_DN12088_c0_g2_i1	SAP domain-containing protein
TRINITY_DN1208_c0_g2_i1	2-oxoisovalerate dehydrogenase subunit alpha 2, mitochondrial (Fragment)
TRINITY_DN12091_c0_g2_i1	PPM-type phosphatase domain-containing protein
TRINITY_DN12091_c0_g3_i1	PPM-type phosphatase domain-containing protein
TRINITY_DN12094_c1_g2_i1	O-acetylhomoserine aminocarboxypropyltransferase
TRINITY_DN12125_c0_g1_i1	Leishmanolysin-like peptidase
TRINITY_DN12150_c0_g1_i1	Solute carrier family 35 (Adenosine 3'-phospho 5'-phosphosulfate transporter), member B3
TRINITY_DN12158_c0_g2_i3	Myosin motor domain-containing protein
TRINITY_DN1215_c0_g1_i1	Molecular chaperones GRP78/BiP/KAR2, HSP70 superfamily
TRINITY_DN1216_c0_g1_i1	Peptidyl-prolyl cis-trans isomerase
TRINITY_DN12173_c0_g1_i1	2-deoxy-scyllo-inosose synthase
TRINITY_DN12173_c0_g3_i1	3-dehydroquinate synthase (Fragment)
TRINITY_DN12181_c0_g1_i1	Solute carrier family 10 (Sodium/bile acid cotransporter), member 2
TRINITY_DN1218_c0_g2_i1	Cysteine proteinase
TRINITY_DN12201_c0_g2_i1	Acyl-CoA-binding domain-containing protein 4
TRINITY_DN12201_c0_g2_i3	Acyl-CoA-binding domain-containing protein 4
TRINITY_DN12213_c0_g1_i1	SufE domain-containing protein
TRINITY_DN12224_c0_g1_i1	Transmembrane protein
TRINITY_DN12225_c0_g1_i1	rRNA methyltransferase
TRINITY_DN12227_c0_g1_i1	Putative proline/betaine transporter (Fragment)
TRINITY_DN1222_c0_g1_i1	Lactate dehydrogenase
TRINITY_DN12241_c0_g2_i1	SOUL-domain-containing protein
TRINITY_DN12243_c0_g1_i1	Exosome complex component
TRINITY_DN1224_c0_g1_i2	Protein involved in membrane traffic (YOP1/TB2/DP1/HVA22 family)
TRINITY_DN12253_c0_g1_i1	Mitochondrial ferredoxin
TRINITY_DN1225_c0_g1_i1	Succinate dehydrogenase [ubiquinone] cytochrome b small subunit
TRINITY_DN12271_c0_g1_i1	Thioredoxin domain-containing protein
TRINITY_DN12281_c0_g1_i2	DRTGG domain-containing protein
TRINITY_DN12289_c0_g1_i1	Methylmalonate semialdehyde dehydrogenase acylating
TRINITY_DN1229_c0_g1_i1	G-protein beta wd-40 repeats containing (Fragment)
TRINITY_DN1229_c0_g1_i9	F-box and WD repeat-containing (Fragment)
TRINITY_DN122_c0_g1_i1	Carnitine O-acetyltransferase
TRINITY_DN12301_c0_g1_i1	Inositol-1-monophosphatase
TRINITY_DN12304_c1_g1_i1	2-acylglycerol O-acyltransferase 1
TRINITY_DN12307_c0_g1_i1	Kelch-type beta propeller
TRINITY_DN12311_c0_g1_i1	Xap5 circadian timekeeper isoform 1
TRINITY_DN1231_c0_g1_i3	HECT domain-containing protein (Fragment)
TRINITY_DN1231_c0_g1_i5	HECT domain-containing protein (Fragment)
TRINITY_DN1231_c0_g6_i1	GST N-terminal domain-containing protein
TRINITY_DN1232_c0_g1_i1	Lactaldehyde dehydrogenase
TRINITY_DN12356_c0_g2_i1	Amidase
TRINITY_DN12417_c0_g1_i1	Carbohydrate kinase
TRINITY_DN1242_c0_g1_i1	Antibiotic biosynthesis monooxygenase
TRINITY_DN12443_c0_g1_i1	Bromo domain-containing protein
TRINITY_DN12447_c0_g1_i1	DNA degradation protein EddB
TRINITY_DN12456_c0_g3_i1	Zeaxanthin epoxidase (Fragment)
TRINITY_DN12464_c0_g1_i1	Heme-degrading protein
TRINITY_DN12468_c0_g2_i1	Similar to S.cerevisiae protein RCL1 (Endonuclease that cleaves pre-rRNA at site A2 for 18S rRNA biogenesis)
TRINITY_DN12488_c0_g2_i1	XPGI domain-containing protein (Fragment)
TRINITY_DN12499_c0_g1_i1	MFS transporter, FLVCR family, MFS-domain-containing protein 7
TRINITY_DN12503_c0_g2_i1	BspA family leucine-rich repeat surface protein (Fragment)
TRINITY_DN12509_c0_g2_i1	Ferredoxin oxidoreductase (Fragment)
TRINITY_DN12535_c0_g3_i1	AP2-associated kinase
TRINITY_DN12553_c0_g1_i1	Asparagine-linked glycosylation 5 homolog (Yeast, dolichyl-phosphate beta-glucosyltransferase)
TRINITY_DN12554_c0_g1_i1	MFS transporter, MHS family, proline/betaine transporter
TRINITY_DN12571_c0_g1_i1	ClpS domain-containing protein (Fragment)
TRINITY_DN12579_c0_g1_i1	Homoserine O-acetyltransferase
TRINITY_DN12609_c0_g2_i1	Elongation factor 1 alpha (Fragment)
TRINITY_DN12616_c0_g1_i1	Cell division control protein 2 homolog
TRINITY_DN12619_c0_g1_i1	Glycolipid permease LtaA
TRINITY_DN12629_c1_g1_i1	Lon N-terminal domain-containing protein
TRINITY_DN12629_c2_g2_i1	Putative phosphatidylserine-specific receptor ptdserr
TRINITY_DN12633_c0_g1_i1	Tropinone reductase
TRINITY_DN12647_c0_g1_i1	UTP--glucose-1-phosphate uridylyltransferase
TRINITY_DN1264_c0_g1_i1	Septum site-determining protein MinD (Fragment)
TRINITY_DN12678_c0_g3_i1	ABC transporter domain-containing protein
TRINITY_DN12690_c0_g1_i1	Methionine sulfoxide reductase B
TRINITY_DN1269_c0_g1_i3	Tubulin beta chain
TRINITY_DN1271_c0_g1_i1	Amidophosphoribosyltransferase
TRINITY_DN1271_c0_g2_i1	Pribosyltran domain-containing protein (Fragment)
TRINITY_DN12722_c0_g1_i1	Sld5 domain-containing protein
TRINITY_DN12725_c0_g1_i1	Sugar transporter (Fragment)
TRINITY_DN1272_c0_g1_i1	Signal peptidase complex subunit 2
TRINITY_DN12736_c0_g3_i1	A to I editase domain-containing protein
TRINITY_DN1274_c0_g1_i3	2-nitropropane dioxygenase-like enzyme
TRINITY_DN1274_c0_g1_i4	2-nitropropane dioxygenase-like enzyme
TRINITY_DN12755_c0_g1_i1	Exosome complex uclease
TRINITY_DN1275_c0_g1_i1	Gelsolin-like protein 1
TRINITY_DN1276_c0_g2_i1	Ankyrin repeat-containing domain protein
TRINITY_DN1276_c0_g2_i3	Ankyrin repeat-containing domain protein
TRINITY_DN12784_c0_g1_i1	Protein-S-isoprenylcysteine O-methyltransferase
TRINITY_DN12805_c0_g5_i1	Mitochondrial-processing peptidase subunit alpha
TRINITY_DN12812_c0_g1_i1	APH domain-containing protein (Fragment)
TRINITY_DN1281_c0_g2_i1	ADP-ribosylation factor, arf, putative
TRINITY_DN1283_c0_g1_i1	Calmodulin mRNA
TRINITY_DN1285_c0_g1_i1	26S proteasome ATPase regulatory subunit
TRINITY_DN12877_c0_g1_i1	G-protein alpha subunit
TRINITY_DN1289_c0_g1_i2	Protein kinase domain-containing protein
TRINITY_DN1290_c0_g1_i1	Cell division protein cdc48cy
TRINITY_DN12913_c0_g2_i1	Heat shock transcription factor 4
TRINITY_DN12921_c0_g1_i1	Fe2OG dioxygenase domain-containing protein
TRINITY_DN12931_c0_g2_i1	6-phosphogluconolactonase
TRINITY_DN12946_c0_g1_i1	AarF domain-containing kinase
TRINITY_DN1294_c0_g2_i1	Threonyl-tRNA synthase
TRINITY_DN1295_c0_g3_i1	Pyruvate, phosphate dikinase (Fragment)
TRINITY_DN12961_c0_g1_i1	Folate gamma-glutamyl hydrolase
TRINITY_DN1296_c0_g1_i1	Proliferating cell nuclear antigen (Fragment)
TRINITY_DN12982_c0_g1_i1	Delta(14)-sterol reductase
TRINITY_DN1298_c0_g1_i1	Adenosine/AMP deaminase
TRINITY_DN1299_c0_g2_i2	Arginyl-tRNA synthetase
TRINITY_DN1301_c0_g1_i1	Aspartokinase
TRINITY_DN1304_c0_g2_i1	Homoserine kinase
TRINITY_DN13051_c0_g2_i1	Thiamine pyrophosphokinase
TRINITY_DN13059_c0_g1_i1	SCP domain-containing protein
TRINITY_DN13077_c0_g1_i1	Choline dehydrogenase (Fragment)
TRINITY_DN13106_c0_g2_i1	Transmembrane and TPR repeat-containing protein 3
TRINITY_DN13107_c0_g1_i1	Mitochondrial carrier
TRINITY_DN1310_c0_g1_i2	zf-met2 domain-containing protein
TRINITY_DN1310_c0_g1_i3	zf-met2 domain-containing protein
TRINITY_DN1310_c0_g1_i4	zf-met2 domain-containing protein
TRINITY_DN13123_c0_g1_i1	High affinity nitrate transporter (Fragment)
TRINITY_DN13131_c0_g1_i1	Pseudouridine synthase
TRINITY_DN1313_c0_g1_i1	Glucose-6-phosphate 1-epimerase
TRINITY_DN13170_c0_g2_i1	S-adenosyl-L-methionine-dependent methyltransferase
TRINITY_DN13187_c0_g1_i1	Sir2 family transcriptional regulator, putative
TRINITY_DN1318_c0_g1_i1	Histidine kinase
TRINITY_DN13194_c0_g1_i1	Tyrosine aminotransferase
TRINITY_DN131_c0_g2_i1	GST N-terminal domain-containing protein
TRINITY_DN13206_c0_g1_i1	Putative voltage-gated cation channel subunit 2
TRINITY_DN1320_c0_g4_i1	Small GTP binding protein RAB5
TRINITY_DN13220_c0_g1_i1	FIST domain-containing protein (Fragment)
TRINITY_DN1322_c0_g1_i1	MBL fold metallo-hydrolase
TRINITY_DN13239_c0_g1_i1	RAP domain-containing protein
TRINITY_DN1323_c0_g2_i1	Maleylacetoacetate isomerase
TRINITY_DN1323_c0_g3_i1	Fumarylacetoacetase
TRINITY_DN13240_c0_g1_i1	Mediator of RNA polymerase II transcription subunit 31
TRINITY_DN13241_c0_g1_i1	RNA methyltransferase, TrmH superfamily protein
TRINITY_DN13246_c0_g2_i1	Exoribonuclease II
TRINITY_DN13253_c0_g1_i1	Nitroreductase
TRINITY_DN13257_c0_g2_i1	Ubiquitin-like 1-activating enzyme E1 A
TRINITY_DN13290_c0_g1_i1	Mitochondrial carrier
TRINITY_DN13298_c0_g1_i1	Adenosine deaminase
TRINITY_DN13303_c0_g2_i1	Cyclophilin peptidyl-prolyl cis-trans isomerase signature
TRINITY_DN13307_c1_g1_i1	Signal peptide peptidase-like protein (Fragment)
TRINITY_DN13310_c0_g2_i1	GDSL esterase/lipase
TRINITY_DN13315_c0_g1_i2	SET domain-containing protein
TRINITY_DN13317_c0_g1_i1	Guanine nucleotide-binding protein alpha-2 subunit
TRINITY_DN1331_c0_g3_i1	Ankyrin repeat domain-containing protein (Fragment)
TRINITY_DN1331_c0_g4_i1	Phosphocholine transferase AnkX
TRINITY_DN13322_c0_g1_i1	Extracellular ribonuclease
TRINITY_DN13330_c0_g1_i1	zf-C2HC5 domain-containing protein
TRINITY_DN1334_c0_g2_i1	DJ-1 family protein (Fragment)
TRINITY_DN1336_c0_g1_i1	Dosage compensation protein dpy-30
TRINITY_DN13379_c0_g1_i1	Fucoxanthin-chlorophyll a-c binding protein, chloroplastic
TRINITY_DN13380_c0_g1_i1	Soluble quino protein glucose dehydrogenase
TRINITY_DN1338_c0_g2_i1	GTP-binding protein YPTC4
TRINITY_DN1338_c0_g3_i1	RAB10, member RAS oncogene family
TRINITY_DN13403_c0_g1_i1	MPBQ/MSBQ transferase cyanobacterial type
TRINITY_DN13404_c0_g3_i1	Pseudouridine synthase
TRINITY_DN13413_c0_g1_i1	RNA (Guanine-9-)-methyltransferase
TRINITY_DN13413_c0_g1_i2	Rna (Guanine-9-)-methyltransferase domain-containing
TRINITY_DN13426_c0_g2_i1	Methyltransferase, putative
TRINITY_DN1342_c0_g1_i1	cobW domain-containing protein
TRINITY_DN13430_c0_g2_i1	Cell division cycle protein 123 homolog
TRINITY_DN1343_c0_g1_i1	Dihydrolipoamide acetyltransferase component of pyruvate dehydrogenase complex
TRINITY_DN1343_c0_g1_i2	Dihydrolipoamide acetyltransferase component of pyruvate dehydrogenase complex
TRINITY_DN1344_c0_g2_i1	Enoyl-CoA delta isomerase 1, mitochondrial
TRINITY_DN13463_c0_g3_i1	Ubiquinone/menaquinone biosynthesis C-methyltransferase UbiE
TRINITY_DN13466_c0_g1_i1	Phosphoglycerate mutase-like protein
TRINITY_DN1347_c0_g1_i2	Pre-mRNA branch site protein p14
TRINITY_DN13497_c0_g1_i1	Cyclodeaminase/cyclohydrolase
TRINITY_DN13509_c0_g1_i1	DIS3 mitotic control homolog-like (Fragment)
TRINITY_DN13513_c0_g1_i1	Pyridoxal-5'-phosphate-dependent enzyme family protein
TRINITY_DN1352_c0_g2_i1	Guanylate kinase/L-type calcium channel beta subunit
TRINITY_DN13546_c0_g1_i1	Lysine-ketoglutarate reductase/saccharopine dehydrogenase1
TRINITY_DN1354_c0_g1_i1	EF-hand domain-containing protein
TRINITY_DN1354_c0_g1_i2	Mitochondrial alternative oxidase
TRINITY_DN1354_c0_g1_i3	EF-hand domain-containing protein
TRINITY_DN1355_c0_g1_i1	GOLD domain-containing protein
TRINITY_DN1355_c0_g1_i2	GOLD domain-containing protein
TRINITY_DN13564_c0_g1_i1	alpha-1,2-Mannosidase
TRINITY_DN1359_c0_g1_i1	Copine domain-containing protein
TRINITY_DN135_c0_g2_i1	Response regulator (Fragment)
TRINITY_DN1362_c0_g1_i1	Ubiquitin recognition factor in ER associated degradation 1
TRINITY_DN13630_c0_g1_i1	PPIase cyclophilin-type domain-containing protein
TRINITY_DN1364_c0_g1_i1	Proteasome regulatory particle lid subunit RPN3
TRINITY_DN1365_c0_g2_i1	Phosphatidate cytidylyltransferase (Fragment)
TRINITY_DN1367_c0_g2_i1	Coatomer protein subunit gamma (Fragment)
TRINITY_DN13702_c0_g1_i1	Pre-mRNA processing factor 38A
TRINITY_DN13731_c0_g1_i1	Translation protein
TRINITY_DN13735_c0_g1_i1	NAD(P)-binding protein (Fragment)
TRINITY_DN13740_c0_g1_i1	Nitrate/nitrite antiporter
TRINITY_DN13748_c0_g1_i1	BspA family leucine-rich repeat surface protein
TRINITY_DN13750_c0_g1_i1	Ribosomal RNA-processing protein 8
TRINITY_DN1375_c0_g1_i1	Autophagy-related protein 8
TRINITY_DN13766_c0_g1_i1	Pyruvate kinase
TRINITY_DN13771_c0_g1_i1	Fe2OG dioxygenase domain-containing protein
TRINITY_DN13781_c0_g1_i1	Protoheme IX farnesyltransferase
TRINITY_DN13785_c0_g1_i1	U4/U6 small nuclear ribonucleoprotein PRP4
TRINITY_DN13792_c0_g1_i1	Peroxisomal membrane protein 2
TRINITY_DN13807_c0_g1_i1	Ribosomal protein L22
TRINITY_DN13814_c0_g1_i1	SET domain-containing protein
TRINITY_DN13816_c0_g1_i1	S-adenosyl-L-methionine-dependent methyltransferase (Fragment)
TRINITY_DN1382_c0_g2_i1	Arginine N-methyltransferase (Fragment)
TRINITY_DN13830_c0_g2_i1	Asparagine synthetase domain-containing protein
TRINITY_DN1383_c0_g1_i2	Uroporphyrinogen decarboxylase
TRINITY_DN1387_c0_g1_i1	Glutamine synthetase
TRINITY_DN138_c0_g2_i1	Ribosomal component of cytosolic 80S ribosome and 60S large subunit
TRINITY_DN13913_c0_g2_i1	2-nonaprenyl-3-methyl-6-methoxy-1,4-benzoquinol hydroxylase
TRINITY_DN1394_c0_g1_i1	Transmembrane 9 superfamily member
TRINITY_DN1395_c0_g2_i1	Arylsulfatase A
TRINITY_DN1400_c0_g2_i1	Ubiquitin
TRINITY_DN14018_c0_g1_i1	Bifunctional aconitate hydratase 2 and 2-methylisocitrate dehydratase
TRINITY_DN14018_c0_g1_i2	Bifunctional aconitate hydratase 2 and 2-methylisocitrate dehydratase
TRINITY_DN14018_c0_g2_i1	Aconitate hydratase B (Fragment)
TRINITY_DN14018_c0_g2_i2	Aconitate hydratase B (Fragment)
TRINITY_DN14027_c0_g2_i1	MFS general substrate transporter
TRINITY_DN1402_c0_g1_i1	Peptidylprolyl isomerase
TRINITY_DN14032_c0_g1_i1	DHFR domain-containing protein
TRINITY_DN14037_c0_g2_i1	Calcium/calmodulin dependent protein kinase II association-domain protein
TRINITY_DN14041_c0_g1_i1	CID domain-containing protein
TRINITY_DN14042_c0_g1_i1	UDP-N-acetylglucosamine transferase subunit
TRINITY_DN14051_c0_g1_i1	MFS general substrate transporter (Fragment)
TRINITY_DN1405_c0_g1_i1	Golgi apyrase
TRINITY_DN1405_c0_g1_i2	Golgi apyrase
TRINITY_DN14061_c0_g3_i1	Telomerase reverse transcriptase
TRINITY_DN1407_c0_g1_i11	Peritrophic matrix protein 1-C (Fragment)
TRINITY_DN1407_c0_g1_i4	Lpxtg-motif cell wall anchor domain protein
TRINITY_DN1407_c0_g1_i6	Lpxtg-motif cell wall anchor domain protein
TRINITY_DN14082_c0_g1_i1	Precursor of protein violaxanthin deepoxidase-like protein
TRINITY_DN14093_c0_g2_i1	Cytochrome b5 heme-binding domain-containing protein
TRINITY_DN14101_c0_g1_i1	Inosine triphosphate pyrophosphatase
TRINITY_DN1410_c0_g2_i2	BTB domain-containing protein
TRINITY_DN14137_c0_g1_i1	N-acetyltransferase domain-containing protein
TRINITY_DN1413_c0_g1_i1	Glucose-1-phosphate thymidylyltransferase
TRINITY_DN14161_c0_g2_i1	Vesicle transport protein (Fragment)
TRINITY_DN1417_c0_g1_i1	Mitochondrial ribosomal protein l27
TRINITY_DN1418_c0_g1_i1	Trafficking protein particle complex subunit (Fragment)
TRINITY_DN14201_c0_g1_i1	Pre-rRNA-processing protein ESF2 (Fragment)
TRINITY_DN1420_c0_g1_i2	Dihydrofolate synthase / folylpolyglutamate synthase
TRINITY_DN1420_c0_g1_i4	Dihydrofolate synthase / folylpolyglutamate synthase
TRINITY_DN14216_c0_g1_i1	Hydroxyacylglutathione hydrolase
TRINITY_DN1422_c0_g1_i1	Alcohol dehydrogenase (Fragment)
TRINITY_DN1423_c0_g2_i1	Pyridine nucleotide-disulphide oxidoreductase dimerization region
TRINITY_DN14241_c0_g4_i1	WHEP-TRS domain-containing protein (Fragment)
TRINITY_DN14249_c0_g2_i1	Diphosphonucleotide phosphatase1
TRINITY_DN1424_c0_g1_i1	UV excision repair protein RAD23 B
TRINITY_DN1425_c0_g1_i1	Heat shock transcription factor maize (Fragment)
TRINITY_DN14262_c0_g1_i1	7,8-dihydro-8-oxoguanine triphosphatase NUDT15
TRINITY_DN1428_c0_g1_i1	TLD-domain-containing protein
TRINITY_DN14317_c0_g2_i1	Kinesin motor domain-containing protein
TRINITY_DN14341_c0_g1_i2	Solute carrier family 24 (Sodium/potassium/calcium exchanger), member 6
TRINITY_DN14356_c0_g1_i1	Solute carrier family 25 (Mitochondrial oxoglutarate transporter), member 11
TRINITY_DN14366_c0_g1_i1	KH type-2 domain-containing protein
TRINITY_DN14372_c0_g1_i1	Udp-galactose transporter
TRINITY_DN14375_c1_g2_i1	Putative aarF domain-containing protein kinase, chloroplastic
TRINITY_DN14384_c0_g1_i1	AAA-domain-containing protein
TRINITY_DN1438_c0_g1_i1	Stress-inducible protein sti1
TRINITY_DN14399_c0_g1_i1	PPIase cyclophilin-type domain-containing protein
TRINITY_DN14411_c0_g1_i1	U2 small nuclear ribonucleoprotein A
TRINITY_DN14416_c0_g1_i1	Adrenodoxin, mitochondrial
TRINITY_DN14418_c0_g2_i1	Deoxyribodipyrimidine photo-lyase (Fragment)
TRINITY_DN1441_c0_g2_i1	Alkaline phosphatase
TRINITY_DN14428_c0_g1_i1	Short-chain dehydrogenase
TRINITY_DN14429_c0_g1_i1	1,4-dihydroxy-2-naphthoyl-CoA synthase, peroxisomal
TRINITY_DN1443_c0_g3_i1	Histone deacetylase
TRINITY_DN1443_c0_g5_i1	Histone deacetylase
TRINITY_DN14447_c0_g1_i1	ABC transporter
TRINITY_DN14479_c0_g2_i1	Isoprenyl transferase
TRINITY_DN14496_c0_g1_i1	Exosome complex component RRP45
TRINITY_DN1451_c0_g1_i1	Pkinase-domain-containing protein
TRINITY_DN1451_c0_g3_i1	CAMK/CAMK1 protein kinase, variant 1
TRINITY_DN14527_c0_g1_i1	Cargo transport protein EMP24 (Fragment)
TRINITY_DN14542_c0_g1_i1	Rhodanese domain-containing protein (Fragment)
TRINITY_DN14546_c0_g1_i1	Acyl-CoA thioesterase
TRINITY_DN1454_c0_g2_i1	Choline/Carnitine O-acyltransferase
TRINITY_DN1454_c0_g4_i1	Carnitine O-acetyltransferase
TRINITY_DN14562_c0_g1_i1	Regulator of Ty1 transposition protein 103
TRINITY_DN1457_c0_g1_i1	Methionine-S-sulfoxide reductase
TRINITY_DN1460_c0_g1_i1	ATPase-activating ribosome biosynthesis protein
TRINITY_DN14614_c0_g6_i1	Origin recognition complex subunit 1 (Fragment)
TRINITY_DN14622_c0_g1_i1	MDIS1-interacting receptor like kinase 2
TRINITY_DN14633_c0_g2_i1	tRNA pseudouridine synthase B
TRINITY_DN1463_c0_g1_i1	Plastid isopropylmalate synthase (Fragment)
TRINITY_DN1465_c0_g1_i1	Helicase C-terminal domain-containing protein
TRINITY_DN14683_c0_g1_i1	Peptidase S1 domain-containing protein
TRINITY_DN14698_c0_g1_i2	Leucine-rich repeat domain-containing protein (Fragment)
TRINITY_DN14705_c0_g3_i1	cGMP-dependent protein kinase 1
TRINITY_DN14714_c0_g1_i1	DFP domain-containing protein
TRINITY_DN1471_c0_g2_i1	Carbohydrate kinase family protein (Fragment)
TRINITY_DN1471_c0_g3_i1	Aminoimidazole riboside kinase
TRINITY_DN1473_c1_g2_i1	Autoinducer 2-degrading protein
TRINITY_DN1473_c2_g1_i1	Ubiquitin-like domain-containing protein
TRINITY_DN1474_c0_g1_i2	Winged helix DNA-binding domain-containing protein (Fragment)
TRINITY_DN1476_c0_g3_i1	PeptidyltRNA hydrolase putative
TRINITY_DN147_c0_g2_i1	Solute carrier family 44 (Choline transporter-like protein), member 2/4/5
TRINITY_DN14848_c0_g2_i1	N-acetylgalactosamine-4-sulfatase
TRINITY_DN1484_c0_g2_i1	Protein kinase domain-containing protein
TRINITY_DN14861_c0_g1_i1	Endo-1,4-beta-xylanase, family GH10
TRINITY_DN1487_c0_g2_i1	DNA-directed RNA polymerase subunit
TRINITY_DN14885_c0_g1_i1	Stress-induced protein UVI31
TRINITY_DN148_c0_g2_i1	Recombinase a
TRINITY_DN1498_c0_g5_i1	Butirosin biosynthesis
TRINITY_DN1498_c2_g1_i1	Mitochondrial carrier
TRINITY_DN1499_c0_g3_i1	Alternative oxidase, putative
TRINITY_DN14_c0_g1_i1	Protein kinase domain-containing protein
TRINITY_DN14_c0_g1_i2	Protein kinase domain-containing protein
TRINITY_DN14_c0_g2_i1	Protein kinase domain-containing protein (Fragment)
TRINITY_DN1500_c0_g1_i1	Poly(U)-binding-splicing factor PUF60
TRINITY_DN1500_c0_g1_i4	Poly(U)-binding-splicing factor PUF60
TRINITY_DN15019_c0_g1_i1	FAD-linked oxidoreductase-like protein
TRINITY_DN1502_c0_g1_i1	PPIase cyclophilin-type domain-containing protein
TRINITY_DN1507_c0_g3_i1	Prohibitin
TRINITY_DN1510_c0_g1_i1	ADP-ribosylation factor-like 1 (Fragment)
TRINITY_DN15111_c0_g1_i1	Protein kinase domain-containing protein
TRINITY_DN15115_c0_g1_i1	Phosphoglycolate phosphatase
TRINITY_DN1512_c0_g1_i1	Light-harvesting complex I chlorophyll a/b binding protein 2
TRINITY_DN1513_c0_g1_i1	Heat shock protein STI
TRINITY_DN15150_c0_g1_i1	Abc1 protein kinase
TRINITY_DN15156_c0_g1_i1	ABC1 domain-containing protein (Fragment)
TRINITY_DN1515_c0_g1_i3	citramalyl-CoA lyase, mitochondrial
TRINITY_DN1515_c0_g1_i4	Citrate lyase subunit beta mitochondrial
TRINITY_DN15171_c0_g1_i1	Mitochondrial carrier
TRINITY_DN15172_c0_g1_i1	Ribonucleoside-diphosphate reductase subunit beta
TRINITY_DN15226_c0_g1_i1	L-2-hydroxyglutarate oxidase LhgO
TRINITY_DN15248_c0_g1_i1	Alanine aminotransferase
TRINITY_DN1525_c0_g1_i1	Secernin-2
TRINITY_DN1526_c0_g4_i1	DUF1565 domain-containing protein (Fragment)
TRINITY_DN15289_c0_g1_i1	Ribonucleoside-diphosphate reductase subunit beta
TRINITY_DN152_c0_g2_i1	Glyceraldehyde-3-phosphate dehydrogenase, putative
TRINITY_DN1530_c0_g1_i1	Elongation of fatty acids protein
TRINITY_DN1530_c0_g1_i2	Elongation of fatty acids protein (Fragment)
TRINITY_DN15329_c0_g1_i1	Vacuolar ATPase assembly integral membrane protein VMA21
TRINITY_DN15372_c0_g1_i1	Iron permease
TRINITY_DN15384_c0_g1_i1	ATP-dependent 6-phosphofructokinase 1
TRINITY_DN1538_c0_g1_i1	PUB domain-containing protein
TRINITY_DN15414_c0_g2_i1	Cytochrome c oxidase assembly protein ctaG
TRINITY_DN1542_c0_g1_i1	Phosphoserine aminotransferase (Fragment)
TRINITY_DN15439_c0_g1_i1	N-acetyltransferase domain-containing protein
TRINITY_DN15443_c0_g2_i1	Protein kinase domain-containing protein
TRINITY_DN15458_c0_g1_i1	Sterol 3-beta-glucosyltransferase UGT80B1 (Fragment)
TRINITY_DN1545_c0_g2_i1	Homoserine dehydrogenase
TRINITY_DN1546_c0_g1_i1	proline--tRNA ligase, cytoplasmic
TRINITY_DN15486_c0_g1_i1	Fibronectin type-III domain-containing protein
TRINITY_DN15557_c0_g1_i1	S-adenosyl-L-methionine dependent methyltransferase
TRINITY_DN15565_c0_g1_i1	Adenylyltransferase and sulfurtransferase MOCS3
TRINITY_DN1558_c0_g1_i1	Thioredoxin m
TRINITY_DN1559_c0_g3_i2	Mitochondrial metalloendopeptidase oma1
TRINITY_DN1562_c0_g2_i1	Short-chain dehydrogenase with variable specificity
TRINITY_DN15642_c0_g1_i1	Translation elongation factor P
TRINITY_DN1565_c0_g1_i5	VWFA domain-containing protein
TRINITY_DN15677_c0_g1_i1	Peroxisomal membrane protein MPV17 (Fragment)
TRINITY_DN15705_c0_g1_i1	FMN-linked oxidoreductase (Fragment)
TRINITY_DN15735_c0_g1_i1	Diphosphomevalonate decarboxylase
TRINITY_DN15757_c0_g1_i2	Oxygen-dependent coproporphyrinogen oxidase
TRINITY_DN15788_c0_g1_i1	Cyclin N-terminal domain-containing protein
TRINITY_DN15818_c0_g1_i1	6-phosphofructokinase (Fragment)
TRINITY_DN1581_c1_g2_i1	Ser/thr kinase
TRINITY_DN15846_c0_g1_i1	tRNA (adenine(58)-N(1))-methyltransferase
TRINITY_DN1585_c0_g1_i1	L-rhamnonate dehydratase
TRINITY_DN1585_c0_g2_i1	Splicing factor U2af small subunit B like
TRINITY_DN15863_c0_g1_i1	Protein kinase domain-containing protein
TRINITY_DN1587_c0_g1_i1	Cytochrome b561 domain-containing protein
TRINITY_DN1587_c0_g1_i2	Cytochrome b561 domain-containing protein
TRINITY_DN1588_c0_g1_i1	Sulfate transporter
TRINITY_DN15923_c0_g1_i1	N-terminal acetyltransferase A complex subunit nat1
TRINITY_DN15924_c0_g1_i1	Precursor of protein violaxanthin deepoxidase-like protein
TRINITY_DN1592_c0_g2_i1	VWFA domain-containing protein
TRINITY_DN15953_c0_g1_i1	Coiled-coil domain-containing protein 25
TRINITY_DN15956_c0_g1_i1	Ubiquinone biosynthesis O-methyltransferase, mitochondrial
TRINITY_DN1595_c0_g1_i1	Chloroplast light harvesting protein isoform 7
TRINITY_DN15962_c0_g1_i1	tRNA-cytidine(32) 2-sulfurtransferase
TRINITY_DN15965_c0_g1_i1	TauD domain-containing protein
TRINITY_DN15974_c0_g1_i1	MFS domain-containing protein
TRINITY_DN15992_c0_g2_i1	Sulfate permease (Fragment)
TRINITY_DN159_c0_g2_i1	Deoxyribonuclease V
TRINITY_DN16001_c0_g1_i1	Peptide chain release factor 1
TRINITY_DN16015_c0_g1_i1	Oxygen-dependent coproporphyrinogen-III oxidase
TRINITY_DN16015_c0_g2_i1	2,5-diketo-d-gluconic acid reductase
TRINITY_DN1603_c0_g2_i1	Related to pyruvate dehydrogenase complex protein X, dihydrolipoamide acetyltransferase component
TRINITY_DN1607_c0_g1_i2	Metacapase
TRINITY_DN1608_c0_g1_i1	Protein kinase, catalytic domain protein
TRINITY_DN1609_c0_g1_i3	Methionine sulfoxide reductase B
TRINITY_DN1610_c0_g3_i1	3-ketoacyl-CoA synthase
TRINITY_DN16125_c0_g1_i1	DnaJ homolog subfamily C member 9
TRINITY_DN16136_c0_g1_i1	Ankyrin domain-containing protein (Fragment)
TRINITY_DN16171_c0_g1_i1	S-adenosyl-L-methionine-dependent methyltransferase (Fragment)
TRINITY_DN1618_c0_g2_i1	Periplasmic binding protein-like II
TRINITY_DN16193_c0_g1_i1	8-OXO-dGTPase domain (MutT domain)
TRINITY_DN16212_c0_g1_i1	Peptidyl-prolyl cis-trans isomerase
TRINITY_DN16232_c0_g1_i1	Lysophospholipase-like 1 (Fragment)
TRINITY_DN1623_c0_g2_i1	RRF domain-containing protein
TRINITY_DN16243_c0_g1_i1	developmentally-regulated G-protein 3
TRINITY_DN1626_c0_g3_i3	ABC transporter C family member 2 isoform B
TRINITY_DN1626_c0_g4_i1	Probable VTC1-protein controls Sec18p/NSF-dependent priming of SNAREs and HOPS
TRINITY_DN16272_c0_g1_i1	Elongation factor 2 kinase
TRINITY_DN16278_c0_g1_i1	Dihydrodiol dehydrogenase / D-xylose 1-dehydrogenase (NADP)
TRINITY_DN1629_c0_g1_i1	Phytanoyl-coa dioxygenase
TRINITY_DN16300_c0_g1_i1	Probable MSP1 - intra-mitochondrial sorting protein
TRINITY_DN1630_c0_g1_i1	FmdB family transcriptional regulator
TRINITY_DN16337_c1_g1_i1	GAF and PAS/PAC sensor-containing adenylate/guanylate cyclase
TRINITY_DN16347_c0_g1_i1	Vacuolar sorting protein SNF8
TRINITY_DN1637_c0_g1_i1	V-type proton ATPase subunit a
TRINITY_DN1638_c0_g1_i1	Vacuolar protein sorting-associated protein 23
TRINITY_DN16399_c0_g2_i1	SERPIN domain-containing protein
TRINITY_DN1639_c0_g2_i1	14-3-3 protein epsilon
TRINITY_DN1639_c0_g2_i2	14-3-3 protein epsilon
TRINITY_DN16407_c0_g1_i1	Mediator of RNA polymerase II transcription subunit 21
TRINITY_DN1641_c0_g2_i1	Heat shock factor, DNA-binding
TRINITY_DN16443_c0_g1_i1	Dihydrodipicolinate synthase
TRINITY_DN16443_c0_g2_i1	Riboflavin kinase
TRINITY_DN1647_c0_g3_i1	Hydroxyacid dehydrogenase
TRINITY_DN1647_c0_g4_i1	RNA-binding region RNP-1 (Fragment)
TRINITY_DN16483_c0_g7_i1	L-serine ammonia-lyase
TRINITY_DN1650_c0_g1_i1	MYND-type domain-containing protein
TRINITY_DN16536_c0_g1_i1	HMG box domain-containing protein
TRINITY_DN1653_c0_g1_i1	Synaptobrevin homolog YKT6
TRINITY_DN16546_c0_g1_i1	Ribosome production factor
TRINITY_DN16558_c0_g1_i1	Methyltransferase-like
TRINITY_DN1655_c0_g3_i1	Methyltransferase type 11 (Fragment)
TRINITY_DN16562_c0_g1_i1	SUMO-activating enzyme subunit
TRINITY_DN16569_c0_g1_i1	Ribosome biogenesis protein UTP30
TRINITY_DN16616_c0_g1_i1	Pachytene checkpoint protein 2
TRINITY_DN16617_c0_g1_i1	Xaa-Pro dipeptidase
TRINITY_DN1662_c0_g1_i1	Glucan endo-1,3-beta-D-glucosidase
TRINITY_DN16642_c0_g1_i1	UDP-N-acetylenolpyruvoylglucosamine reductase
TRINITY_DN16663_c0_g1_i1	SET domain-containing protein
TRINITY_DN16696_c0_g1_i1	Oxidoreductase electron carrier
TRINITY_DN1669_c0_g1_i1	AP-4 complex subunit epsilon
TRINITY_DN166_c0_g5_i1	High mobility group protein-2 (HMG-2)
TRINITY_DN1670_c0_g1_i1	LETM1 domain-containing protein
TRINITY_DN16721_c0_g1_i1	Peptidyl-prolyl cis-trans isomerase
TRINITY_DN16726_c0_g1_i1	Cyclin N-terminal domain-containing protein
TRINITY_DN16727_c0_g1_i1	EXS domain-containing protein (Fragment)
TRINITY_DN16739_c0_g1_i1	Phytanoyl-CoA dioxygenase
TRINITY_DN16744_c0_g1_i1	PMSR domain-containing protein (Fragment)
TRINITY_DN16746_c0_g1_i1	Phosphatidate phosphatase
TRINITY_DN1674_c0_g3_i1	AP complex subunit beta
TRINITY_DN16756_c0_g1_i1	Ribosome biogenesis protein TSR3
TRINITY_DN16759_c0_g1_i1	Ornithine cyclodeaminase
TRINITY_DN16760_c0_g1_i1	Poly(Hydroxyalkanoate) granule associated protein phasin
TRINITY_DN16793_c0_g1_i1	HD domain-containing protein 2
TRINITY_DN16794_c0_g1_i1	Acetolactate synthase I/II/III large subunit
TRINITY_DN16796_c0_g1_i1	1-aminocyclopropane-1-carboxylate synthase
TRINITY_DN16799_c0_g1_i1	Vesicle transport through interaction with t-SNAREs 1
TRINITY_DN1679_c0_g1_i1	Myo-inositol dehydrogenase myo-inositol dehydrogenase
TRINITY_DN16805_c0_g1_i1	ATP-dependent Clp protease proteolytic subunit
TRINITY_DN16809_c0_g1_i1	Potassium transporter
TRINITY_DN16826_c0_g1_i1	Gamma type carbonic anhydrase
TRINITY_DN1682_c0_g1_i1	Protein kinase domain-containing protein
TRINITY_DN16833_c0_g1_i1	Fe2OG dioxygenase domain-containing protein
TRINITY_DN16851_c0_g1_i1	Ferredoxin-dependent glutamate synthase
TRINITY_DN16854_c0_g1_i1	Nudix hydrolase domain-containing protein
TRINITY_DN16856_c0_g1_i1	6-phosphogluconolactonase
TRINITY_DN16863_c0_g1_i1	Ubiquitin-conjugating enzyme
TRINITY_DN16864_c0_g1_i1	Zinc finger and BTB domain-containing 8 opposite strand
TRINITY_DN16872_c0_g1_i1	Carbon-sulfur lyases
TRINITY_DN1687_c0_g2_i1	J domain-containing protein
TRINITY_DN16884_c0_g1_i1	Biliverdin reductase / flavin reductase
TRINITY_DN16885_c0_g1_i1	Peptide methionine sulphoxide reductase MsrA
TRINITY_DN16891_c0_g1_i1	Cell-cell signaling protein C-factor
TRINITY_DN16898_c0_g1_i1	Leucine rich repeat (LRR) protein
TRINITY_DN16900_c0_g1_i1	2Fe-2S ferredoxin-type domain-containing protein
TRINITY_DN16917_c0_g1_i1	30S ribosomal protein S15
TRINITY_DN1691_c0_g2_i1	Related to ste23-metalloprotease involved in a-factor processing
TRINITY_DN16926_c0_g1_i1	Murein tripeptide amidase MpaA
TRINITY_DN16932_c0_g1_i1	D-alanine--D-alanine ligase
TRINITY_DN16944_c0_g1_i1	GTP-binding protein HflX
TRINITY_DN16949_c0_g1_i1	PLP-dependent transferase
TRINITY_DN16950_c0_g1_i1	PPIase cyclophilin-type domain-containing protein
TRINITY_DN16963_c0_g1_i1	MOSC-domain-containing protein
TRINITY_DN16966_c0_g1_i1	TOG domain-containing protein
TRINITY_DN16981_c0_g1_i1	Histone H3 K4-specific methyltransferase SET7/9 N-terminal domain-containing protein (Fragment)
TRINITY_DN16984_c0_g1_i1	Protein arginine N-methyltransferase 3
TRINITY_DN16992_c0_g1_i1	Putative glutathione S-transferase
TRINITY_DN16995_c0_g1_i1	Enoyl-CoA hydratase, mitochondrial
TRINITY_DN16997_c0_g1_i1	Fructokinase
TRINITY_DN16998_c0_g1_i1	Casein kinase II subunit beta
TRINITY_DN16999_c0_g1_i1	Ankyrin
TRINITY_DN1699_c0_g3_i1	Solute carrier family 35
TRINITY_DN169_c0_g2_i1	3-oxo-5-alpha-steroid 4-dehydrogenase
TRINITY_DN169_c0_g5_i1	Ferrochelatase
TRINITY_DN17019_c0_g1_i1	Metal-dependent carboxypeptidase
TRINITY_DN17024_c0_g1_i1	Nuclear AAA ATPase
TRINITY_DN17041_c0_g1_i1	Betaine-homocysteine S-methyltransferase
TRINITY_DN17045_c0_g1_i1	Transcription elongation factor 1 homolog
TRINITY_DN1705_c0_g1_i1	Membrane protease subunit
TRINITY_DN17061_c0_g1_i1	2-acylglycerol O-acyltransferase 2
TRINITY_DN17065_c0_g1_i1	DEAD-box ATP-dependent RNA helicase 20
TRINITY_DN1706_c2_g1_i1	DnaJ homolog subfamily C member 2
TRINITY_DN1707_c0_g1_i1	Peroxiredoxin
TRINITY_DN17100_c0_g1_i1	Rhodanese domain-containing protein
TRINITY_DN17109_c0_g1_i1	TLDc domain-containing protein (Fragment)
TRINITY_DN17118_c0_g1_i1	Cytochrome b5 heme-binding domain-containing protein
TRINITY_DN17120_c0_g1_i1	CCR4-NOT complex subunit CAF16
TRINITY_DN17131_c0_g1_i1	Mono-ADP-ribosyltransferase sirtuin 6
TRINITY_DN1713_c0_g1_i2	Peptidase
TRINITY_DN1715_c0_g1_i1	Ubiquitin activating enzyme putative
TRINITY_DN1715_c0_g1_i2	Putative ubiquitin-activating enzyme E1
TRINITY_DN17168_c0_g1_i1	FAD dependent oxidoreductase
TRINITY_DN17172_c0_g1_i1	CIA30 domain-containing protein
TRINITY_DN17181_c0_g1_i1	Protein kinase domain-containing protein
TRINITY_DN17186_c0_g1_i1	Fatty acid hydroxylase domain-containing protein
TRINITY_DN17198_c0_g1_i1	Bap31 domain-containing protein
TRINITY_DN171_c0_g3_i1	Calreticulin
TRINITY_DN17207_c0_g1_i1	DUF143-domain-containing protein
TRINITY_DN1720_c0_g1_i1	Arf-GAP domain-containing protein
TRINITY_DN1720_c0_g1_i3	Arf-GAP domain-containing protein
TRINITY_DN17213_c0_g1_i1	NAD-dependent epimerase dehydratase
TRINITY_DN17215_c0_g1_i1	Josephin-domain-containing protein
TRINITY_DN17245_c0_g1_i1	MYND-type domain-containing protein (Fragment)
TRINITY_DN17256_c0_g1_i1	Type I protein arginine N-methyltransferase Rmt1
TRINITY_DN1726_c0_g1_i1	Homoserine dehydrogenase
TRINITY_DN17271_c0_g1_i1	Spermidine synthase, putative
TRINITY_DN17283_c0_g1_i1	TNase-like domain-containing protein (Fragment)
TRINITY_DN17286_c0_g1_i1	Eukaryotic initiation factor 1
TRINITY_DN17294_c0_g1_i1	Putative sulfate exporter family transporter
TRINITY_DN17304_c0_g1_i1	Beta-hydroxyacyl ACP dehydratase
TRINITY_DN17305_c0_g1_i1	Adenosine deaminase
TRINITY_DN17328_c0_g1_i1	Adenine phosphoribosyltransferase
TRINITY_DN17339_c0_g1_i1	TLDc domain-containing protein (Fragment)
TRINITY_DN1733_c0_g2_i2	Leucine carboxyl methyltransferase 1
TRINITY_DN1733_c0_g2_i3	Leucine carboxyl methyltransferase 1
TRINITY_DN17342_c0_g1_i1	Glutaredoxin 2
TRINITY_DN17343_c0_g1_i1	Cytoplasmic glutaredoxin
TRINITY_DN17357_c0_g1_i1	1,2-diacylglycerol 3-beta-galactosyltransferase
TRINITY_DN17358_c0_g1_i1	Putative dimethylallyl pyrophosphate isomerase (Fragment)
TRINITY_DN1735_c0_g2_i1	U-box domain-containing protein
TRINITY_DN17361_c0_g1_i1	Peroxisomal membrane protein 2
TRINITY_DN1737_c0_g1_i1	NADH oxidase
TRINITY_DN17385_c0_g1_i1	Peptidyl-prolyl cis-trans isomerase
TRINITY_DN17386_c0_g1_i1	GP-PDE domain-containing protein
TRINITY_DN17391_c0_g1_i1	Aquaporin
TRINITY_DN17394_c0_g1_i1	Cyclin-dependent kinases regulatory subunit
TRINITY_DN1739_c0_g1_i1	TMEM14-domain-containing protein (Fragment)
TRINITY_DN17406_c0_g1_i1	Arogenate dehydrogenase (NADP+), plant
TRINITY_DN1740_c0_g1_i2	Serinc-domain-containing protein
TRINITY_DN1742_c0_g2_i1	Beta-glucosidase (Fragment)
TRINITY_DN1742_c0_g3_i1	Beta-xylosidase/alpha-L-arabinofuranosidase 2
TRINITY_DN17432_c0_g1_i1	Adenine DNA glycosylase
TRINITY_DN17434_c0_g1_i1	Periplasmic solute-binding protein of ABC transporter (Fragment)
TRINITY_DN17439_c0_g1_i1	NTF2 domain-containing protein
TRINITY_DN17444_c0_g1_i1	Succinate-hydroxymethylglutarate CoA-transferase
TRINITY_DN17446_c0_g1_i1	DNA-directed RNA polymerase II subunit J
TRINITY_DN1744_c0_g2_i1	Defective in cullin neddylation protein
TRINITY_DN17453_c0_g1_i1	START domain-containing protein
TRINITY_DN17455_c0_g1_i1	Ribulose-phosphate 3-epimerase
TRINITY_DN1745_c0_g1_i1	Short-chain dehydrogenase/reductase SDR
TRINITY_DN17472_c0_g1_i1	Glycerophosphodiester phosphodiesterase
TRINITY_DN1749_c0_g2_i1	Methylglyoxal synthase-like protein
TRINITY_DN174_c0_g1_i1	Ysc84 domain-containing protein
TRINITY_DN17506_c0_g1_i1	Peptidyl-prolyl cis-trans isomerase
TRINITY_DN17507_c0_g1_i1	Short chain enoyl-CoA hydratase
TRINITY_DN17518_c0_g1_i1	NADPH-dependent oxidoreductase
TRINITY_DN17531_c0_g1_i1	Nucleoside-triphosphatase, cancer-related
TRINITY_DN1753_c0_g1_i1	Matrin-type domain-containing protein
TRINITY_DN17546_c0_g1_i1	TLC domain-containing protein
TRINITY_DN1759_c0_g1_i1	ATP-dependent Clp protease proteolytic subunit
TRINITY_DN175_c0_g2_i1	2-haloacrylate reductase (Fragment)
TRINITY_DN17600_c0_g1_i1	Nuclear cap-binding protein subunit 2
TRINITY_DN1765_c0_g1_i1	Micrococcal nuclease
TRINITY_DN1766_c0_g1_i1	Hydrolase, NUDIX family protein
TRINITY_DN1769_c0_g2_i1	6-phosphofructo-2-kinase/fructose-2,6-bisphosphatase 2
TRINITY_DN17729_c0_g1_i1	40S ribosomal protein S26
TRINITY_DN1773_c0_g1_i1	Peptidyl-prolyl cis-trans isomerase
TRINITY_DN17743_c0_g1_i1	MOSC domain-containing protein
TRINITY_DN17758_c0_g1_i1	RPOL4c domain-containing protein
TRINITY_DN1775_c0_g1_i1	RBR-type E3 ubiquitin transferase
TRINITY_DN1775_c0_g1_i2	RBR-type E3 ubiquitin transferase
TRINITY_DN1776_c0_g2_i1	Cathepsin X
TRINITY_DN17781_c0_g1_i1	Translation initiation factor eif-2b subunit alpha
TRINITY_DN1778_c0_g1_i1	MHD domain-containing protein (Fragment)
TRINITY_DN1778_c0_g3_i1	AP-3 complex subunit mu-1
TRINITY_DN177_c0_g2_i1	Protein disulfide-isomerase-like protein EhSep2
TRINITY_DN17810_c0_g1_i1	Photosystem II PsbU protein
TRINITY_DN1781_c0_g1_i1	Iron-sulfur cluster assembly 2, mitochondrial (Fragment)
TRINITY_DN17850_c0_g1_i1	NarK/NasA family nitrate transporter (Fragment)
TRINITY_DN17853_c0_g1_i1	Peptidase C50 domain-containing protein (Fragment)
TRINITY_DN1785_c0_g1_i1	Transmembrane 9 superfamily member
TRINITY_DN1789_c0_g2_i1	Pyruvate kinase
TRINITY_DN178_c0_g1_i1	ARM repeat-containing protein (Fragment)
TRINITY_DN17925_c0_g1_i1	LytTR family two component transcriptional regulator
TRINITY_DN1793_c0_g1_i1	Protein kinase domain-containing protein
TRINITY_DN1793_c0_g1_i2	Calcium/calmodulin-dependent protein kinase I
TRINITY_DN1793_c0_g2_i2	CAMK/CAMKL protein kinase
TRINITY_DN1794_c0_g1_i1	Camp-binding domain-like protein (Fragment)
TRINITY_DN1794_c0_g2_i1	cAMP-dependent protein kinase catalytic subunit alpha
TRINITY_DN1803_c0_g1_i1	GFA domain-containing protein
TRINITY_DN1809_c0_g2_i1	Protein kinase domain-containing protein
TRINITY_DN18101_c0_g1_i1	Peptidyl-prolyl cis-trans isomerase FKBP1A
TRINITY_DN1818_c0_g1_i1	Communication mutant protein (Fragment)
TRINITY_DN1818_c0_g1_i2	Communication mutant protein (Fragment)
TRINITY_DN1819_c0_g1_i1	Malate dehydrogenase, mitochondrial
TRINITY_DN1820_c0_g1_i1	CCR4-NOT transcription complex subunit 11
TRINITY_DN1821_c0_g1_i1	Annexin
TRINITY_DN1821_c0_g1_i4	Annexin
TRINITY_DN1821_c0_g2_i1	Annexin
TRINITY_DN1821_c0_g2_i2	Annexin
TRINITY_DN1826_c0_g1_i1	Peptidyl-prolyl cis-trans isomerase
TRINITY_DN1830_c0_g3_i1	ORM1 protein 2
TRINITY_DN1832_c0_g1_i3	Nadph-cytochrome P450 reductase
TRINITY_DN1834_c0_g2_i1	Mitochondrial carrier, phosphate carrier
TRINITY_DN1839_c0_g1_i1	Ubiquitin-conjugating enzyme
TRINITY_DN18429_c0_g1_i1	Pyruvate kinase
TRINITY_DN1842_c0_g1_i1	Membrane-associated 30 kDa protein, chloroplastic
TRINITY_DN18432_c0_g1_i1	Protein disulfide-isomerase-like protein EhSep2
TRINITY_DN18434_c0_g1_i1	MTS domain-containing protein (Fragment)
TRINITY_DN18447_c0_g1_i1	Wd40 repeat-containing protein (Fragment)
TRINITY_DN18449_c0_g1_i1	FAD-binding oxidoreductase
TRINITY_DN18451_c0_g1_i1	OBG-type G domain-containing protein
TRINITY_DN1845_c0_g1_i1	Ankyrin domain-containing protein (Fragment)
TRINITY_DN18460_c0_g1_i1	Extrinsic protein in photosystem II
TRINITY_DN18464_c0_g1_i1	Proteasome subunit beta
TRINITY_DN18466_c0_g1_i1	S-adenosyl-L-methionine-dependent methyltransferase (Fragment)
TRINITY_DN18467_c0_g1_i1	Urease accessory protein UreG
TRINITY_DN18472_c0_g1_i1	TPT domain-containing protein
TRINITY_DN18478_c0_g1_i1	Alanine--glyoxylate aminotransferase 2
TRINITY_DN1847_c0_g1_i2	U4/U6 small nuclear ribonucleoprotein PRP31
TRINITY_DN18481_c0_g1_i1	Prolyl 4-hydroxylase
TRINITY_DN18483_c0_g1_i1	Nuclear cap-binding protein
TRINITY_DN18485_c0_g1_i1	PX domain-containing protein
TRINITY_DN18488_c0_g1_i1	GRIP domain-containing protein
TRINITY_DN18518_c0_g1_i1	WW domain-containing protein
TRINITY_DN1851_c0_g2_i1	Poly(U)-binding-splicing factor PUF60
TRINITY_DN18520_c0_g1_i1	Oxygen-evolving enhancer protein 1 of photosystem II
TRINITY_DN18526_c0_g1_i1	Glutaredoxin
TRINITY_DN18528_c0_g1_i1	Two-component system, sensor histidine kinase and response regulator
TRINITY_DN1853_c0_g1_i1	Aminotransferase class V-fold PLP-dependent enzyme
TRINITY_DN18540_c0_g1_i1	Calmodulin mRNA
TRINITY_DN18541_c0_g1_i1	rRNA adenine N(6)-methyltransferase
TRINITY_DN18546_c0_g1_i1	Elongation factor 1-alpha
TRINITY_DN18555_c0_g1_i1	U5 small nuclear ribonucleoprotein 40 kDa protein (Fragment)
TRINITY_DN1855_c0_g2_i3	7,8 dihydro-8-oxoguanine DNA glycosylase, putative
TRINITY_DN1855_c0_g3_i1	Glutamate--cysteine ligase catalytic subunit
TRINITY_DN18560_c0_g1_i1	DUF862 domain-containing protein
TRINITY_DN1858_c0_g2_i1	Putative plastid-lipid-associated protein 4, chloroplastic (Fragment)
TRINITY_DN18590_c0_g1_i1	RNA-binding protein 15
TRINITY_DN18592_c0_g1_i1	Ribosome recycling factor
TRINITY_DN18603_c0_g1_i1	HIG1 domain-containing protein
TRINITY_DN18604_c0_g1_i1	MFS transporter
TRINITY_DN18618_c0_g1_i1	Thioredoxin reductase (NADPH)
TRINITY_DN18621_c0_g1_i1	Asparaginase domain-containing protein (Fragment)
TRINITY_DN18655_c0_g1_i1	Fatty acid hydroxylase domain-containing protein
TRINITY_DN18656_c0_g1_i1	Related to gibberellin 20-oxidase
TRINITY_DN18659_c0_g1_i1	Hypersensitive-induced response protein 1
TRINITY_DN18666_c0_g1_i1	Protein kinase domain-containing protein
TRINITY_DN18672_c0_g1_i1	Peptidylprolyl isomerase
TRINITY_DN18688_c0_g1_i1	Ribulose-1,5-bisphosphate carboxylase-like protein
TRINITY_DN18696_c0_g1_i1	Lysocardiolipin and lysophospholipid acyltransferase
TRINITY_DN186_c0_g2_i1	Coenzyme A disulfide reductase
TRINITY_DN18705_c0_g1_i1	Cyclin 1, putative,serine peptidase family S51, peptidase E, putative
TRINITY_DN18716_c0_g1_i1	Thioredoxin
TRINITY_DN1872_c0_g1_i1	JmjC domain-containing protein
TRINITY_DN18738_c0_g1_i1	AB hydrolase-1 domain-containing protein
TRINITY_DN18740_c0_g1_i1	Photosystem II 12 kDa extrinsic protein, chloroplastic
TRINITY_DN18741_c0_g1_i1	HAD-superfamily subfamily IIID h
TRINITY_DN18742_c0_g1_i1	TATA-box-binding protein 2
TRINITY_DN18746_c0_g1_i1	Precursor cytochrome c6
TRINITY_DN1874_c0_g1_i1	SsrA-binding protein
TRINITY_DN18767_c0_g1_i1	Clathrin light chain
TRINITY_DN1876_c0_g1_i1	Proteasome endopeptidase complex
TRINITY_DN18787_c0_g1_i1	EF-1 guanine nucleotide exchange domain-containing protein, putative
TRINITY_DN18789_c0_g1_i1	UBX domain-containing protein
TRINITY_DN1880_c0_g1_i1	Thioredoxin domain-containing protein
TRINITY_DN18814_c0_g1_i1	poly(U)-specific endoribonuclease-B-like
TRINITY_DN18816_c0_g1_i1	Fumarylpyruvate hydrolase
TRINITY_DN1881_c0_g1_i1	MFS general substrate transporter
TRINITY_DN18823_c0_g1_i1	Flavodoxin FldB
TRINITY_DN1882_c0_g1_i1	Peptidyl-prolyl cis-trans isomerase
TRINITY_DN18840_c0_g1_i1	RL35A, ribosomal protein 35A 60S large ribosomal subunit
TRINITY_DN18842_c0_g1_i1	Acyl carrier protein
TRINITY_DN18866_c0_g1_i1	Guanylate cyclase
TRINITY_DN18870_c0_g1_i1	Cell differentiation protein RCD1 isogeny
TRINITY_DN18889_c0_g1_i1	DNA methylase, N-6 adenine-specific, eukaryotic
TRINITY_DN1888_c0_g1_i1	Putative oligosaccharyl transferase subunit
TRINITY_DN18901_c0_g1_i1	Phytochelatin synthase-like protein (Fragment)
TRINITY_DN18909_c0_g1_i1	Amidase domain-containing protein (Fragment)
TRINITY_DN18914_c0_g1_i1	Fucoxanthin chlorophyll a/c light-harvesting protein, major type
TRINITY_DN18918_c0_g1_i1	Palmitoyltransferase
TRINITY_DN18924_c0_g1_i1	Solute carrier family 25 member 36-A
TRINITY_DN1892_c0_g2_i1	Prolyl endopeptidase
TRINITY_DN18931_c0_g1_i1	Chloroplast ribose-5-phosphate isomerase
TRINITY_DN18932_c0_g1_i1	Thioredoxin-like fold
TRINITY_DN18941_c0_g1_i1	Uroporphyrin-III C-methyltransferase
TRINITY_DN18944_c0_g1_i1	Signal peptidase I
TRINITY_DN18947_c0_g1_i1	Fcf2 domain-containing protein
TRINITY_DN1895_c0_g2_i1	Ribosome assembly factor mrt4
TRINITY_DN18977_c0_g1_i1	Dihydrofolate reductase-like domain-containing protein
TRINITY_DN1897_c0_g2_i1	WHEP-TRS domain-containing protein
TRINITY_DN18996_c0_g1_i1	Buparvaquone-resistant peptidyl-prolyl cis-trans isomerase NIMA-interacting 1
TRINITY_DN1900_c0_g1_i1	Peptidyl-prolyl cis-trans isomerase E
TRINITY_DN19018_c0_g1_i1	Zinc/iron-chelating domain-containing protein
TRINITY_DN19035_c0_g1_i1	Acyl-thioesterase 1
TRINITY_DN19036_c0_g1_i1	ATP-grasp domain-containing protein
TRINITY_DN19047_c0_g1_i1	Derlin
TRINITY_DN19050_c0_g1_i1	Tenascin-X
TRINITY_DN19052_c0_g1_i1	protein BOLA4, chloroplastic/mitochondrial
TRINITY_DN19084_c0_g1_i1	Trafficking protein particle complex subunit 6B
TRINITY_DN19085_c0_g1_i1	RL34, ribosomal protein 34 60S large ribosomal subunit
TRINITY_DN19098_c0_g1_i1	Peptide-methionine (S)-S-oxide reductase
TRINITY_DN1909_c0_g1_i1	Ubiquitin conjugating enzyme
TRINITY_DN190_c0_g2_i1	AP complex subunit sigma
TRINITY_DN19110_c0_g1_i1	Palmitoyltransferase
TRINITY_DN19128_c0_g1_i1	TGc domain-containing protein (Fragment)
TRINITY_DN19135_c0_g1_i1	Glucosyl-3-phosphoglycerate phosphatase
TRINITY_DN19157_c0_g1_i1	Peroxisomal membrane protein-related
TRINITY_DN19161_c0_g1_i1	DHS-like NAD/FAD-binding domain-containing protein (Fragment)
TRINITY_DN19171_c0_g1_i1	BZIP transcription factor
TRINITY_DN19172_c0_g1_i1	Peptide deformylase
TRINITY_DN1919_c0_g2_i1	CRAL-TRIO domain-containing protein
TRINITY_DN191_c0_g1_i2	Chemotaxis regulator-transmits chemoreceptor signals to flagelllar motor components CheY
TRINITY_DN19206_c0_g1_i1	CUG-BP-and ETR3-like factor
TRINITY_DN1922_c0_g1_i1	Transmembrane protease serine 6
TRINITY_DN19232_c0_g1_i1	Mediator of RNA polymerase II transcription subunit 10
TRINITY_DN1924_c0_g2_i1	ARM repeat-containing protein (Fragment)
TRINITY_DN19263_c0_g1_i1	Serine/threonine kinase 16
TRINITY_DN1927_c0_g1_i1	GXGXG domain-containing protein (Fragment)
TRINITY_DN1927_c0_g2_i1	Glutamate synthase subunit alpha (Fragment)
TRINITY_DN1930_c0_g1_i1	Ubiquitin-conjugating enzyme
TRINITY_DN1930_c0_g1_i2	Ubiquitin-conjugating enzyme
TRINITY_DN19323_c0_g1_i1	Sec-independent protein translocase TatD
TRINITY_DN1933_c0_g1_i1	Vacuolar protein sorting-associated protein VTA1
TRINITY_DN1935_c0_g1_i1	Small GTP binding protein RAB8
TRINITY_DN19409_c0_g1_i1	EngB-type G domain-containing protein (Fragment)
TRINITY_DN1945_c0_g1_i1	Ubiquitin-conjugating enzyme
TRINITY_DN19519_c0_g1_i1	Membrane protein insertion efficiency factor YidD
TRINITY_DN19537_c0_g1_i1	A/G-specific adenine glycosylase (Fragment)
TRINITY_DN1958_c0_g2_i1	LRR domain containing protein
TRINITY_DN1959_c0_g1_i1	Calcium-transporting ATPase type 2C member 1-like
TRINITY_DN1959_c0_g2_i1	IC domain protein, HAD ATPase, P-type family
TRINITY_DN1966_c0_g4_i1	NADP-dependent isocitrate dehydrogenase (Fragment)
TRINITY_DN19676_c0_g1_i1	Ribosomal RNA small subunit methyltransferase A (Fragment)
TRINITY_DN196_c0_g1_i2	Putative pyridine nucleotide-disulfide oxidoreductase (Fragment)
TRINITY_DN1976_c0_g1_i1	V-type proton ATPase proteolipid subunit
TRINITY_DN19823_c0_g1_i1	Cycloeucalenol cycloisomerase
TRINITY_DN19828_c0_g1_i1	Vacuole morphology and inheritance protein 14
TRINITY_DN19830_c0_g1_i1	Lipase maturation factor 2
TRINITY_DN19839_c0_g1_i1	Udp-n-acetylglucosamine n-acetylglucosaminyltransferase
TRINITY_DN1983_c0_g2_i1	Glutamate carboxypeptidase II
TRINITY_DN19842_c0_g1_i1	Nascent polypeptide-associated complex subunit beta
TRINITY_DN19843_c0_g1_i1	Trans-aconitate 2-methyltransferase
TRINITY_DN19846_c0_g1_i1	MAP kinase phosphatase 6
TRINITY_DN19847_c0_g1_i1	Fe2OG dioxygenase domain-containing protein
TRINITY_DN19850_c0_g1_i1	Coatomer subunit epsilon
TRINITY_DN19862_c0_g1_i1	Cysteine hydrolase
TRINITY_DN19866_c0_g1_i1	DsbD-domain-containing protein
TRINITY_DN19869_c0_g1_i1	RING-type domain-containing protein
TRINITY_DN19872_c0_g1_i1	Oxoglutarate/iron-dependent dioxygenase
TRINITY_DN19881_c0_g1_i1	Cactin
TRINITY_DN19887_c0_g1_i1	Probable MSP1-intra-mitochondrial sorting protein (Fragment)
TRINITY_DN19921_c0_g1_i1	Aldo-keto reductase
TRINITY_DN19928_c0_g1_i1	Putative enoyl-CoA hydratase, mitochondrial
TRINITY_DN1992_c0_g2_i1	NMO domain-containing protein
TRINITY_DN19930_c0_g1_i1	Replication factor C / DNA polymerase III gamma-tau subunit
TRINITY_DN19931_c0_g1_i1	Dimethylarginine dimethylaminohydrolase I
TRINITY_DN19934_c0_g1_i1	Rhamnolipids biosynthesis 3-oxoacyl-[acyl-carrier-protein] reductase (Fragment)
TRINITY_DN19936_c0_g1_i1	tetratricopeptide repeat protein 1-like isoform X1
TRINITY_DN19946_c0_g1_i1	High mobility group box domain
TRINITY_DN19947_c0_g1_i1	Fucoxanthin chlorophyll a/c protein
TRINITY_DN19971_c0_g1_i1	Ornithine carbamoyltransferase mitochondrial
TRINITY_DN19978_c0_g1_i1	MFS domain-containing protein
TRINITY_DN20002_c0_g1_i1	Sas10 domain-containing protein (Fragment)
TRINITY_DN20007_c0_g1_i1	DUF1995 domain-containing protein (Fragment)
TRINITY_DN20022_c0_g1_i1	Fatty acid hydroxylase
TRINITY_DN2002_c0_g1_i1	50S ribosomal protein L1
TRINITY_DN20039_c0_g1_i1	Flavodoxin-like domain-containing protein
TRINITY_DN2003_c0_g1_i1	ClpS domain-containing protein
TRINITY_DN20044_c0_g1_i1	Pre-rRNA-processing protein TSR2
TRINITY_DN20046_c0_g1_i1	2-C-methyl-D-erythritol 2,4-cyclodiphosphate synthase
TRINITY_DN20060_c0_g1_i1	RING finger and CHY zinc finger domain-containing protein 1
TRINITY_DN2007_c0_g2_i1	Vesicle-fusing ATPase (Fragment)
TRINITY_DN20082_c0_g1_i1	D-isomer specific 2-hydroxyacid dehydrogenase
TRINITY_DN20084_c0_g1_i1	NADH dehydrogenase [ubiquinone] 1 alpha subcomplex subunit 12
TRINITY_DN20086_c0_g1_i1	Multifunctional fusion protein
TRINITY_DN20098_c0_g1_i1	L-fucose isomerase
TRINITY_DN200_c0_g1_i1	Cation-transporting P-type ATPase
TRINITY_DN20106_c0_g1_i1	Glutathione S-transferase
TRINITY_DN20113_c0_g1_i1	DNA repair protein RadA
TRINITY_DN20128_c0_g1_i1	Phosphoglycerate mutase
TRINITY_DN20135_c0_g1_i1	Vesicle-trafficking protein SEC22b, putative
TRINITY_DN20140_c0_g1_i1	IGPS domain-containing protein
TRINITY_DN20147_c0_g1_i1	HisG-domain-containing protein
TRINITY_DN20150_c0_g1_i1	Putative rhamnose biosynthetic enzyme 1
TRINITY_DN20151_c0_g1_i1	Dut, dUTPase
TRINITY_DN20156_c0_g1_i1	Potassium voltage-gated channel subfamily KQT member 1
TRINITY_DN20158_c0_g1_i1	TPT domain-containing protein
TRINITY_DN20172_c0_g2_i1	2-methylene-furan-3-one reductase
TRINITY_DN20187_c0_g1_i1	Light-harvesting complex I chlorophyll a/b binding protein 4
TRINITY_DN2018_c0_g1_i1	Methionine--tRNA ligase
TRINITY_DN20215_c0_g1_i1	NADP-dependent oxidoreductase
TRINITY_DN20216_c0_g1_i1	ACB domain-containing protein
TRINITY_DN20219_c0_g1_i1	Fucoxanthin chlorophyll a/c protein, deviant
TRINITY_DN2023_c0_g2_i1	SET domain-containing protein
TRINITY_DN20246_c0_g1_i1	Insert subdomain of RNA polymerase alpha subunit
TRINITY_DN20253_c0_g1_i1	AB hydrolase-1 domain-containing protein
TRINITY_DN20256_c0_g1_i1	Translation elongation factor P
TRINITY_DN20265_c0_g1_i1	FKBP-type peptidyl-prolyl cis-trans isomerase
TRINITY_DN20270_c0_g1_i1	SAP domain-containing protein
TRINITY_DN20276_c0_g1_i1	Cytochrome c peroxidase, mitochondrial
TRINITY_DN20277_c0_g1_i1	3-oxo-5-alpha-steroid 4-dehydrogenase (NADP(+))
TRINITY_DN20279_c0_g1_i1	Enoyl-CoA hydratase
TRINITY_DN20282_c0_g1_i1	Glycerophosphodiester phosphodiesterase (Fragment)
TRINITY_DN20303_c0_g1_i1	50S ribosomal protein L23
TRINITY_DN2030_c0_g1_i1	Gamma-glutamyl hercynylcysteine S-oxide hydrolase
TRINITY_DN20318_c0_g1_i1	High light induced protein 2
TRINITY_DN2031_c0_g1_i1	Phosphoserine aminotransferase
TRINITY_DN20336_c0_g1_i1	DNL-type domain-containing protein
TRINITY_DN20337_c0_g1_i1	ENDO3c domain-containing protein (Fragment)
TRINITY_DN20346_c0_g1_i1	Endo/exonuclease/phosphatase domain-containing protein
TRINITY_DN20348_c0_g1_i1	Peroxiredoxin-6
TRINITY_DN20358_c0_g1_i1	Fe2OG dioxygenase domain-containing protein
TRINITY_DN20372_c0_g1_i1	FAS1 domain-containing protein
TRINITY_DN203_c0_g1_i1	Ca2+ transporting ATPase, plasma membrane
TRINITY_DN20408_c0_g1_i1	Ribosome biogenesis protein N
TRINITY_DN20426_c0_g1_i1	tRNA-dihydrouridine synthase 2
TRINITY_DN20432_c0_g1_i1	Macro domain-containing protein
TRINITY_DN20433_c0_g1_i1	Superoxide dismutase
TRINITY_DN20436_c0_g1_i1	Cwf15/Cwc15 cell cycle control protein (Fragment)
TRINITY_DN2043_c0_g2_i1	Histidine decarboxylase
TRINITY_DN20474_c0_g1_i1	RNA polymerase II subunit A
TRINITY_DN20482_c0_g1_i1	Rossmann-fold nad-binding domain-containing protein
TRINITY_DN20486_c0_g1_i1	Pyroglutamyl-peptidase
TRINITY_DN20489_c0_g1_i1	Cystathione gamma lyase
TRINITY_DN20502_c0_g1_i1	GGACT domain-containing protein (Fragment)
TRINITY_DN2050_c0_g3_i1	Myosin motor domain-containing protein (Fragment)
TRINITY_DN20524_c0_g1_i1	Ubiquitin-conjugating enzyme variant MMS2
TRINITY_DN20543_c0_g1_i1	LRR domain containing protein (Fragment)
TRINITY_DN20548_c0_g1_i1	S1 motif domain-containing protein
TRINITY_DN2054_c0_g1_i1	26S proteasome non-ATPase regulatory subunit
TRINITY_DN2055_c0_g1_i1	metallophosphoesterase domain-containing protein 1
TRINITY_DN2056_c0_g2_i1	WW domain-containing protein
TRINITY_DN20594_c0_g1_i1	Beta-ketoacyl-ACP reductase (Fragment)
TRINITY_DN2059_c0_g2_i1	Secondary thiamine-phosphate synthase enzyme
TRINITY_DN205_c0_g2_i1	Thioredoxin f
TRINITY_DN20602_c0_g1_i1	Fucoxanthin chlorophyll a/c protein, deviant
TRINITY_DN20644_c0_g1_i1	Nep1-domain-containing protein
TRINITY_DN20646_c0_g1_i1	Deoxyhypusine hydroxylase
TRINITY_DN2066_c0_g1_i1	Eukaryotic translation initiation factor
TRINITY_DN20725_c0_g1_i1	Protein disulfide-isomerase domain
TRINITY_DN2077_c0_g1_i1	tRNA splicing protein
TRINITY_DN2078_c0_g1_i1	PNPLA domain-containing protein (Fragment)
TRINITY_DN20828_c0_g1_i1	Radical SAM protein (Fragment)
TRINITY_DN20853_c0_g1_i1	S-formylglutathione hydrolase
TRINITY_DN2086_c0_g2_i1	Mitotic cyclin-CYC2, putative
TRINITY_DN2087_c0_g1_i1	BRO1 domain-containing protein
TRINITY_DN2088_c0_g1_i1	AP complex subunit sigma
TRINITY_DN2089_c0_g1_i1	COP9 signalosome complex subunit 4
TRINITY_DN2090_c0_g1_i1	CN hydrolase domain-containing protein (Fragment)
TRINITY_DN2090_c0_g1_i4	Glutamine-dependent NAD(+) synthetase
TRINITY_DN20941_c0_g1_i1	Small nuclear ribonucleoprotein Sm D1
TRINITY_DN20974_c0_g1_i1	PDZ domain-containing protein
TRINITY_DN2097_c0_g1_i1	Putative coatomer protein complex, gamma sub-unit (Fragment)
TRINITY_DN2097_c0_g2_i1	Clathrin adaptor complexes medium subunit family protein (Fragment)
TRINITY_DN2098_c0_g1_i3	Phosphoribosylanthranilate transferase
TRINITY_DN2099_c0_g2_i1	GST N-terminal domain-containing protein (Fragment)
TRINITY_DN2106_c0_g1_i1	Isoprenylcysteine carboxylmethyltransferase family protein (Fragment)
TRINITY_DN2107_c0_g1_i1	Protein kinase domain-containing protein
TRINITY_DN2107_c0_g2_i1	Protein kinase domain-containing protein
TRINITY_DN2108_c0_g1_i2	Cysteine dioxygenase
TRINITY_DN2110_c0_g1_i1	EF-hand domain-containing protein
TRINITY_DN2111_c0_g1_i1	Rab GTPase interacting factor, Golgi membrane protein
TRINITY_DN2116_c0_g3_i1	UDP-sugar pyrophosphorylase
TRINITY_DN21227_c0_g1_i1	Disulfide bond formation protein DsbA
TRINITY_DN21231_c0_g1_i1	Peptidyl-prolyl cis-trans isomerase
TRINITY_DN21245_c0_g1_i1	Nucleoside diphosphate kinase
TRINITY_DN21250_c0_g1_i1	60S acidic ribosomal protein P1-alpha 1
TRINITY_DN21255_c0_g1_i1	V-type proton ATPase proteolipid subunit
TRINITY_DN21266_c0_g1_i1	DNAj domain protein having a signal peptide (Fragment)
TRINITY_DN21279_c0_g1_i1	Large subunit ribosomal protein L23e
TRINITY_DN2128_c0_g1_i1	Fructose-bisphosphatase class I (Fragment)
TRINITY_DN2128_c0_g3_i1	SGF29 C-terminal domain-containing protein
TRINITY_DN21296_c0_g1_i1	Helicase C-terminal domain-containing protein
TRINITY_DN21301_c0_g1_i1	t-SNARE coiled-coil homology domain-containing protein (Fragment)
TRINITY_DN21311_c0_g1_i1	2-(3-amino-3-carboxypropyl)histidine synthase subunit 1
TRINITY_DN21326_c0_g1_i1	N-acetyltransferase domain-containing protein (Fragment)
TRINITY_DN21327_c0_g1_i1	APH domain-containing protein
TRINITY_DN21331_c0_g1_i1	PPM-type phosphatase domain-containing protein
TRINITY_DN21337_c0_g1_i1	Manganese superoxide dismutase
TRINITY_DN21339_c0_g1_i1	Translation initiation factor eIF4e
TRINITY_DN2133_c0_g1_i1	AP complex subunit sigma
TRINITY_DN21340_c0_g1_i1	Adenylate kinase
TRINITY_DN21341_c0_g1_i1	YebC/PmpR family DNA-binding transcriptional regulator
TRINITY_DN21358_c0_g1_i1	5'-nucleotidase domain-containing protein 4 isoform X1
TRINITY_DN21363_c0_g1_i1	Diaminohydroxyphosphoribosylaminopyrimidine deaminase / 5-amino-6-(5-phosphoribosylamino)uracil reductase
TRINITY_DN21364_c0_g1_i1	Transcription elongation factor SPT4
TRINITY_DN21366_c0_g1_i1	Mitochondrial ribosomal subunit S27-domain-containing protein (Fragment)
TRINITY_DN21380_c0_g1_i1	Alcohol dehydrogenase (NADP+)
TRINITY_DN21385_c0_g1_i1	Glutathione S-transferase 1
TRINITY_DN2138_c0_g1_i1	Amelogenin (Fragment)
TRINITY_DN2139_c0_g1_i1	Rubredoxin domain protein
TRINITY_DN21414_c0_g1_i1	Aldo keto reductase
TRINITY_DN2141_c0_g1_i1	Accumulation of dyads protein 2
TRINITY_DN2141_c0_g1_i2	Accumulation of dyads protein 2
TRINITY_DN21421_c0_g1_i1	N-terminal glutamine amidase-domain-containing protein
TRINITY_DN21425_c0_g1_i1	Carboxy-terminal domain RNA polymerase II polypeptide A small phosphatase
TRINITY_DN21427_c0_g1_i1	Synaptojanin-1 like
TRINITY_DN21435_c0_g1_i1	PEP motif putative anchor domain protein
TRINITY_DN2143_c0_g2_i1	Acetylglutamate kinase
TRINITY_DN2144_c0_g1_i1	T-complex protein 1 zeta subunit
TRINITY_DN21453_c0_g1_i1	Glycoside hydrolase (Fragment)
TRINITY_DN21454_c0_g1_i1	Sugar transporter, conserved site
TRINITY_DN21467_c0_g1_i1	Acetylglucosamine-6-sulfatase
TRINITY_DN21469_c0_g1_i1	Viral ammonium transporter
TRINITY_DN21484_c0_g1_i1	ATP-dependent Clp protease proteolytic subunit
TRINITY_DN21485_c0_g1_i1	Endoribonuclease L-PSP
TRINITY_DN21491_c0_g1_i1	Thylakoid membrane chloroplastic
TRINITY_DN21499_c0_g1_i1	Zinc finger protein zpr1
TRINITY_DN21511_c0_g1_i1	Alpha/beta-hydrolase
TRINITY_DN21512_c0_g1_i1	TPR repeat-containing protein-like protein
TRINITY_DN21513_c0_g1_i1	RNA-binding protein Musashi
TRINITY_DN2151_c0_g1_i1	Metacaspase-like protein (Fragment)
TRINITY_DN21545_c0_g1_i1	FPG-type domain-containing protein
TRINITY_DN21552_c0_g1_i1	Homogentisate solanesyltransferase
TRINITY_DN2156_c0_g5_i1	Ubiquitin system component cue
TRINITY_DN2157_c0_g3_i1	Phenylpyruvate tautomerase
TRINITY_DN21581_c0_g1_i1	YCII domain-containing protein
TRINITY_DN21592_c0_g1_i1	Geranyl pyrophosphate synthase
TRINITY_DN21594_c0_g1_i1	Trimethylguanosine synthase
TRINITY_DN215_c0_g1_i2	Pyrophosphate--fructose 6-phosphate 1-phosphotransferase
TRINITY_DN2160_c0_g1_i1	Protein kinase, catalytic domain protein
TRINITY_DN21618_c0_g1_i1	Alkylated DNA repair protein alkB homolog 1
TRINITY_DN2161_c2_g1_i1	Soluble calcium-activated nucleotidase
TRINITY_DN2161_c4_g1_i1	Putative metal-binding enzyme
TRINITY_DN2161_c4_g1_i2	5'-3' exoribonuclease
TRINITY_DN21620_c0_g1_i1	Peptidyl-prolyl cis-trans isomerase A
TRINITY_DN2162_c0_g1_i1	Type I glyceraldehyde-3-phosphate dehydrogenase (Fragment)
TRINITY_DN2162_c0_g2_i1	NAD-dependent glyceraldehyde-3-phosphate dehydrogenase for arsenate detoxification
TRINITY_DN21636_c0_g1_i1	Uridylate kinase
TRINITY_DN21641_c0_g1_i1	AB hydrolase-1 domain-containing protein
TRINITY_DN21654_c0_g1_i1	ATP-dependent protease peptidase subunit
TRINITY_DN21656_c0_g1_i1	RNA polymerase II transcriptional coactivator KIWI
TRINITY_DN2165_c0_g1_i1	Transport protein Sec24
TRINITY_DN21662_c0_g1_i1	Serine hydroxymethyltransferase
TRINITY_DN2166_c0_g1_i1	Serine endopeptidase degp2, putative
TRINITY_DN2166_c0_g2_i1	Charged multivesicular body protein 5
TRINITY_DN21672_c0_g1_i1	Creatinase/aminopeptidase
TRINITY_DN21680_c0_g1_i1	Transketolase, N-terminal
TRINITY_DN2168_c0_g1_i1	Derlin
TRINITY_DN21690_c0_g1_i1	Phosphoribosylaminoimidazole carboxylase catalytic subunit (Fragment)
TRINITY_DN21697_c0_g1_i1	Fe2OG dioxygenase domain-containing protein
TRINITY_DN21704_c0_g1_i1	OTU domain-containing protein
TRINITY_DN21713_c0_g1_i1	SUI1 domain-containing protein (Fragment)
TRINITY_DN21723_c0_g1_i1	Trafficking protein particle complex subunit
TRINITY_DN21728_c0_g1_i1	Anaphase-promoting complex subunit 7
TRINITY_DN2173_c0_g1_i1	Aldo/keto reductase
TRINITY_DN21740_c0_g1_i1	Putative 4-hydroxyphenylpyruvate dioxygenase
TRINITY_DN21746_c0_g1_i1	LYR motif-containing protein
TRINITY_DN2175_c0_g1_i1	D-psicose/D-tagatose/L-ribulose 3-epimerase
TRINITY_DN21764_c0_g1_i1	3-hydroxyisobutyrate dehydrogenase
TRINITY_DN21791_c0_g1_i1	Glutaredoxin
TRINITY_DN2180_c0_g2_i1	CHCH domain-containing protein (Fragment)
TRINITY_DN2180_c0_g2_i2	CHCH domain containing protein, expressed
TRINITY_DN2182_c0_g2_i1	J domain-containing protein
TRINITY_DN2183_c0_g2_i1	Uracil phosphoribosyl transferase
TRINITY_DN21847_c0_g1_i1	Thioredoxin domain-containing protein 9
TRINITY_DN21851_c0_g1_i1	Translation initiation factor IF-1
TRINITY_DN2186_c0_g1_i2	Lsorbosone dehydrogenase
TRINITY_DN2186_c0_g1_i3	Lsorbosone dehydrogenase
TRINITY_DN2186_c0_g1_i4	Lsorbosone dehydrogenase
TRINITY_DN2186_c0_g1_i5	Lsorbosone dehydrogenase
TRINITY_DN2188_c0_g1_i1	Er lumen protein retaining receptor
TRINITY_DN21891_c0_g1_i1	Zinc finger protein bud20
TRINITY_DN21895_c0_g1_i1	Tyrosine phosphatase IVA1
TRINITY_DN2193_c0_g1_i3	HAD-superfamily hydrolase, subfamily IA, variant 3
TRINITY_DN21941_c0_g1_i1	Amidase domain-containing protein (Fragment)
TRINITY_DN21948_c0_g1_i1	Heme-binding protein
TRINITY_DN21960_c0_g1_i1	Aspartyl asparaginyl beta-hydroxylase
TRINITY_DN21965_c0_g1_i1	AB hydrolase-1 domain-containing protein
TRINITY_DN2196_c0_g1_i1	LITAF domain-containing protein
TRINITY_DN2197_c0_g1_i2	Probable succinate-fumarate transporter
TRINITY_DN2198_c0_g1_i1	UBX domain-containing protein
TRINITY_DN21995_c0_g1_i1	UDP-galactose translocator
TRINITY_DN21998_c0_g1_i1	Acylglycerol lipase
TRINITY_DN2199_c0_g2_i1	Glutamate--tRNA ligase, chloroplast or mitochondrial
TRINITY_DN22003_c0_g1_i1	Methylase of polypeptide subunit release factors
TRINITY_DN2200_c0_g1_i1	Pyridoxal reductase, chloroplastic
TRINITY_DN22014_c0_g1_i1	Endoplasmic reticulum oxidoreductin 1
TRINITY_DN22015_c0_g1_i1	Cytochrome b-c1 complex subunit Rieske, mitochondrial
TRINITY_DN2201_c0_g2_i1	Vesicle transport protein (Fragment)
TRINITY_DN22027_c0_g1_i1	Pseudouridine synthase/archaeosine transglycosylase
TRINITY_DN22028_c0_g1_i1	Large subunit ribosomal protein L28
TRINITY_DN2203_c0_g1_i1	Polyadenylate-binding protein, cytoplasmic and nuclear (Fragment)
TRINITY_DN2203_c0_g1_i2	Polyadenylate-binding protein, cytoplasmic and nuclear (Fragment)
TRINITY_DN2203_c0_g2_i1	Embryonic polyadenylate-binding protein (Fragment)
TRINITY_DN2204_c0_g1_i1	Serine-type peptidase (DEGP1)
TRINITY_DN2205_c1_g2_i1	Pi 4-kinase (Fragment)
TRINITY_DN22060_c0_g1_i1	Phosducin/Thioredoxin, putative
TRINITY_DN22068_c0_g1_i1	D-amino-acid oxidase
TRINITY_DN22079_c0_g1_i1	Translation machinery-associated protein 20
TRINITY_DN22096_c0_g1_i1	Cytochrome b5 heme-binding domain-containing protein
TRINITY_DN22099_c0_g1_i1	Large subunit ribosomal protein L27
TRINITY_DN2209_c0_g4_i1	Putative monoglyceride lipase
TRINITY_DN22121_c0_g1_i1	MHD domain-containing protein
TRINITY_DN22184_c0_g1_i1	DNA-directed RNA polymerases I
TRINITY_DN22189_c0_g1_i1	60S ribosomal protein L7
TRINITY_DN221_c0_g2_i1	Thioredoxin
TRINITY_DN22224_c0_g1_i1	KOW domain-containing protein
TRINITY_DN2223_c0_g2_i1	3-mercaptopyruvate sulfurtransferase
TRINITY_DN22250_c0_g1_i1	Alpha beta fold family protein
TRINITY_DN22253_c0_g1_i1	CAP-Gly domain-containing protein
TRINITY_DN22302_c0_g1_i1	DNA-(apurinic or apyrimidinic site) lyase
TRINITY_DN2230_c0_g3_i1	cAMP-dependent protein kinase catalytic subunit
TRINITY_DN2232_c0_g1_i1	IF-2 domain-containing protein
TRINITY_DN2234_c0_g1_i1	SGNH hydrolase
TRINITY_DN2235_c0_g1_i1	ATPase ASNA1 homolog
TRINITY_DN2236_c0_g1_i3	Pyridine nucleotide-disulfide oxidoreductase
TRINITY_DN2236_c1_g2_i1	Nicotinate-nucleotide pyrophosphorylase [carboxylating]
TRINITY_DN2238_c0_g1_i1	ABC transporter domain-containing protein
TRINITY_DN2238_c0_g1_i2	ABC transporter domain-containing protein
TRINITY_DN2238_c0_g1_i3	ABC transporter domain-containing protein
TRINITY_DN2240_c0_g1_i1	YIF1-domain-containing protein
TRINITY_DN22490_c0_g1_i1	tRNA pseudouridine synthase Pus10
TRINITY_DN22492_c0_g1_i1	Phosphoglycerate mutase-like protein
TRINITY_DN2252_c0_g3_i1	3-hydroxy-3-methylglutaryl coenzyme A synthase
TRINITY_DN2255_c0_g1_i1	Deoxythymidylate kinase
TRINITY_DN2258_c0_g1_i1	Solute carrier family 35 (UDP-galactose transporter), member B1
TRINITY_DN225_c0_g1_i1	Proteasome subunit beta
TRINITY_DN2263_c0_g1_i1	Dihydrolipoamide acetyltransferase component of pyruvate dehydrogenase complex (Fragment)
TRINITY_DN2263_c0_g2_i1	2-oxo acid dehydrogenase acyltransferase
TRINITY_DN2270_c0_g1_i1	Triosephosphate isomerase
TRINITY_DN2273_c0_g1_i1	NADH-quinone oxidoreductase subunit NuoF (Fragment)
TRINITY_DN2273_c0_g2_i1	NADH dehydrogenase flavoprotein 1, mitochondrial (Fragment)
TRINITY_DN2276_c0_g3_i1	ABC transporter domain-containing protein (Fragment)
TRINITY_DN22780_c0_g1_i1	Thiamine-triphosphatase
TRINITY_DN2278_c0_g2_i1	Ran-specific gtpase-activating protein 1
TRINITY_DN227_c0_g1_i1	Glycine-rich protein 2, putative
TRINITY_DN2284_c0_g1_i1	4-hydroxy-3-methylbut-2-enyl diphosphate reductase, chloroplast
TRINITY_DN2286_c0_g1_i1	SAP domain-containing protein
TRINITY_DN2287_c0_g2_i1	ADP-L-glycero-D-manno-heptose-6-epimerase
TRINITY_DN2288_c0_g1_i1	Thioredoxin domain-containing protein
TRINITY_DN2289_c0_g1_i1	Ribosomal protein S14
TRINITY_DN2289_c0_g1_i2	Ribosomal protein S14
TRINITY_DN228_c0_g3_i1	Light-harvesting Chl a protein 8
TRINITY_DN2292_c0_g1_i1	Ribosomal protein L7/L12, chloroplast
TRINITY_DN22938_c0_g1_i1	PxPhosphoserine phosphatase
TRINITY_DN22941_c0_g1_i1	Rhodanese domain-containing protein
TRINITY_DN22947_c0_g1_i1	Aspartate aminotransferase
TRINITY_DN22948_c0_g1_i1	2-desacetyl-2-hydroxyethyl bacteriochlorophyllide A dehydrogenase
TRINITY_DN2294_c0_g2_i1	V-type proton ATPase subunit G
TRINITY_DN22953_c0_g1_i1	CYCLIN domain-containing protein
TRINITY_DN22963_c0_g1_i1	Transferase hexapeptide repeat
TRINITY_DN22964_c0_g1_i1	U3 small nucleolar RNA-associated protein 11
TRINITY_DN22965_c0_g1_i1	U3 small nucleolar RNA-associated protein 19
TRINITY_DN22976_c0_g1_i1	Small subunit ribosomal protein S23e
TRINITY_DN22978_c0_g1_i1	Electron carrier protein
TRINITY_DN2297_c0_g1_i1	Flagellar associated protein (Fragment)
TRINITY_DN2298_c0_g1_i2	Homeobox domain-containing protein
TRINITY_DN22999_c0_g1_i1	FAD-binding PCMH-type domain-containing protein
TRINITY_DN2299_c0_g1_i1	FBPase domain-containing protein
TRINITY_DN2299_c0_g1_i2	FBPase domain-containing protein
TRINITY_DN2299_c0_g2_i1	Fructose-1,6-bisphosphatase 2 (Fragment)
TRINITY_DN229_c0_g1_i1	Aspartate--ammonia ligase
TRINITY_DN22_c0_g1_i1	Transmembrane 9 superfamily member
TRINITY_DN23006_c0_g1_i1	Likely cytosolic ribosomal protein S20
TRINITY_DN23014_c0_g1_i1	HESB-like domain-containing protein 2
TRINITY_DN23019_c0_g1_i1	Radical sam domain-containing protein
TRINITY_DN2301_c0_g2_i1	Fe2OG dioxygenase domain-containing protein
TRINITY_DN23026_c0_g1_i1	Subunit of ESCRT-II complex
TRINITY_DN23038_c0_g1_i1	Mitochondrial cytochrome c oxidase assembly protein COX19
TRINITY_DN2304_c0_g1_i1	ABC Superfamily
TRINITY_DN23051_c0_g1_i1	Cytochrome c oxidase subunit H
TRINITY_DN23077_c0_g1_i1	CRAL-TRIO domain-containing protein
TRINITY_DN23082_c0_g1_i1	RRM domain-containing protein
TRINITY_DN23092_c0_g1_i1	Major facilitator superfamily transporter
TRINITY_DN23094_c0_g1_i1	Glutaminyl-tRNA synthetase
TRINITY_DN23095_c0_g1_i1	Dehydrogenase/reductase SDR family member 7B
TRINITY_DN2309_c0_g1_i1	Plastoquinol oxidase immutans
TRINITY_DN230_c0_g2_i1	Charged multivesicular body protein 1
TRINITY_DN23103_c0_g1_i1	Riboflavin kinase/FAD synthetase
TRINITY_DN23106_c0_g1_i1	Molybdopterin adenylyltransferase
TRINITY_DN23108_c0_g1_i1	Dihydroceramidase
TRINITY_DN23110_c0_g1_i1	Histidinol dehydrogenase
TRINITY_DN23114_c0_g1_i1	Peptidyl-prolyl cis-trans isomerase
TRINITY_DN23118_c0_g1_i1	Sigma2 domain of RNA polymerase sigma factor
TRINITY_DN23119_c0_g1_i1	Helicase C-terminal domain-containing protein (Fragment)
TRINITY_DN2311_c0_g1_i1	RRM domain-containing protein
TRINITY_DN2311_c0_g1_i2	RRM domain-containing protein
TRINITY_DN2311_c0_g2_i1	RRM domain-containing protein
TRINITY_DN23124_c0_g1_i1	Divalent heavy-metal cation transporter
TRINITY_DN2312_c0_g1_i1	Bromodomain and WD repeat-containing protein 1
TRINITY_DN2312_c0_g1_i2	AMP-binding enzyme family protein
TRINITY_DN23141_c0_g1_i1	Kinase adenylate kinase
TRINITY_DN23142_c0_g1_i1	beta-hexosaminidase subunit alpha-like
TRINITY_DN23148_c0_g1_i1	H-or Na-translocating F-type, V-type and A-type ATPase (F-ATPase)
TRINITY_DN23150_c0_g1_i1	Cytochrome b561 domain-containing protein
TRINITY_DN23164_c0_g1_i1	6-pyruvoyl tetrahydrobiopterin synthase
TRINITY_DN23167_c0_g1_i1	Lissencephaly-1 homolog
TRINITY_DN23168_c0_g1_i1	DAO domain-containing protein
TRINITY_DN23170_c0_g1_i1	Methionine sulfoxide reductase B
TRINITY_DN23171_c0_g1_i1	Methyltransferase (Fragment)
TRINITY_DN2317_c0_g1_i1	Threonylcarbamoyl-AMP synthase
TRINITY_DN23188_c0_g1_i1	AUR protein kinase
TRINITY_DN2318_c0_g1_i1	Cell envelope biogenesis protein TolA
TRINITY_DN2318_c0_g2_i1	Histone
TRINITY_DN23193_c0_g1_i1	FAD/NAD(P)-binding domain-containing protein
TRINITY_DN23195_c0_g1_i1	Tryptophan--tRNA ligase
TRINITY_DN2319_c0_g1_i1	Ribose ABC transporter
TRINITY_DN23205_c0_g1_i1	Rhodanese domain-containing protein
TRINITY_DN23208_c0_g1_i1	RRM domain-containing protein (Fragment)
TRINITY_DN23211_c0_g1_i1	Small subunit ribosomal protein S15
TRINITY_DN23212_c0_g1_i1	Succinate dehydrogenase assembly factor 1, mitochondrial
TRINITY_DN23217_c0_g1_i1	ATP-binding cassette domain-containing protein (Fragment)
TRINITY_DN2321_c0_g1_i1	Pyridoxal 5'-phosphate synthase, glutaminase subunit Pdx2
TRINITY_DN23222_c0_g1_i1	ADP,ATP carrier protein 2, chloroplastic
TRINITY_DN23226_c0_g1_i1	Golgi apparatus membrane protein TVP23
TRINITY_DN2322_c0_g1_i1	Probable membrane-associated 30 kDa protein, chloroplast
TRINITY_DN23246_c0_g1_i1	L-rhamnose mutarotase
TRINITY_DN23250_c0_g1_i1	CNNM transmembrane domain-containing protein
TRINITY_DN23252_c0_g1_i1	Eukaryotic translation initiation factor 5A
TRINITY_DN2325_c0_g2_i1	Phenylserine dehydratase
TRINITY_DN23260_c0_g1_i1	Mevalonate kinase (Fragment)
TRINITY_DN23266_c0_g1_i1	Putative mitochondrial ribosomal protein
TRINITY_DN23269_c0_g1_i1	Bystin like
TRINITY_DN2326_c1_g1_i1	Acetylpolyamine amidohydrolase
TRINITY_DN23270_c0_g1_i1	Cysteine sulfinate desulfinase cysteine desulfurase
TRINITY_DN23273_c0_g1_i1	Translation initiation factor IF-3
TRINITY_DN23279_c0_g1_i1	Metallophos domain-containing protein
TRINITY_DN2327_c0_g1_i1	Oxalate/formate antiporter protein
TRINITY_DN23286_c0_g1_i1	Putative NADH-dependent Flavin Oxidoreductase
TRINITY_DN23307_c0_g1_i1	Amidohydro-rel domain-containing protein
TRINITY_DN23308_c0_g1_i1	Polyribonucleotide 5'-hydroxyl-kinase
TRINITY_DN2331_c0_g1_i1	Heat shock protein 75 kDa, mitochondrial
TRINITY_DN23323_c0_g1_i1	Epimerase
TRINITY_DN23330_c0_g1_i1	Guanylyl and adenylyl cyclase family member
TRINITY_DN2336_c0_g1_i1	Predicted dehydrogenase
TRINITY_DN23374_c0_g1_i1	Pyrroline-5-carboxylate reductase
TRINITY_DN23381_c0_g1_i1	Protein kinase domain-containing protein
TRINITY_DN23383_c0_g1_i1	Quinone oxidoreductase (Fragment)
TRINITY_DN23390_c0_g1_i1	Non-specific serine/threonine protein kinase
TRINITY_DN23392_c0_g1_i1	Myosin II heavy chain
TRINITY_DN233_c0_g3_i1	Eukaryotic peptide chain release factor
TRINITY_DN23403_c0_g1_i1	rRNA adenine N(6)-methyltransferase
TRINITY_DN23414_c0_g1_i1	Anamorsin
TRINITY_DN23422_c0_g1_i1	Cytochrome oxidase assembly
TRINITY_DN23423_c0_g1_i1	Prefoldin subunit 2
TRINITY_DN23444_c0_g1_i1	Guanine nucleotide-binding protein subunit beta
TRINITY_DN23445_c0_g1_i1	Chaperonin GroES
TRINITY_DN23446_c0_g1_i1	Short chain dehydrogenase
TRINITY_DN2344_c0_g1_i2	Succinate dehydrogenase assembly factor 2
TRINITY_DN23455_c0_g1_i1	Sterol delta-7 reductase (Fragment)
TRINITY_DN2347_c0_g3_i1	Heat shock transcription factor, other eukaryote
TRINITY_DN2347_c1_g2_i1	Patatin like protein
TRINITY_DN2347_c1_g2_i2	Patatin-like phospholipase domain-containing protein 7 isoform b (Fragment)
TRINITY_DN23482_c0_g1_i1	tRNA cyclic N6-threonylcarbamoyladenosine(37) synthase TcdA
TRINITY_DN2348_c0_g2_i1	p-loop containing nucleoside triphosphate hydrolase protein (Fragment)
TRINITY_DN2348_c0_g3_i1	Putative metal-binding domain in RNase L inhibitor, RLI
TRINITY_DN23503_c0_g1_i1	Similar to ubiquitin and ribosomal protein S27a
TRINITY_DN23508_c0_g1_i1	t-SNARE coiled-coil homology domain-containing protein
TRINITY_DN2350_c0_g3_i1	Product
TRINITY_DN23510_c0_g1_i1	Proteasome endopeptidase complex
TRINITY_DN2351_c0_g2_i1	RNA-binding domain-containing protein
TRINITY_DN2352_c0_g1_i1	Photosystem II reaction center M protein, plastid
TRINITY_DN23533_c0_g1_i1	Dual specificity protein phosphatase CDC14B
TRINITY_DN23551_c0_g1_i1	Putative alpha-N-acetylglucosaminidase
TRINITY_DN23555_c0_g1_i1	Deacetylase sirtuin-type domain-containing protein
TRINITY_DN23570_c0_g1_i1	zf-met2 domain-containing protein
TRINITY_DN23577_c0_g1_i1	Ubiquitin-conjugating enzyme
TRINITY_DN2359_c0_g2_i1	Acylphosphatase-like domain-containing protein
TRINITY_DN23618_c0_g1_i1	3-oxo-5-alpha-steroid 4-dehydrogenase 1
TRINITY_DN2363_c0_g2_i1	ENTH domain-containing protein
TRINITY_DN23656_c0_g1_i1	Thioredoxin
TRINITY_DN23665_c0_g1_i1	Blocked early in transport 1
TRINITY_DN23675_c0_g1_i1	Reverse transcriptase Ty1/copia-type domain-containing protein (Fragment)
TRINITY_DN23683_c0_g1_i1	YCII domain-containing protein (Fragment)
TRINITY_DN23686_c0_g1_i1	AB hydrolase-1 domain-containing protein
TRINITY_DN236_c0_g1_i1	Carboxylate-amine ligase
TRINITY_DN23711_c0_g1_i1	Serine/threonine-protein phosphatase
TRINITY_DN23717_c1_g1_i1	CDP-diacylglycerol--inositol 3-phosphatidyltransferase
TRINITY_DN23751_c0_g1_i1	Short-chain dehydrogenase/reductase SDR
TRINITY_DN2378_c0_g2_i1	Lon protease homolog, mitochondrial
TRINITY_DN23819_c1_g1_i1	40S ribosomal protein S12
TRINITY_DN23828_c0_g1_i1	Pili assembly chaperone
TRINITY_DN23837_c0_g1_i1	Oxoglutarate/iron-dependent dioxygenase
TRINITY_DN23841_c0_g1_i1	Histone H2B, gonadal
TRINITY_DN2384_c0_g1_i1	2-oxoacid dehydrogenase acyltransferase
TRINITY_DN23852_c0_g1_i1	Nitroreductase
TRINITY_DN23854_c0_g1_i1	Fucoxanthin-chlorophyll a-c binding protein A, chloroplastic
TRINITY_DN2388_c0_g1_i1	GOLD domain-containing protein
TRINITY_DN2390_c0_g3_i1	Phosphoglycerate mutase-like protein (Fragment)
TRINITY_DN2390_c0_g3_i2	Phosphoglycerate mutase-like protein (Fragment)
TRINITY_DN23935_c0_g1_i1	16S rRNA (Guanine527-N7)-methyltransferase
TRINITY_DN2393_c0_g2_i1	FMN-linked oxidoreductase
TRINITY_DN23940_c0_g1_i1	Rubredoxin-like domain-containing protein
TRINITY_DN23950_c0_g1_i1	H-or Na-translocating F-type, V-type and A-type ATPase (F-ATPase) Superfamily
TRINITY_DN23995_c0_g1_i1	Alpha-type protein kinase domain-containing protein
TRINITY_DN24018_c0_g1_i1	PHD finger-like domain-containing protein 5b-like
TRINITY_DN2402_c0_g1_i1	Fe2OG dioxygenase domain-containing protein
TRINITY_DN24044_c0_g1_i1	GSDH domain-containing protein (Fragment)
TRINITY_DN2404_c0_g1_i1	Fe2OG dioxygenase domain-containing protein
TRINITY_DN24091_c0_g1_i1	S-adenosylmethionine-dependent methyltransferase
TRINITY_DN2412_c0_g1_i1	Gtp-binding protein variant
TRINITY_DN2414_c0_g1_i1	Annexin
TRINITY_DN2417_c0_g1_i2	Eukaryotic translation initiation factor 3 subunit C
TRINITY_DN2420_c0_g1_i1	T-complex protein 1 subunit theta-like protein (Fragment)
TRINITY_DN2420_c0_g2_i1	T-complex protein theta subunit
TRINITY_DN2423_c0_g1_i2	Nucleotide-sugar transporter-domain-containing protein
TRINITY_DN2423_c0_g1_i4	Nucleotide-sugar transporter-domain-containing protein
TRINITY_DN2423_c0_g1_i5	Nucleotide-sugar transporter-domain-containing protein
TRINITY_DN2423_c0_g1_i6	Nucleotide-sugar transporter-domain-containing protein
TRINITY_DN24261_c0_g1_i1	tRNA pseudouridine synthase
TRINITY_DN2427_c0_g2_i1	Cyclin
TRINITY_DN2427_c0_g2_i2	Cyclin
TRINITY_DN2427_c0_g2_i3	Cyclin
TRINITY_DN242_c0_g2_i1	Metallopeptidase
TRINITY_DN24324_c0_g1_i1	N-acylneuraminate cytidylyltransferase
TRINITY_DN2432_c0_g2_i1	Ribosome biogenesis GTPase A
TRINITY_DN2433_c1_g1_i2	Aerolysin
TRINITY_DN2435_c0_g1_i1	ESCRT-I complex subunit TSG101
TRINITY_DN2440_c0_g2_i2	CBS-domain-containing protein (Fragment)
TRINITY_DN2440_c0_g2_i4	CBS-domain-containing protein (Fragment)
TRINITY_DN24418_c0_g1_i1	21S rRNA (GM2251-2'-O)-methyltransferase
TRINITY_DN2441_c0_g1_i1	Nudix hydrolase domain-containing protein
TRINITY_DN24420_c0_g1_i1	2-oxoglutarate (2OG) and Fe(II)-dependent oxygenase superfamily protein
TRINITY_DN24423_c0_g1_i1	Histone H3 K4-specific methyltransferase SET7/9 N-terminal domain-containing protein
TRINITY_DN24439_c1_g1_i1	calcium/calmodulin-dependent protein kinase type 1G
TRINITY_DN24440_c0_g1_i1	Dethiobiotin synthetase
TRINITY_DN24446_c0_g1_i1	Peptidase C83 domain-containing protein
TRINITY_DN24448_c0_g1_i1	ABC1 domain-containing protein (Fragment)
TRINITY_DN2444_c0_g1_i1	RAB24, member RAS oncogene family
TRINITY_DN24450_c0_g1_i1	t-SNARE coiled-coil homology domain-containing protein
TRINITY_DN24459_c0_g1_i1	RING-type domain-containing protein
TRINITY_DN2447_c0_g1_i1	Geranylgeranyl pyrophosphate synthetase
TRINITY_DN2447_c0_g1_i2	geranylgeranyl pyrophosphate synthase isoform X3
TRINITY_DN24485_c0_g1_i1	ATP-dependent Clp protease proteolytic subunit
TRINITY_DN2448_c0_g1_i1	Class II aaRS and biotin synthetases superfamily protein, putative
TRINITY_DN24490_c0_g1_i1	Glutathione s-transferase
TRINITY_DN24491_c0_g1_i1	BZIP domain-containing protein
TRINITY_DN24496_c0_g1_i1	V-type proton ATPase subunit F
TRINITY_DN24498_c0_g1_i1	Predicted hydrolase or acyltransferase
TRINITY_DN24500_c0_g1_i1	Glutaryl-CoA dehydrogenase, mitochondrial
TRINITY_DN24504_c0_g1_i1	Probable glucan 1,3-alpha-glucosidase
TRINITY_DN24535_c0_g1_i1	probable sodium/metabolite cotransporter BASS2, chloroplastic
TRINITY_DN24551_c0_g1_i1	DHS-like NAD/FAD-binding domain-containing protein
TRINITY_DN24559_c0_g1_i1	Pkinase-domain-containing protein
TRINITY_DN24571_c0_g1_i1	AB hydrolase-1 domain-containing protein
TRINITY_DN24574_c0_g1_i1	Glucose-6-phosphate isomerase
TRINITY_DN24579_c0_g1_i1	ArfGap-domain-containing protein
TRINITY_DN24586_c0_g1_i1	CAAX prenyl protease
TRINITY_DN2459_c0_g2_i1	Adenylyl-sulfate kinase
TRINITY_DN24607_c0_g1_i1	Radical SAM enzyme
TRINITY_DN24621_c0_g1_i1	Glutaredoxin
TRINITY_DN24623_c0_g1_i1	Triose or hexose phosphate phosphate translocator
TRINITY_DN24627_c0_g1_i1	PITH domain-containing protein
TRINITY_DN24630_c0_g1_i1	MFS domain-containing protein
TRINITY_DN24631_c0_g1_i1	C2H2-type domain-containing protein
TRINITY_DN24634_c0_g1_i1	DNA primase (Fragment)
TRINITY_DN24636_c0_g1_i1	t-SNARE coiled-coil homology domain-containing protein
TRINITY_DN24654_c0_g1_i1	DEAD-domain-containing protein (Fragment)
TRINITY_DN24678_c0_g1_i1	RWD domain-containing protein (Fragment)
TRINITY_DN2467_c0_g1_i2	SAP domain-containing protein
TRINITY_DN24687_c0_g1_i1	Ribonuclease activity regulator RraA
TRINITY_DN24688_c0_g1_i1	Phosphatidylinositol glycan, class W
TRINITY_DN24708_c0_g1_i1	Alkaline phosphatase-like protein
TRINITY_DN2470_c0_g1_i1	Peptidyl-prolyl cis-trans isomerase
TRINITY_DN24715_c0_g1_i1	Epoxyqueuosine reductase QueH
TRINITY_DN24726_c0_g1_i1	Bifunctional 4-hydroxy-2-oxoglutarate aldolase/2-dehydro-3-deoxy-phosphogluconate aldolase
TRINITY_DN24734_c0_g1_i1	transmembrane protein 256 homolog
TRINITY_DN2473_c0_g1_i1	Trafficking protein particle complex subunit
TRINITY_DN24746_c0_g1_i1	Translation initiation factor IF-2 (Fragment)
TRINITY_DN24764_c0_g1_i1	Alpha/beta hydrolase
TRINITY_DN2476_c0_g1_i1	Mitochondrial carrier domain,Mitochondrial substrate/solute carrier
TRINITY_DN2476_c0_g1_i2	Mitochondrial carnitine carrier
TRINITY_DN24778_c0_g1_i1	p-loop containing nucleoside triphosphate hydrolase protein (Fragment)
TRINITY_DN24783_c0_g1_i1	N-carbamoylputrescine amidase
TRINITY_DN24787_c0_g1_i1	Nucleolar GTP-binding protein 2
TRINITY_DN2479_c0_g1_i1	RRM domain-containing protein
TRINITY_DN24804_c0_g1_i1	Adp ribosylation factor
TRINITY_DN24812_c0_g1_i1	Transcription elongation factor S-II
TRINITY_DN24824_c0_g1_i1	Elongation of fatty acids protein (Fragment)
TRINITY_DN2483_c0_g1_i1	GTP-binding protein Rheb
TRINITY_DN24852_c0_g1_i1	Ras protein rab
TRINITY_DN24869_c0_g1_i1	Haloacid dehalogenase-like hydrolase
TRINITY_DN24870_c0_g1_i1	Mitochondrial PGP phosphatase
TRINITY_DN24874_c0_g1_i1	Pyridoxal-5'-phosphate-dependent protein subunit beta
TRINITY_DN2489_c0_g1_i2	RNA-binding protein Y14
TRINITY_DN24908_c0_g1_i1	Homeobox protein cut-like
TRINITY_DN2491_c0_g1_i1	Transketolase
TRINITY_DN2491_c0_g2_i1	Large subunit of ribulose bisphosphate carboxylase
TRINITY_DN2491_c0_g3_i1	Transketolase central region
TRINITY_DN24920_c0_g1_i1	Helicase ATP-binding domain-containing protein
TRINITY_DN24931_c0_g1_i1	Tellurium resistance protein TerZ
TRINITY_DN24937_c0_g1_i1	Membrane protease subunit
TRINITY_DN24938_c0_g1_i1	Mitochondrial substrate/solute carrier
TRINITY_DN24939_c0_g1_i1	Peptidyl-prolyl cis-trans isomerase
TRINITY_DN2493_c0_g1_i1	ATP-dependent Clp protease proteolytic subunit
TRINITY_DN24954_c0_g1_i1	Acyl-lipid delta12-acetylenase
TRINITY_DN24962_c0_g1_i1	Protein kinase domain-containing protein (Fragment)
TRINITY_DN2496_c0_g2_i1	Zinc transporter
TRINITY_DN24971_c0_g1_i1	Peptidylprolyl isomerase
TRINITY_DN24976_c0_g1_i1	W2 domain-containing protein
TRINITY_DN24984_c0_g1_i1	COP9 signalosome complex subunit
TRINITY_DN24987_c0_g1_i1	Tyrosine transporter
TRINITY_DN249_c0_g1_i1	TLDc domain-containing protein
TRINITY_DN24_c0_g1_i1	Lactate dehydrogenase C
TRINITY_DN24_c0_g1_i2	Lactate dehydrogenase C
TRINITY_DN25007_c0_g1_i1	HA domain-containing protein
TRINITY_DN25008_c0_g1_i1	MI domain-containing protein
TRINITY_DN25009_c0_g1_i1	Mitochondrial carrier
TRINITY_DN25015_c0_g1_i1	YEATS domain-containing protein 4
TRINITY_DN25016_c0_g1_i1	Tyrosyl-tRNA synthetase
TRINITY_DN25040_c1_g1_i1	molybdate-anion transporter isoform X1
TRINITY_DN25052_c0_g1_i1	Digestive organ expansion factor homolog (Fragment)
TRINITY_DN250_c0_g2_i1	Light harvesting complex protein 5
TRINITY_DN25104_c0_g1_i1	Protoporphyrinogen oxidase
TRINITY_DN25112_c0_g1_i1	Transcription elongation factor B polypeptide 1
TRINITY_DN25119_c0_g1_i1	30S ribosomal protein S5
TRINITY_DN25127_c0_g1_i1	Polyketide cyclase/dehydrase
TRINITY_DN25141_c0_g1_i1	DNA primase small subunit-like protein (Fragment)
TRINITY_DN25149_c0_g1_i1	DNA-directed RNA polymerases I and III subunit RPAC2
TRINITY_DN25163_c0_g1_i1	Ribosomal protein l12
TRINITY_DN2517_c0_g2_i1	Ankyrin domain-containing protein (Fragment)
TRINITY_DN2518_c0_g2_i1	TauD domain-containing protein
TRINITY_DN25215_c0_g1_i1	Ribosome production factor 2
TRINITY_DN2521_c0_g2_i1	Epsin-2
TRINITY_DN2523_c0_g1_i1	Elongation of very long chain fatty acids protein (Fragment)
TRINITY_DN2523_c0_g1_i3	Elongation of very long chain fatty acids protein
TRINITY_DN2523_c0_g2_i1	Elongation of very long chain fatty acids protein
TRINITY_DN25250_c0_g1_i1	Fe2OG dioxygenase domain-containing protein (Fragment)
TRINITY_DN25261_c0_g1_i1	NADH-cytochrome b5 reductase
TRINITY_DN25264_c0_g1_i1	YbhB/YbcL family Raf kinase inhibitor-like protein
TRINITY_DN2526_c0_g1_i1	Lactoylglutathione lyase
TRINITY_DN25272_c0_g1_i1	7-dehydrocholesterol reductase-like protein (Fragment)
TRINITY_DN25273_c0_g1_i1	Lipoprotein, type 6
TRINITY_DN25275_c0_g1_i1	Large subunit ribosomal protein 35 (Fragment)
TRINITY_DN25297_c0_g1_i1	Mitochondrial import inner membrane translocase subunit
TRINITY_DN2529_c0_g3_i1	Thermosome subunit (Fragment)
TRINITY_DN2530_c0_g2_i1	Protein disulfide-isomerase domain protein
TRINITY_DN2530_c0_g3_i1	Protein disulfide isomerase family A member 6
TRINITY_DN2531_c0_g1_i1	Predicted dinucleotide-binding enzyme
TRINITY_DN2532_c0_g1_i2	Enzyme of the cupin superfamily
TRINITY_DN25339_c0_g1_i1	DUF1995 domain-containing protein (Fragment)
TRINITY_DN2533_c0_g1_i2	Solute carrier family 10 (Sodium/bile acid cotransporter), member 7
TRINITY_DN2533_c0_g1_i3	Solute carrier family 10 (Sodium/bile acid cotransporter), member 7
TRINITY_DN25388_c0_g1_i1	ATP-dependent RNA helicase SUPV3L1, mitochondrial isoform X1
TRINITY_DN25396_c0_g1_i1	BZIP transcription factor
TRINITY_DN253_c0_g1_i1	Methylenetetrahydrofolate reductase
TRINITY_DN25424_c0_g1_i1	Plastid ribosomal protein L15
TRINITY_DN25428_c0_g1_i1	Phytol kinase
TRINITY_DN25431_c0_g1_i1	CHORD domain-containing protein
TRINITY_DN25449_c0_g1_i1	ADP-ribosylation factor GTPase-activating protein 2/3
TRINITY_DN2544_c0_g1_i1	Septum formation protein Maf
TRINITY_DN2544_c0_g1_i2	dTTP/UTP pyrophosphatase
TRINITY_DN2546_c0_g1_i1	Adenosine 3'-phospho 5'-phosphosulfate transporter
TRINITY_DN25474_c0_g1_i1	Protein with SnoaL 3 domain, NTF 2 superfamily
TRINITY_DN2551_c0_g2_i1	RNA-binding protein PNO1
TRINITY_DN25541_c0_g1_i1	Queuosine biosynthesis protein (Fragment)
TRINITY_DN2555_c0_g2_i1	Tetrapyrrole-binding protein
TRINITY_DN2558_c0_g2_i1	Short chain dehydrogenase
TRINITY_DN2561_c0_g1_i1	Aminopeptidase N (Fragment)
TRINITY_DN25625_c0_g1_i1	37S ribosomal protein S16 mitochondrial
TRINITY_DN2563_c0_g1_i1	2-oxoglutarate dehydrogenase
TRINITY_DN25653_c0_g1_i1	Prefoldin subunit 6
TRINITY_DN25656_c0_g1_i1	VOC domain-containing protein
TRINITY_DN25704_c0_g1_i1	Endoribonuclease L-PSP
TRINITY_DN2570_c0_g1_i3	FcsA
TRINITY_DN2571_c0_g1_i2	HMG box domain-containing protein
TRINITY_DN2571_c0_g1_i3	HMG box domain-containing protein
TRINITY_DN2573_c0_g1_i1	PA domain-containing protein
TRINITY_DN2576_c0_g1_i1	Mitochondrial carrier
TRINITY_DN257_c0_g1_i1	ABC transporter domain-containing protein
TRINITY_DN257_c0_g1_i3	ABC transporter domain-containing protein
TRINITY_DN257_c0_g1_i4	ABC transporter domain-containing protein
TRINITY_DN2586_c0_g1_i1	PDZ domain-containing protein
TRINITY_DN2587_c0_g1_i1	Carboxypeptidase
TRINITY_DN258_c0_g1_i1	6-phosphofructo-2-kinase/fructose-2, 6-bisphosphatase 3
TRINITY_DN258_c2_g1_i1	DUF1279 domain-containing protein (Fragment)
TRINITY_DN2590_c0_g1_i1	Fe2OG dioxygenase domain-containing protein
TRINITY_DN2593_c0_g1_i3	Carnitine o-acetyltransferase
TRINITY_DN2596_c0_g2_i1	Glycine cleavage system T protein (Fragment)
TRINITY_DN2597_c0_g1_i1	Ankyrin domain-containing protein (Fragment)
TRINITY_DN259_c0_g1_i1	Protein kinase domain-containing protein
TRINITY_DN2601_c0_g2_i1	54S ribosomal protein L24, mitochondrial
TRINITY_DN2604_c0_g3_i1	EF-hand domain-containing protein (Fragment)
TRINITY_DN2606_c0_g1_i1	Nitrilase/cyanide hydratase and apolipoprotein N-acyltransferase family protein (Fragment)
TRINITY_DN2607_c0_g2_i1	2-phosphoglycerate dehydratase (Fragment)
TRINITY_DN2615_c0_g1_i1	Tyrosine--tRNA ligase 2, cytoplasmic
TRINITY_DN2617_c0_g2_i1	SFM domain-containing protein
TRINITY_DN2618_c0_g1_i1	Lipocalin
TRINITY_DN2618_c0_g1_i2	Lipocalin
TRINITY_DN261_c0_g2_i1	Alanopine dehydrogenase
TRINITY_DN2622_c0_g1_i2	Ring finger protein 7
TRINITY_DN2631_c0_g2_i1	Metallo-dependent phosphatase (Fragment)
TRINITY_DN2632_c0_g3_i1	Endonuclease
TRINITY_DN2633_c0_g1_i1	Carbonyl reductase
TRINITY_DN2637_c0_g1_i1	Cytochrome c1 subunit of ubiquinol-cytochrome c reductase
TRINITY_DN263_c0_g2_i1	Ubiquitin-like domain-containing protein
TRINITY_DN2642_c0_g2_i1	SET domain-containing protein
TRINITY_DN2643_c0_g5_i1	Lysosomal beta glucosidase (Fragment)
TRINITY_DN2649_c0_g3_i1	Protein kinase domain-containing protein
TRINITY_DN2649_c1_g2_i1	Serine threonine-protein kinase ctr1 (Fragment)
TRINITY_DN2650_c0_g1_i1	Neuroglobin
TRINITY_DN2651_c0_g2_i1	Fatty acid desaturase-domain-containing protein
TRINITY_DN2656_c0_g3_i1	ATP-dependent Clp protease ATP-binding subunit ClpB
TRINITY_DN2657_c0_g2_i1	5'-3' exoribonuclease 1
TRINITY_DN265_c0_g1_i4	Endonuclease, polyU-specific 2
TRINITY_DN2661_c0_g1_i1	Periodic tryptophan protein 1
TRINITY_DN2661_c1_g1_i1	Mitochondrial division protein FtsZ
TRINITY_DN2669_c0_g1_i1	Probable cobyric acid synthase
TRINITY_DN2670_c0_g1_i1	Aspartate beta-hydroxylase
TRINITY_DN2673_c0_g1_i1	H+-or Na+-translocating f-type, v-type and A-type ATPase superfamily
TRINITY_DN2679_c0_g1_i1	NADPH thioredoxin reductase
TRINITY_DN2683_c0_g1_i1	Leishmanolysin-like peptidase
TRINITY_DN2693_c0_g1_i1	Farnesyl-diphosphate farnesyltransferase
TRINITY_DN2693_c0_g1_i2	Isopentenyl-diphosphate delta-isomerase I
TRINITY_DN2696_c0_g3_i1	S-acyltransferase
TRINITY_DN2697_c0_g1_i1	Hly-iii
TRINITY_DN2701_c0_g1_i1	GDP-mannose transporter
TRINITY_DN2708_c1_g2_i1	Signal peptide peptidase
TRINITY_DN270_c0_g1_i1	Molecular chaperone GrpE
TRINITY_DN2713_c0_g3_i1	5'-3' exoribonuclease 1
TRINITY_DN2716_c0_g1_i1	Phosphoglycolate phosphatase
TRINITY_DN2718_c0_g2_i1	Small COPII coat GTPase
TRINITY_DN2720_c0_g1_i1	Plastid-specific ribosomal protein PSRP-1
TRINITY_DN2722_c0_g1_i1	Putative 3-hydroxyacyl-CoA dehydrogenase (Short-chain)
TRINITY_DN2722_c0_g1_i2	3-hydroxyacyl-CoA dehydrogenase
TRINITY_DN2726_c0_g2_i1	Protein kinase domain-containing protein
TRINITY_DN2729_c0_g1_i1	UDP-N-acetylmuramoyl-L-alanyl-D-glutamate--2, 6-diaminopimelate ligase
TRINITY_DN2733_c0_g1_i1	Homeobox domain-containing protein (Fragment)
TRINITY_DN2735_c0_g2_i1	Microtubule-associated protein RP/EB family member 1
TRINITY_DN2737_c0_g2_i1	Isochorismatase hydrolase
TRINITY_DN2741_c0_g1_i1	TNase-like domain-containing protein
TRINITY_DN274_c0_g1_i2	Mitochondrial-processing peptidase subunit beta (Fragment)
TRINITY_DN2751_c0_g6_i1	Alkaline serine protease
TRINITY_DN2753_c0_g2_i1	Nucleolin
TRINITY_DN2761_c0_g2_i1	Mitochondrial import inner membrane translocase subunit Tim9
TRINITY_DN2763_c0_g1_i1	Ascorbate peroxidase-like protein
TRINITY_DN2763_c0_g1_i2	Ascorbate peroxidase-like protein
TRINITY_DN276_c0_g1_i1	GTP-binding nuclear protein Ran
TRINITY_DN2771_c0_g1_i1	Proline dehydrogenase
TRINITY_DN2772_c0_g2_i1	Nucleoside diphosphate kinase
TRINITY_DN2778_c0_g2_i1	ABC tran and ABC tran 2 domain containing protein
TRINITY_DN2781_c0_g1_i1	Magnesium chelatase ATPase subunit D (Fragment)
TRINITY_DN2783_c0_g1_i1	Eukaryotic translation initiation factor 3 subunit F
TRINITY_DN2784_c0_g1_i1	Serine/threonine-protein kinase drkB
TRINITY_DN278_c0_g1_i1	Ma3 domain-containing protein isoform 1
TRINITY_DN278_c0_g1_i2	Programmed cell death protein 4
TRINITY_DN2795_c0_g1_i1	Protein kinase domain-containing protein
TRINITY_DN2801_c0_g1_i1	ATP-dependent RNA helicase DDX6
TRINITY_DN2802_c0_g3_i1	Deacetylase sirtuin-type domain-containing protein
TRINITY_DN2803_c0_g1_i1	P4Hc domain-containing protein (Fragment)
TRINITY_DN2804_c0_g1_i1	Endoribonuclease L-PSP
TRINITY_DN2804_c0_g2_i1	Meiotic nuclear division protein 1
TRINITY_DN2806_c0_g2_i1	NAD-dependent protein deacetylase
TRINITY_DN2808_c0_g1_i1	Pescadillo
TRINITY_DN2810_c0_g2_i1	HAD-superfamily hydrolase
TRINITY_DN2815_c0_g1_i1	GPN-loop GTPase 3
TRINITY_DN2816_c0_g2_i1	RPS6 protein kinase
TRINITY_DN2818_c0_g2_i1	Rab-GAP TBC domain-containing protein
TRINITY_DN281_c0_g3_i1	Exo-1,3-beta-glucanase
TRINITY_DN2820_c0_g5_i1	Oligosaccharyl transferase-like protein (Fragment)
TRINITY_DN2823_c0_g1_i1	Superoxide dismutase
TRINITY_DN2823_c0_g1_i2	Superoxide dismutase
TRINITY_DN2828_c0_g1_i1	PA domain-containing protein
TRINITY_DN2829_c0_g1_i2	Protein phosphatase inhibitor 2
TRINITY_DN2834_c0_g2_i1	4-dihydromethyl-trisporate dehydrogenase
TRINITY_DN2837_c0_g1_i1	NADH dehydrogenase 1 alpha subcomplex subunit 9
TRINITY_DN2839_c0_g1_i1	Endopeptidase La
TRINITY_DN2843_c0_g1_i1	Hydroxyacyl-coenzyme a mitochondrial
TRINITY_DN2848_c0_g1_i1	NADH dehydrogenase (Ubiquinone) Fe-S protein 4
TRINITY_DN2849_c0_g1_i1	Prolyl 4-hydroxylase subunit alpha-1
TRINITY_DN2849_c0_g1_i2	Prolyl 4-hydroxylase subunit alpha-1
TRINITY_DN284_c0_g1_i1	PCI domain-containing protein
TRINITY_DN284_c0_g2_i1	Eukaryotic translation initiation factor 3 subunit E
TRINITY_DN2851_c0_g1_i1	Acetyl-CoA acetyltransferase 1
TRINITY_DN2851_c0_g2_i1	Acetyl-CoA acetyltransferase
TRINITY_DN2852_c0_g3_i1	(P)ppGpp synthetase, RelA/SpoT family
TRINITY_DN285_c0_g1_i1	Isovaleryl-CoA dehydrogenase (Fragment)
TRINITY_DN285_c0_g2_i1	Isovaleryl-CoA dehydrogenase (Fragment)
TRINITY_DN2861_c0_g2_i1	EF-hand domain-containing protein (Fragment)
TRINITY_DN2862_c0_g1_i1	3-hydroxy-3-methylglutaryl coenzyme A reductase
TRINITY_DN2863_c0_g1_i1	Nuclear transport factor 2 family protein
TRINITY_DN286_c0_g1_i2	Intracellular carbonic anhydrase
TRINITY_DN2875_c0_g1_i1	Phosphoglycerate mutase
TRINITY_DN2877_c0_g1_i1	Maternal effect embryo arrest 18 protein
TRINITY_DN2881_c0_g1_i1	NADH dehydrogenase (Ubiquinone) 1 alpha subcomplex subunit 6
TRINITY_DN2883_c0_g1_i1	Serine/threonine-protein phosphatase 2A regulatory subunit A
TRINITY_DN2883_c0_g2_i1	Serine/threonine-protein phosphatase 2A 65 kDa regulatory subunit A beta isoform (Fragment)
TRINITY_DN2886_c0_g2_i1	Ribose-phosphate pyrophosphoKinase (Fragment)
TRINITY_DN2890_c0_g1_i1	BTB domain-containing protein
TRINITY_DN2896_c0_g2_i1	1-deoxy-D-xylulose-5-phosphate synthase (Fragment)
TRINITY_DN2904_c0_g1_i1	CMP/dCMP-type deaminase domain-containing protein
TRINITY_DN2905_c0_g1_i1	Palmitoyl-protein thioesterase
TRINITY_DN2906_c0_g1_i1	Glyoxalase/bleomycin resistance protein/dioxygenase family protein
TRINITY_DN2912_c0_g5_i1	Glycosyl hydrolase family 71
TRINITY_DN2915_c0_g1_i1	Large subunit ribosomal protein L20
TRINITY_DN2919_c0_g2_i1	Protease-associated domain, PA
TRINITY_DN2927_c0_g1_i1	PPM-type phosphatase domain-containing protein
TRINITY_DN2927_c0_g2_i1	PPM-type phosphatase domain-containing protein
TRINITY_DN2930_c0_g2_i1	Putative sugar transporter
TRINITY_DN2934_c0_g2_i3	Ubiquitin-like domain-containing protein
TRINITY_DN2935_c0_g4_i1	Fructose-bisphosphate aldolase class-I
TRINITY_DN2941_c0_g1_i1	Ubiquitin-conjugating enzyme
TRINITY_DN2944_c0_g2_i1	Cytosine-specific methyltransferase
TRINITY_DN2947_c0_g1_i1	Ubiquitin conjugating enzyme E2 Z
TRINITY_DN2951_c0_g2_i1	Putative transcription factor IIIB 90 kDa subunit (Fragment)
TRINITY_DN2954_c0_g3_i2	AB hydrolase-1 domain-containing protein
TRINITY_DN2955_c0_g1_i1	Ankyrin domain-containing protein (Fragment)
TRINITY_DN2956_c0_g1_i1	Prolyl 4-hydroxylase
TRINITY_DN2957_c0_g1_i1	Serine/threonine dehydratase (Fragment)
TRINITY_DN2957_c0_g1_i2	L-threonine ammonia-lyase
TRINITY_DN2957_c0_g1_i7	Threo-3-hydroxy-L-aspartate ammonia-lyase
TRINITY_DN2959_c1_g2_i1	Gamma-glutamyltransferase YwrD
TRINITY_DN2959_c1_g3_i1	Gamma-glutamyltransferase (Fragment)
TRINITY_DN295_c0_g2_i1	Light-harvesting complex I polypeptide
TRINITY_DN2961_c0_g1_i1	Histidinol-phosphate aminotransferase
TRINITY_DN2963_c0_g1_i1	GTPase
TRINITY_DN2972_c0_g1_i1	Pyruvate dehydrogenase e1 component subunit alpha, mitochondrial
TRINITY_DN2972_c0_g2_i1	Putative Pyruvate dehydrogenase E1 component subunit alpha
TRINITY_DN2976_c0_g1_i1	DUF292-domain-containing protein (Fragment)
TRINITY_DN2976_c0_g1_i2	DUF292-domain-containing protein (Fragment)
TRINITY_DN297_c0_g1_i1	AD domain-containing protein
TRINITY_DN2985_c0_g2_i1	Magnesium protoporphyrin O-methyltransferase
TRINITY_DN2994_c0_g4_i1	TOG domain-containing protein (Fragment)
TRINITY_DN2996_c0_g1_i1	Splicing factor 3B subunit 2 like
TRINITY_DN2_c0_g1_i1	BZIP transcription factor
TRINITY_DN2_c0_g1_i2	BZIP transcription factor
TRINITY_DN2_c0_g2_i1	BZIP transcription factor
TRINITY_DN3002_c0_g2_i1	Elongation factor 1-alpha
TRINITY_DN3004_c0_g2_i1	Bifunctional protein HldE
TRINITY_DN3009_c0_g2_i1	Serine/threonine-protein kinase AFC1
TRINITY_DN3014_c0_g1_i1	Zinc permease family
TRINITY_DN3027_c0_g2_i1	RNA polymerase Rpc34
TRINITY_DN302_c0_g1_i1	Acetyl-CoA carboxylase biotin carboxylase subunit
TRINITY_DN302_c0_g1_i2	Acetyl-CoA carboxylase biotin carboxylase subunit
TRINITY_DN3030_c0_g1_i3	PlsC domain-containing protein
TRINITY_DN3031_c0_g2_i1	UDP-glycosyltransferase TURAN
TRINITY_DN3037_c0_g1_i1	2Fe-2S ferredoxin-type domain-containing protein
TRINITY_DN303_c0_g3_i1	Argininosuccinate lyase 2
TRINITY_DN3042_c0_g2_i1	PDZ domain-containing protein
TRINITY_DN3045_c0_g1_i3	Thioredoxin domain-containing protein
TRINITY_DN3045_c0_g1_i4	Thioredoxin domain-containing protein
TRINITY_DN3047_c0_g1_i1	Chloroplast light harvesting protein isoform 9
TRINITY_DN3047_c0_g1_i2	Chlorophyll a-b binding protein, chloroplastic
TRINITY_DN3047_c0_g2_i2	Chlorophyll a-b binding protein, chloroplastic
TRINITY_DN3047_c0_g2_i3	Chlorophyll a-b binding protein, chloroplastic
TRINITY_DN304_c0_g5_i1	DNA ligase
TRINITY_DN3052_c0_g1_i1	60S ribosomal export protein NMD3
TRINITY_DN3053_c0_g4_i1	D-isomer specific 2-hydroxyacid dehydrogenase NAD-binding
TRINITY_DN3053_c0_g4_i2	D-isomer specific 2-hydroxyacid dehydrogenase NAD-binding
TRINITY_DN3065_c0_g3_i1	MFS general substrate transporter
TRINITY_DN3067_c0_g1_i1	Vacuolar protein sorting-associated protein 29
TRINITY_DN3067_c0_g1_i3	Vacuolar protein sorting-associated protein 29
TRINITY_DN307_c0_g1_i1	Chloroplast O-acetyl-serine lyase (Fragment)
TRINITY_DN307_c0_g2_i1	PALP domain-containing protein
TRINITY_DN3080_c0_g1_i1	Acetate CoA-transferase YdiF
TRINITY_DN3080_c0_g1_i2	Acetate CoA-transferase YdiF
TRINITY_DN3082_c0_g1_i1	Tetrahydrofolate dehydrogenase
TRINITY_DN3083_c0_g1_i1	Archaeal ribosomal protein s17p
TRINITY_DN3084_c0_g1_i1	DUF775 domain-containing protein
TRINITY_DN3087_c0_g1_i1	Membrane protease subunit, stomatin/prohibitin
TRINITY_DN3091_c0_g1_i10	CAMK/CAMK1 protein kinase, variant 4
TRINITY_DN3091_c0_g1_i13	CAMK/CAMK1 protein kinase, variant 6
TRINITY_DN3095_c0_g2_i1	Thylakoid lumenal 15.0 kDa protein 2, chloroplastic
TRINITY_DN309_c0_g6_i1	CCR4-Not complex component
TRINITY_DN30_c0_g1_i1	Chloroplast light harvesting protein isoform 7
TRINITY_DN30_c0_g2_i1	Chloroplast light harvesting protein isoform 4
TRINITY_DN30_c0_g4_i1	Chloroplast light harvesting protein isoform 7
TRINITY_DN30_c0_g6_i1	Chloroplast light harvesting protein isoform 7
TRINITY_DN30_c1_g2_i1	Chlorophyll a/b-binding protein
TRINITY_DN3103_c0_g2_i2	Ubiquinol oxidase
TRINITY_DN3106_c0_g1_i2	Cold-shock DNA binding protein
TRINITY_DN3109_c0_g1_i1	High mobility group protein B2
TRINITY_DN310_c0_g2_i1	Mitochondrial pyruvate carrier
TRINITY_DN3111_c0_g2_i1	Poly(A) polymerase
TRINITY_DN3119_c0_g1_i1	Light harvesting complex protein
TRINITY_DN311_c0_g2_i1	Phosphoribosylaminoimidazole-succinocarboxamide synthase
TRINITY_DN3126_c0_g1_i1	Epimerase domain-containing protein
TRINITY_DN3129_c2_g1_i1	Carboxypeptidase
TRINITY_DN3132_c0_g3_i1	Isocitrate lyase
TRINITY_DN3132_c0_g3_i2	Isocitrate lyase
TRINITY_DN3133_c0_g2_i1	Glutathione s-transferase
TRINITY_DN3134_c0_g3_i1	DnaJ homolog subfamily C member 3
TRINITY_DN3142_c0_g1_i1	Peptidase S1 domain-containing protein
TRINITY_DN314_c0_g6_i1	Putative LRR receptor-like serine/threonine-protein kinase (Fragment)
TRINITY_DN3150_c0_g1_i1	Poly-a binding protein
TRINITY_DN3150_c0_g1_i2	polyadenylate-binding protein 2 isoform X1
TRINITY_DN3155_c0_g1_i2	Ubiquitin carboxyl-terminal hydrolase
TRINITY_DN3157_c0_g1_i1	tRNA-dihydrouridine synthase
TRINITY_DN3159_c0_g1_i2	ALG11 alpha-1,2-mannosyltransferase
TRINITY_DN3166_c0_g3_i1	Aspartate aminotransferase
TRINITY_DN3167_c0_g1_i1	2-oxoisovalerate dehydrogenase subunit beta
TRINITY_DN3175_c0_g1_i1	serine-threonine kinase receptor-associated protein isoform X1
TRINITY_DN3177_c0_g1_i1	Transmembrane protein putative
TRINITY_DN3183_c0_g3_i1	Methylcrotonoyl-CoA carboxylase (Fragment)
TRINITY_DN3186_c0_g1_i1	ABC-2 type transporter
TRINITY_DN3186_c0_g1_i2	ABC transporter domain-containing protein
TRINITY_DN3186_c0_g1_i5	ABC transporter domain-containing protein
TRINITY_DN3186_c0_g1_i8	ABC transporter domain-containing protein
TRINITY_DN3186_c0_g1_i9	ABC transporter domain-containing protein
TRINITY_DN3186_c0_g5_i1	ABC transporter domain-containing protein
TRINITY_DN3188_c0_g2_i1	Beta-1,4-galactosyltransferase 4
TRINITY_DN3189_c0_g1_i1	Peptidyl-prolyl cis-trans isomerase
TRINITY_DN3189_c0_g2_i1	PPIase cyclophilin-type domain-containing protein
TRINITY_DN3205_c0_g1_i1	STIP1 homology and U-box containing protein 1
TRINITY_DN3211_c0_g1_i1	Phox domain protein
TRINITY_DN3213_c0_g2_i1	LMBR1 domain-containing protein 1
TRINITY_DN3218_c0_g1_i1	High mobility group protein-2 (HMG-2)
TRINITY_DN3222_c0_g1_i1	Glycine dehydrogenase (Aminomethyl-transferring) (Fragment)
TRINITY_DN3224_c0_g2_i1	PRK domain-containing protein
TRINITY_DN322_c0_g2_i1	Endoribonuclease L-PSP
TRINITY_DN3233_c0_g1_i1	Thioredoxin domain-containing protein
TRINITY_DN3247_c0_g3_i1	Lipase/esterase (Fragment)
TRINITY_DN3253_c0_g1_i1	Dolichol-phosphate mannosyltransferase subunit 1
TRINITY_DN3253_c0_g2_i1	Dolichol-phosphate mannosyltransferase subunit 1
TRINITY_DN3258_c0_g1_i2	U6 snRNA-associated Sm-like protein LSm2
TRINITY_DN3269_c0_g1_i1	DDHD domain-containing protein
TRINITY_DN3276_c0_g2_i1	Aminopeptidase
TRINITY_DN3276_c0_g4_i1	Puromycin-sensitive aminopeptidase-like protein (Fragment)
TRINITY_DN3279_c0_g1_i1	CP12 domain-containing protein
TRINITY_DN3280_c0_g2_i1	Aldedh domain-containing protein
TRINITY_DN3280_c0_g4_i1	Aldehyde dehydrogenase family protein (Fragment)
TRINITY_DN3286_c0_g1_i1	glutaredoxin-3 isoform X1
TRINITY_DN3288_c0_g2_i1	UBP-type domain-containing protein
TRINITY_DN3312_c0_g2_i1	Dual specificity phosphatase (Fragment)
TRINITY_DN3316_c0_g1_i2	Methionine-trna beta subunit
TRINITY_DN3317_c0_g1_i1	Dihydrolipoyllysine-residue acetyltransferase
TRINITY_DN3317_c0_g1_i2	Dihydrolipoyllysine-residue acetyltransferase
TRINITY_DN3317_c0_g4_i1	Glucose 6-phosphate dehydrogenase (Fragment)
TRINITY_DN3320_c0_g1_i2	Arsenite S-adenosylmethyltransferase
TRINITY_DN3324_c0_g1_i1	Transcription initiation factor TFIIH subunit 1
TRINITY_DN3327_c0_g1_i1	Alkaline phytoceramidase
TRINITY_DN3336_c0_g1_i1	Hypoxanthine-guanine phosphoribosyltransferase
TRINITY_DN3339_c0_g1_i1	Glutamine-fructose-6-phosphate transaminase (Isomerizing) (Fragment)
TRINITY_DN3339_c0_g2_i1	Glutamine amidotransferase type-2 domain-containing protein (Fragment)
TRINITY_DN333_c0_g1_i1	Large subunit ribosomal protein L10
TRINITY_DN333_c0_g2_i1	Large subunit ribosomal protein L10
TRINITY_DN3342_c0_g1_i1	Mediator of RNA polymerase II transcription subunit 4
TRINITY_DN3344_c0_g3_i1	SASA domain-containing protein (Fragment)
TRINITY_DN334_c0_g1_i1	Electron transfer flavoprotein subunit alpha
TRINITY_DN3355_c0_g4_i1	Threonine dehydratase (Fragment)
TRINITY_DN3356_c0_g1_i1	Pantothenate synthetase
TRINITY_DN3358_c0_g1_i1	Protein kinase domain-containing protein (Fragment)
TRINITY_DN335_c0_g2_i1	Adaptin ear-binding coat-associated protein 1 (Fragment)
TRINITY_DN3361_c0_g1_i1	Probable GTP-binding protein Drab11
TRINITY_DN3367_c0_g4_i1	Myosin Va (Fragment)
TRINITY_DN3367_c0_g5_i1	Myosin motor domain-containing protein
TRINITY_DN3370_c0_g3_i1	Protein kinase domain-containing protein
TRINITY_DN3379_c0_g1_i1	O-acyltransferase
TRINITY_DN337_c0_g2_i1	Lysyl-trna synthetase
TRINITY_DN3381_c0_g1_i1	Cytochrome c6
TRINITY_DN3383_c0_g1_i1	Ankyrin
TRINITY_DN3385_c0_g1_i2	Calcium-dependent protein kinase (Fragment)
TRINITY_DN3396_c0_g1_i1	Betaine aldehyde dehydrogenase
TRINITY_DN3397_c0_g1_i1	J domain-containing protein
TRINITY_DN3399_c0_g3_i1	Regulator of nonsense transcripts 1
TRINITY_DN3399_c0_g4_i1	Upf1 regulator of nonsense transcripts
TRINITY_DN339_c0_g1_i1	Glutathione peroxidase
TRINITY_DN3402_c0_g1_i1	M7GpppX diphosphatase
TRINITY_DN3404_c0_g2_i1	Class I SAM-dependent methyltransferase
TRINITY_DN3405_c0_g2_i1	Ribosomal protein L13 (Fragment)
TRINITY_DN3405_c1_g8_i1	Not3-domain-containing protein
TRINITY_DN3406_c0_g1_i1	Importin N-terminal domain-containing protein (Fragment)
TRINITY_DN3415_c0_g1_i1	Multidrug resistance protein, MATE family
TRINITY_DN3418_c0_g1_i1	Stromelysin-1 (Fragment)
TRINITY_DN3420_c0_g1_i1	Synthesis of cytochrome c oxidase, Sco1/Sco2
TRINITY_DN3430_c1_g1_i1	Protein kinase domain-containing protein
TRINITY_DN343_c0_g3_i1	Nucampholin
TRINITY_DN3441_c0_g3_i1	CAMK/CAMK1 protein kinase
TRINITY_DN3441_c0_g3_i3	Pkinase-domain-containing protein (Fragment)
TRINITY_DN3442_c0_g1_i1	Thioredoxin y
TRINITY_DN3447_c0_g1_i1	Phosphoenolpyruvate carboxykinase
TRINITY_DN344_c0_g3_i2	Heavy metal translocatin
TRINITY_DN3453_c1_g1_i5	Ribosomal-ubiquitin protein RPL40
TRINITY_DN3453_c1_g1_i9	Ubiquitin
TRINITY_DN3456_c0_g1_i1	Glutathione synthetase ATP-binding domain-like protein
TRINITY_DN3457_c1_g1_i1	Small nuclear ribonucleoprotein Sm D3
TRINITY_DN345_c0_g2_i1	Putative pterin-4-alpha-carbinolamine dehydratase
TRINITY_DN3463_c0_g1_i1	4Fe-4S ferredoxin-type domain-containing protein
TRINITY_DN3469_c0_g1_i1	HPt domain-containing protein
TRINITY_DN3469_c0_g1_i2	HPt domain-containing protein
TRINITY_DN3475_c0_g2_i1	Aromatic amino acid permease
TRINITY_DN3476_c0_g1_i1	Geranylgeranyl transferase type-2 subunit beta
TRINITY_DN3478_c0_g1_i1	Light-harvesting complex protein LHCC4 (Fragment)
TRINITY_DN3483_c0_g3_i1	Magnesium-chelatase, subunit H
TRINITY_DN3487_c0_g2_i1	Two-on-two hemoglobin-3 isoform X2
TRINITY_DN3496_c0_g4_i1	Digalactosyldiacylglycerol synthase
TRINITY_DN3511_c0_g2_i1	Dimethylaniline monooxygenase
TRINITY_DN3513_c0_g1_i1	Aldedh domain-containing protein (Fragment)
TRINITY_DN3513_c0_g2_i1	Aldehyde dehydrogenase family protein
TRINITY_DN3515_c0_g2_i1	S-adenosyl-L-methionine-dependent methyltransferases superfamily protein isoform 3
TRINITY_DN3519_c0_g2_i1	Phosphomevalonate kinase
TRINITY_DN3523_c0_g1_i1	Folylpolyglutamate synthase
TRINITY_DN3525_c0_g4_i1	DRTGG domain-containing protein
TRINITY_DN3527_c0_g1_i1	Cytochrome P450 regulator dap1
TRINITY_DN3528_c0_g1_i1	Fe2OG dioxygenase domain-containing protein (Fragment)
TRINITY_DN3528_c0_g2_i1	Fe2OG dioxygenase domain-containing protein
TRINITY_DN3529_c0_g2_i1	PNPLA domain-containing protein
TRINITY_DN3530_c1_g2_i1	tRNA-dihydrouridine synthase
TRINITY_DN3530_c2_g1_i1	Kynurenine 3-monooxygenase
TRINITY_DN3533_c0_g2_i1	MOB protein phocein
TRINITY_DN3535_c3_g1_i1	PX domain-containing protein
TRINITY_DN3535_c4_g1_i1	Putative LOV domain-containing protein
TRINITY_DN3541_c0_g2_i1	UDP-N-acetylmuramate--L-alanine ligase
TRINITY_DN3544_c0_g1_i1	Putative myo-inositol dehydrogenase
TRINITY_DN3544_c0_g1_i2	Myo-inositol 2-dehydrogenase
TRINITY_DN3546_c0_g3_i1	Ubiquitin carboxyl-terminal hydrolase
TRINITY_DN3553_c0_g2_i1	Sulfate Permease (SulP) Family
TRINITY_DN3556_c0_g1_i1	Radical S-adenosyl methionine domain-containing protein 2
TRINITY_DN3560_c0_g1_i1	Copine domain-containing protein
TRINITY_DN3560_c0_g1_i2	VWFA domain-containing protein
TRINITY_DN3563_c0_g1_i1	Mitochondrial import inner membrane translocase subunit TIM50 (Fragment)
TRINITY_DN3574_c0_g1_i1	General transcription and DNA repair factor IIH
TRINITY_DN3577_c0_g2_i1	Abhydrolase domain-containing protein 13
TRINITY_DN3594_c0_g2_i1	Phosphoglycerate mutase
TRINITY_DN3602_c1_g1_i1	Cell division protein FtsY-like, chloroplastic
TRINITY_DN3605_c0_g2_i1	VDE domain-containing protein (Fragment)
TRINITY_DN3606_c0_g1_i2	Vacuolar protease A
TRINITY_DN3611_c0_g2_i1	Solute carrier family 36
TRINITY_DN3612_c0_g1_i1	Metacaspase
TRINITY_DN361_c0_g1_i2	vacuolar protein sorting-associated protein 2 homolog 1-like isoform X2
TRINITY_DN3624_c0_g1_i1	CAD trifunctional protein (Fragment)
TRINITY_DN3625_c0_g1_i1	DUF580-domain-containing protein
TRINITY_DN3628_c0_g2_i1	Serine/threonine-protein phosphatase 2A activator
TRINITY_DN3629_c0_g2_i1	Palmitoyltransferase
TRINITY_DN362_c0_g5_i1	CoA carboxyltransferase C-terminal domain-containing protein (Fragment)
TRINITY_DN3631_c0_g2_i1	AMP-dependent synthetase and ligase
TRINITY_DN3633_c0_g1_i1	Phosphoglycerate mutase-like protein
TRINITY_DN3635_c0_g3_i1	Importin subunit alpha
TRINITY_DN3638_c0_g1_i2	DnaJ-domain-containing protein
TRINITY_DN3639_c0_g1_i1	Aldedh domain-containing protein
TRINITY_DN3639_c0_g2_i1	Aldehyde dehydrogenase
TRINITY_DN363_c0_g3_i1	Shikimate kinase
TRINITY_DN3640_c0_g1_i1	Cationic amino acid transporter 4
TRINITY_DN3641_c0_g2_i1	Metallo-hydrolase/oxidoreductase (Fragment)
TRINITY_DN3641_c1_g1_i1	Ribosome-binding ATPase YchF
TRINITY_DN3643_c0_g2_i1	Glutathione-dependent reductase
TRINITY_DN3647_c0_g1_i1	Tryptophanyl-trna cytoplasmic
TRINITY_DN3647_c0_g2_i1	Tryptophan--tRNA ligase, cytoplasmic (Fragment)
TRINITY_DN3653_c0_g1_i1	PUM-HD domain-containing protein (Fragment)
[truncated: 1,673 more rows]
