# Supplementary material for: Transcriptome Sequencing of the Diatom Asterionellopsis thurstonii and In Silico Identification of Enzymes Potentially Involved in the Synthesis of Bioactive Molecules
Source: Mar Drugs. 2023 Feb 15;21(2):126. doi: 10.3390/md21020126 (PMC9959416; doi:10.3390/md21020126)
Supplement: Supplementary file 1 [file marinedrugs-21-00126-s001.zip › marinedrugs-2124680/Table S3_DEG_ A4mnoP_vs_CT.xlsx]

## Sheet: Sheet1
Locus	A4menoP_mean	CT_mean	log2FC	FDR	Description
TRINITY_DN547_c0_g1_i4	2.75757	3.02103e-05	16.478	1.88738e-15
TRINITY_DN94_c0_g3_i1	8336.41	1.86733	12.1242	2.33147e-15	Unnamed protein product
TRINITY_DN94_c0_g2_i1	7430.57	1.93484	11.907	0
TRINITY_DN94_c0_g1_i1	1335.65	0.686652	10.9257	7.77156e-16
TRINITY_DN5794_c0_g1_i1	817.797	0.628811	10.3449	0
TRINITY_DN4148_c0_g1_i1	680.068	0.863168	9.62182	0
TRINITY_DN4443_c0_g2_i2	293.33	0.405885	9.49724	6.88338e-15
TRINITY_DN1722_c0_g2_i1	256.819	0.405885	9.30547	0
TRINITY_DN18205_c0_g1_i1	1752.26	4.21918	8.69804	6.66134e-16
TRINITY_DN4694_c0_g1_i3	50.82	0.128494	8.62755	2.19643e-06
TRINITY_DN25531_c0_g1_i1	279.342	0.790904	8.46431	0
TRINITY_DN6269_c0_g2_i2	137.582	0.405885	8.405	1.44329e-15	O-methyltransferase family 3
TRINITY_DN3632_c0_g1_i1	224.956	0.686652	8.35585	0
TRINITY_DN5689_c0_g1_i1	103.229	0.405885	7.99056	2.10942e-15	Alkaline phosphatase
TRINITY_DN4148_c0_g2_i1	166.695	0.686652	7.92341	0
TRINITY_DN6269_c0_g4_i1	452.098	1.88442	7.90637	1.11022e-15	Catechol O-methyltransferase domain-containing protein 1
TRINITY_DN9524_c0_g1_i1	119.618	0.531003	7.8155	0
TRINITY_DN25174_c0_g1_i1	249.864	1.11663	7.80585	0
TRINITY_DN12573_c0_g1_i2	26.668	0.128353	7.69886	4.92108e-06
TRINITY_DN3632_c0_g2_i1	80.7371	0.405885	7.63602	0
TRINITY_DN17472_c0_g1_i1	79.913	0.405885	7.62122	0	Glycerophosphodiester phosphodiesterase
TRINITY_DN5794_c0_g1_i2	108.161	0.558313	7.59789	0
TRINITY_DN2044_c0_g1_i1	277.528	1.47288	7.55785	0
TRINITY_DN10285_c0_g3_i1	307.619	1.67317	7.52241	7.77156e-16
TRINITY_DN6126_c0_g2_i1	73.2192	0.405885	7.49501	0
TRINITY_DN8174_c0_g1_i1	992.304	5.55428	7.48104	0
TRINITY_DN2044_c0_g1_i2	828.824	4.68244	7.46766	1.55431e-15
TRINITY_DN13752_c0_g1_i1	89.9922	0.534225	7.39621	0
TRINITY_DN8917_c0_g2_i1	58.811	0.405885	7.17887	1.66533e-15
TRINITY_DN2754_c0_g1_i1	441.173	3.11851	7.14434	1.11022e-16
TRINITY_DN5040_c0_g2_i1	110.577	0.790904	7.12733	1.11022e-16
TRINITY_DN5539_c0_g1_i2	163.313	1.23412	7.04802	0
TRINITY_DN20427_c0_g1_i1	53.5858	0.405885	7.04464	0
TRINITY_DN2423_c0_g1_i6	0.429648	0.00327972	7.03344	0.000171726	Nucleotide-sugar transporter-domain-containing protein
TRINITY_DN17013_c0_g1_i1	403.999	3.18947	6.98489	7.10543e-15
TRINITY_DN21387_c0_g1_i1	201.128	1.67172	6.91064	0
TRINITY_DN16883_c0_g1_i1	48.7806	0.405885	6.90909	5.55112e-16
TRINITY_DN6803_c0_g2_i1	63.35	0.531003	6.89848	0
TRINITY_DN8791_c0_g1_i1	569.938	4.81554	6.88696	9.99201e-16
TRINITY_DN3482_c1_g2_i5	111.418	0.943331	6.88401	7.77156e-16
TRINITY_DN13401_c0_g2_i1	47.5464	0.405885	6.87212	3.33067e-16
TRINITY_DN24957_c0_g1_i1	169.252	1.48876	6.82892	1.77636e-15
TRINITY_DN20595_c0_g1_i1	46.112	0.405885	6.82793	8.88178e-16
TRINITY_DN7390_c0_g2_i4	45.5867	0.405885	6.8114	1.11022e-16
TRINITY_DN15539_c0_g1_i1	45.4925	0.405885	6.80841	2.22045e-16
TRINITY_DN6269_c0_g3_i1	44.0846	0.405885	6.76306	0
TRINITY_DN13159_c0_g1_i1	43.4347	0.405885	6.74163	0
TRINITY_DN1132_c0_g1_i1	418.137	4.0292	6.69734	0
TRINITY_DN2854_c0_g1_i1	230.254	2.23969	6.68378	0
TRINITY_DN1265_c0_g1_i13	51994.9	519.681	6.6446	8.88178e-16
TRINITY_DN14546_c0_g1_i1	40.0403	0.405885	6.62424	3.33067e-16	Acyl-CoA thioesterase
TRINITY_DN3228_c0_g2_i1	236.512	2.41599	6.61316	0
TRINITY_DN13305_c0_g2_i1	37.8583	0.405885	6.54339	0
TRINITY_DN5983_c0_g1_i1	63.4889	0.686652	6.53078	1.11022e-16
TRINITY_DN2423_c0_g1_i4	0.419067	0.00464672	6.49482	0.0025312	Nucleotide-sugar transporter-domain-containing protein
TRINITY_DN3494_c0_g1_i2	422.479	4.73293	6.48	1.77636e-15
TRINITY_DN7502_c0_g1_i2	202.327	2.2675	6.47944	8.88178e-16
TRINITY_DN6976_c0_g1_i1	696.273	7.90874	6.46006	0
TRINITY_DN8594_c0_g2_i1	35.5361	0.405885	6.45207	1.88738e-15
TRINITY_DN6427_c0_g2_i4	11.1489	0.128343	6.44076	0.00153231
TRINITY_DN20282_c0_g1_i1	35.1868	0.405885	6.43782	4.44089e-16	Glycerophosphodiester phosphodiesterase (Fragment)
TRINITY_DN1848_c0_g1_i1	47.9497	0.558313	6.4243	3.33067e-16
TRINITY_DN3228_c0_g1_i2	34.3411	0.405885	6.40272	1.9984e-15
TRINITY_DN3890_c0_g1_i2	253.53	2.99716	6.40242	1.44329e-15
TRINITY_DN7192_c0_g1_i1	86.3892	1.03147	6.38807	1.11022e-16
TRINITY_DN3699_c0_g1_i1	127.468	1.53195	6.37862	1.22125e-15
TRINITY_DN15885_c0_g1_i1	65.6838	0.790904	6.37589	0
TRINITY_DN6103_c0_g2_i1	77.4959	0.933666	6.37507	5.55112e-16
TRINITY_DN17022_c0_g1_i1	75.8816	0.933666	6.3447	3.33067e-16
TRINITY_DN21741_c0_g1_i1	91.3742	1.16802	6.28964	2.22045e-16
TRINITY_DN16765_c0_g1_i1	70.9376	0.916021	6.27502	1.22125e-15
TRINITY_DN6634_c0_g1_i1	11.1929	0.147292	6.24776	0.00113651	Solute carrier family 35, member C2
TRINITY_DN3602_c0_g1_i3	30.777	0.405885	6.24464	2.10591e-05
TRINITY_DN5024_c0_g1_i1	344.234	4.68099	6.20043	0
TRINITY_DN12447_c0_g1_i1	38.9918	0.531003	6.19831	2.22045e-16	DNA degradation protein EddB
TRINITY_DN1848_c0_g2_i1	293.155	4.08462	6.16532	1.11022e-16
TRINITY_DN512_c0_g2_i2	70.8648	0.988286	6.164	9.99201e-16
TRINITY_DN13355_c0_g2_i1	108.513	1.53195	6.14635	3.01054e-10
TRINITY_DN2754_c0_g1_i2	28.6446	0.405885	6.14105	3.33067e-16
TRINITY_DN25580_c0_g1_i1	134.052	1.91052	6.13269	5.04607e-12
TRINITY_DN18500_c0_g1_i1	48.113	0.686652	6.1307	7.77156e-16
TRINITY_DN542_c1_g5_i1	387.151	5.55428	6.12315	2.77556e-15
TRINITY_DN2927_c0_g1_i1	270.83	3.95314	6.09824	4.44089e-16	PPM-type phosphatase domain-containing protein
TRINITY_DN13159_c0_g1_i2	38.1638	0.558313	6.09499	2.22045e-16
TRINITY_DN10621_c0_g1_i1	27.3493	0.405885	6.07429	2.77556e-15
TRINITY_DN1579_c0_g1_i1	340.948	5.07912	6.06883	0
TRINITY_DN3509_c0_g1_i1	61.6615	0.943331	6.03046	1.11022e-16
TRINITY_DN9524_c0_g2_i1	44.8079	0.686652	6.02803	2.66454e-15
TRINITY_DN11549_c0_g1_i1	26.2525	0.405885	6.01524	0
TRINITY_DN3228_c0_g2_i2	134.686	2.08603	6.01269	1.11022e-16
TRINITY_DN13401_c0_g1_i1	26.013	0.405885	6.00202	2.22045e-16
TRINITY_DN24603_c0_g1_i1	170.642	2.67266	5.99656	1.88738e-15
TRINITY_DN17644_c0_g1_i1	25.8552	0.405885	5.99324	5.29067e-08
TRINITY_DN802_c0_g3_i2	99.3846	1.57774	5.97709	4.29372e-06
TRINITY_DN542_c1_g2_i1	5777.81	93.3156	5.95226	0
TRINITY_DN6499_c0_g2_i1	25.092	0.405885	5.95001	1.11022e-15
TRINITY_DN5198_c0_g1_i1	115.763	1.91696	5.9162	1.66533e-15
TRINITY_DN6130_c0_g1_i1	52.9352	0.876774	5.91588	2.42313e-05	SPX domain-containing protein
TRINITY_DN2691_c0_g2_i1	47.1281	0.781239	5.91468	0.000183264
TRINITY_DN9765_c0_g2_i1	24.4109	0.405885	5.91031	1.9984e-15
TRINITY_DN934_c0_g2_i1	23.9624	0.405885	5.88356	1.81722e-09
TRINITY_DN512_c0_g1_i2	2697.55	46.0873	5.87114	0	NAD nucleotidase
TRINITY_DN2145_c0_g1_i3	9.59339	0.164842	5.86288	0.00240211
TRINITY_DN5115_c0_g1_i1	254.705	4.38304	5.86075	0
TRINITY_DN5218_c0_g1_i1	424.956	7.34459	5.85449	5.55112e-15
TRINITY_DN2858_c0_g1_i1	193.479	3.35279	5.85067	0
TRINITY_DN8903_c0_g1_i1	109.051	1.92195	5.82629	1.22125e-15
TRINITY_DN6204_c0_g1_i1	285.092	5.02804	5.82529	0
TRINITY_DN22985_c0_g1_i1	38.564	0.683431	5.81832	8.88178e-16
TRINITY_DN23872_c0_g1_i1	152.864	2.72429	5.81023	5.55112e-16
TRINITY_DN9087_c0_g1_i1	69.4214	1.23852	5.80869	1.11022e-16
TRINITY_DN6803_c0_g1_i1	22.3425	0.405885	5.78258	1.22125e-15
TRINITY_DN21775_c0_g1_i1	886.253	16.1097	5.78171	0
TRINITY_DN13494_c0_g1_i1	37.3165	0.683431	5.77088	2.22045e-15
TRINITY_DN3179_c0_g2_i1	42.9851	0.790904	5.76419	2.03689e-09
TRINITY_DN6251_c0_g1_i1	239.881	4.43697	5.7566	7.77156e-16
TRINITY_DN12972_c0_g1_i1	70.0075	1.29636	5.75497	1.52611e-05
TRINITY_DN21670_c0_g1_i1	21.6254	0.405885	5.73551	4.44089e-16
TRINITY_DN11141_c0_g1_i1	62.9014	1.1839	5.73147	8.52052e-12
TRINITY_DN6541_c0_g2_i1	74.5261	1.41649	5.71735	0
TRINITY_DN21961_c0_g1_i1	29.0773	0.558313	5.70268	0
TRINITY_DN12738_c0_g1_i1	142.189	2.74661	5.69402	0
TRINITY_DN13321_c0_g2_i1	28.5879	0.558313	5.67819	2.60064e-10
TRINITY_DN160_c0_g3_i1	39.7556	0.781239	5.66925	3.66996e-11
TRINITY_DN3699_c0_g2_i1	59.9144	1.1839	5.66128	0.000432782
TRINITY_DN17945_c0_g1_i1	49.8085	0.991508	5.65063	0.00140164
TRINITY_DN18632_c0_g1_i1	788.74	15.7538	5.64578	2.10942e-15
TRINITY_DN3509_c0_g2_i1	20.2584	0.405885	5.6413	0
TRINITY_DN7524_c0_g1_i1	273.772	5.48678	5.64087	0
TRINITY_DN658_c0_g2_i1	3968.67	79.7148	5.63766	9.99201e-16
TRINITY_DN10321_c0_g2_i1	26.5549	0.534225	5.63539	2.22045e-16
TRINITY_DN17202_c0_g1_i1	56.681	1.1727	5.59496	8.11743e-06
TRINITY_DN4440_c0_g1_i1	27.4759	0.571959	5.58611	2.19824e-08
TRINITY_DN12387_c0_g2_i1	25.3323	0.534225	5.56739	0
TRINITY_DN13141_c0_g1_i1	141.095	2.98097	5.56474	0
TRINITY_DN5034_c0_g1_i1	54.8626	1.15981	5.56386	2.19456e-08
TRINITY_DN20327_c0_g1_i1	24.7832	0.531003	5.5445	7.01906e-05
TRINITY_DN2927_c0_g2_i1	147.532	3.17313	5.53897	2.66454e-15	PPM-type phosphatase domain-containing protein
TRINITY_DN4202_c0_g2_i1	31.7692	0.683431	5.53869	1.73027e-06
TRINITY_DN10244_c0_g1_i1	76.9228	1.67816	5.51846	0
TRINITY_DN21884_c0_g1_i1	116.985	2.57976	5.50295	0
TRINITY_DN2691_c0_g1_i1	280.263	6.18931	5.50086	4.44089e-16
TRINITY_DN9809_c0_g1_i1	18.3565	0.405885	5.49908	0.000516855
TRINITY_DN6670_c0_g1_i1	24.088	0.534225	5.49473	4.44089e-16
TRINITY_DN5503_c0_g1_i1	201.439	4.4823	5.48996	2.22045e-16
TRINITY_DN7696_c0_g1_i1	23.9915	0.534225	5.48893	2.85027e-06
TRINITY_DN3363_c0_g3_i1	24.9802	0.558313	5.48357	1.87237e-06
TRINITY_DN21470_c0_g1_i1	30.2896	0.683431	5.46988	0
TRINITY_DN1372_c0_g2_i1	374.8	8.49896	5.46269	0
TRINITY_DN6449_c0_g1_i1	49.0727	1.11663	5.4577	3.57706e-11
TRINITY_DN9880_c0_g1_i1	45.2154	1.03147	5.45403	0.000108022
TRINITY_DN18739_c0_g1_i1	24.2894	0.558313	5.44311	0.000233136
TRINITY_DN16632_c0_g1_i1	23.2379	0.534225	5.44289	2.22045e-16
TRINITY_DN3724_c0_g2_i1	22.8756	0.531003	5.42895	1.64464e-09
TRINITY_DN1579_c0_g4_i1	140.84	3.28881	5.42034	0
TRINITY_DN2858_c0_g2_i1	73.91	1.72634	5.41998	0.00139376
TRINITY_DN13764_c0_g1_i1	17.3751	0.405885	5.4198	0
TRINITY_DN1781_c1_g1_i1	392.882	9.19596	5.41695	0
TRINITY_DN3372_c1_g1_i3	255.998	6.01118	5.41234	0
TRINITY_DN8827_c0_g6_i1	236.88	5.58313	5.40694	0
TRINITY_DN21448_c0_g1_i1	17.1385	0.405885	5.40002	0.000106076
TRINITY_DN2666_c0_g1_i2	17.0027	0.405885	5.38855	6.66134e-16
TRINITY_DN7797_c1_g1_i1	378.183	9.04424	5.38594	0
TRINITY_DN16612_c0_g1_i1	48.4112	1.15981	5.38337	3.32208e-07
TRINITY_DN2691_c0_g3_i1	809.674	19.457	5.37898	0
TRINITY_DN1579_c0_g2_i1	200.805	4.82598	5.37883	1.11022e-16
TRINITY_DN3179_c0_g1_i1	229.366	5.51255	5.37879	0
TRINITY_DN9055_c0_g1_i2	16.7298	0.405885	5.3652	6.66134e-16
TRINITY_DN10264_c0_g1_i4	16.5143	0.405885	5.3465	1.33227e-15
TRINITY_DN18873_c0_g1_i1	41.5082	1.03147	5.33062	6.98086e-12
TRINITY_DN3326_c0_g1_i1	438.345	10.9855	5.31839	0
TRINITY_DN9701_c0_g1_i1	21.1697	0.531003	5.31714	6.66134e-16
TRINITY_DN7390_c0_g1_i1	16.1614	0.405885	5.31534	1.11022e-15
TRINITY_DN23327_c0_g1_i1	1572.93	39.7523	5.30627	0
TRINITY_DN6007_c0_g3_i1	61.2399	1.55304	5.3013	6.08735e-13
TRINITY_DN4455_c0_g4_i2	180.104	4.57175	5.29994	0.00090063
TRINITY_DN3369_c0_g2_i1	526.453	13.3707	5.29916	0
TRINITY_DN8883_c0_g1_i1	127.96	3.25352	5.29755	1.11022e-16
TRINITY_DN2858_c0_g3_i1	174.402	4.45008	5.29244	0
TRINITY_DN9905_c0_g1_i1	67.3239	1.72634	5.28533	1.98602e-08
TRINITY_DN807_c0_g2_i1	486.712	12.4977	5.28334	0
TRINITY_DN3993_c0_g1_i1	824.196	21.2654	5.27641	0
TRINITY_DN2962_c0_g1_i7	149.832	3.88305	5.27001	6.66134e-16
TRINITY_DN9959_c0_g2_i1	20.4407	0.534225	5.25785	7.19839e-09
TRINITY_DN8827_c0_g2_i1	36.0881	0.943331	5.25761	0.00150481
TRINITY_DN4202_c0_g1_i1	302.163	7.89922	5.25747	2.10942e-15
TRINITY_DN596_c0_g1_i4	367.542	9.6772	5.24718	1.44329e-15
TRINITY_DN13739_c0_g1_i1	15.3902	0.405885	5.2448	0.000799338
TRINITY_DN10721_c0_g1_i1	15.3814	0.405885	5.24397	3.33067e-16
TRINITY_DN807_c0_g1_i1	49.0451	1.29636	5.24157	9.67655e-10
TRINITY_DN17099_c0_g1_i1	24.903	0.659342	5.23915	5.55112e-16
TRINITY_DN4443_c0_g3_i1	15.0293	0.405885	5.21056	0.000211855
TRINITY_DN3489_c0_g2_i1	25.2433	0.683431	5.20696	6.38841e-05
TRINITY_DN7696_c0_g2_i1	14.8805	0.405885	5.1962	0.00162712
TRINITY_DN24650_c0_g1_i1	54.5313	1.48876	5.1949	4.88192e-05
TRINITY_DN8440_c0_g1_i1	19.4781	0.534225	5.18826	4.14515e-10	Reverse transcriptase Ty1/copia-type domain-containing protein
TRINITY_DN23162_c0_g1_i1	614.158	16.932	5.18079	1.11022e-16
TRINITY_DN3448_c0_g1_i1	297.338	8.24627	5.17222	1.9984e-15
TRINITY_DN10617_c0_g1_i2	14.5917	0.405885	5.16793	1.44981e-09
TRINITY_DN20178_c0_g1_i1	44.3182	1.23852	5.16121	2.11818e-05
TRINITY_DN5040_c0_g1_i1	14.4962	0.405885	5.15846	0.000906702
TRINITY_DN25326_c0_g1_i1	14.4438	0.405885	5.15324	0.000508638
TRINITY_DN1579_c0_g3_i1	1039.96	29.6294	5.13336	0
TRINITY_DN19539_c0_g1_i1	18.6166	0.531003	5.13173	1.96092e-08
TRINITY_DN11134_c0_g1_i1	28.0872	0.81177	5.1127	0.000593102
TRINITY_DN252_c0_g1_i4	13.5407	0.392129	5.10983	0.000899876
TRINITY_DN5659_c0_g1_i1	45.3482	1.31527	5.10761	2.48995e-08
TRINITY_DN43_c0_g2_i1	548.279	16.0266	5.09636	1.33227e-15
TRINITY_DN17099_c0_g2_i1	18.2529	0.534225	5.09454	1.94744e-07
TRINITY_DN16322_c0_g1_i1	13.7733	0.405885	5.08466	0.00107008
TRINITY_DN6670_c0_g2_i1	13.6667	0.405885	5.07345	6.66134e-16
TRINITY_DN4440_c0_g4_i1	56.2954	1.67317	5.07236	0.00157973
TRINITY_DN16192_c0_g1_i1	17.8004	0.531003	5.06705	2.35264e-08
TRINITY_DN9254_c0_g1_i1	37.3164	1.11663	5.06259	0.000965175
TRINITY_DN15262_c0_g1_i1	51.7852	1.57536	5.03878	0
TRINITY_DN9828_c0_g2_i1	13.3263	0.405885	5.03706	4.57571e-07
TRINITY_DN6103_c0_g1_i1	104.902	3.1989	5.03532	0	Ankyrin domain-containing protein (Fragment)
TRINITY_DN10573_c0_g5_i1	22.4141	0.686652	5.02869	0.000294113
TRINITY_DN12756_c0_g1_i1	26.4631	0.81177	5.02677	0.00112986
TRINITY_DN10259_c0_g1_i1	426.228	13.1229	5.02147	3.10862e-15
TRINITY_DN2772_c0_g1_i4	255.941	7.88913	5.0198	1.11022e-16
TRINITY_DN6528_c0_g1_i1	289.741	8.96123	5.01492	0
TRINITY_DN8223_c0_g2_i1	21.2602	0.659342	5.01098	2.55039e-11
TRINITY_DN1372_c0_g1_i1	205.517	6.37848	5.0099	8.88178e-16
TRINITY_DN1372_c0_g3_i1	112.609	3.50729	5.00483	4.45755e-13
TRINITY_DN8964_c0_g2_i1	60.1161	1.88022	4.99878	2.9976e-15
TRINITY_DN10762_c0_g1_i1	12.9699	0.405885	4.99796	0.000676871
TRINITY_DN14901_c0_g1_i2	12.9468	0.405885	4.99538	1.71419e-08
TRINITY_DN11859_c0_g2_i1	12.9378	0.405885	4.99438	0.000873888
TRINITY_DN20645_c0_g1_i1	12.9189	0.405885	4.99227	0.000770767
TRINITY_DN11434_c0_g2_i1	12.8925	0.405885	4.98932	3.70227e-05
TRINITY_DN14608_c0_g2_i1	12.8868	0.405885	4.98867	0.00154215
TRINITY_DN20592_c0_g1_i1	12.8078	0.405885	4.97981	0.000113684
TRINITY_DN24517_c0_g1_i1	261.679	8.29736	4.979	3.33067e-16
TRINITY_DN1411_c0_g1_i1	146.773	4.69388	4.96666	0
TRINITY_DN5034_c0_g2_i1	416.584	13.3533	4.96334	9.99201e-16	Beta-glucan elicitor receptor
TRINITY_DN747_c0_g1_i1	608.673	19.6816	4.95074	8.65974e-15
TRINITY_DN2517_c0_g2_i1	822.21	26.6413	4.94777	1.77636e-15	Ankyrin domain-containing protein (Fragment)
TRINITY_DN24215_c0_g1_i1	12.469	0.405885	4.94113	1.5936e-10
TRINITY_DN2539_c1_g1_i1	12.428	0.405885	4.93638	1.75019e-09
TRINITY_DN3616_c0_g1_i1	539.294	17.6345	4.9346	4.21885e-15
TRINITY_DN7390_c0_g3_i1	12.4091	0.405885	4.93419	0.00161119
TRINITY_DN667_c0_g3_i1	1145.52	37.8551	4.91937	4.44089e-15
TRINITY_DN3195_c0_g2_i1	23.5257	0.781239	4.91233	3.0308e-05
TRINITY_DN23481_c0_g1_i1	297.943	9.94683	4.90465	0
TRINITY_DN17314_c0_g1_i1	15.8867	0.531003	4.90296	0.000736723
TRINITY_DN9898_c0_g1_i1	16.6375	0.558313	4.89722	3.16758e-05
TRINITY_DN17806_c0_g1_i1	15.8051	0.531003	4.89552	7.89286e-05
TRINITY_DN25451_c0_g1_i1	15.7889	0.531003	4.89405	3.03568e-12
TRINITY_DN9701_c0_g2_i1	15.7845	0.531003	4.89365	1.40068e-06
TRINITY_DN9882_c0_g2_i1	12.0104	0.405885	4.88707	5.55112e-16	Fructose-1,6-bisphosphatase/sedoheptulose 1,7-bisphosphatase or related protein
TRINITY_DN8594_c0_g1_i1	11.9987	0.405885	4.88566	0.00144852
TRINITY_DN10010_c0_g1_i1	103.338	3.49732	4.88497	0
TRINITY_DN3350_c0_g4_i1	15.7816	0.534225	4.88465	3.93421e-11
TRINITY_DN11919_c0_g2_i1	145.622	4.96272	4.87496	3.33067e-16
TRINITY_DN328_c0_g4_i1	15.3989	0.531003	4.85796	6.4489e-06
TRINITY_DN6274_c0_g2_i1	48.7005	1.68437	4.85365	0.000104211
TRINITY_DN16970_c0_g1_i1	55.0507	1.92195	4.84012	1.41407e-10
TRINITY_DN25370_c0_g1_i1	11.5445	0.405885	4.82999	0.00067164
TRINITY_DN13169_c1_g1_i1	44.3214	1.56094	4.82752	0.00011156
TRINITY_DN5730_c0_g1_i1	34.0677	1.20001	4.82729	0.00112966
TRINITY_DN1922_c1_g2_i5	87.2815	3.08578	4.82197	0.00161234
TRINITY_DN3350_c0_g2_i1	229.848	8.14348	4.81889	2.22045e-15
TRINITY_DN7783_c0_g1_i1	14.9621	0.531003	4.81645	0.000199533
TRINITY_DN19075_c0_g1_i1	95.8215	3.4045	4.81484	2.22045e-16
TRINITY_DN3494_c0_g1_i1	376.893	13.3995	4.81391	8.88178e-16
TRINITY_DN16753_c0_g1_i1	846.428	30.1737	4.81002	1.9984e-15
TRINITY_DN16320_c0_g1_i1	29.9638	1.06845	4.80963	0.000416792
TRINITY_DN11612_c0_g1_i1	22.756	0.81177	4.80903	9.1362e-06
TRINITY_DN17089_c0_g1_i1	11.2304	0.405885	4.79019	1.55488e-09
TRINITY_DN7180_c0_g1_i1	178.126	6.45305	4.78677	3.57352e-11	Trypsin-like serine protease
TRINITY_DN17813_c0_g1_i1	11.2011	0.405885	4.78643	2.65334e-06
TRINITY_DN16760_c0_g1_i1	11.1865	0.405885	4.78454	3.57587e-06	Poly(Hydroxyalkanoate) granule associated protein phasin
TRINITY_DN2504_c0_g1_i1	198.31	7.21602	4.78041	2.10942e-15
TRINITY_DN23581_c0_g1_i1	35.6455	1.30426	4.77242	0.000682549
TRINITY_DN5366_c0_g1_i2	200.32	7.38147	4.76225	2.10942e-15
TRINITY_DN10773_c0_g2_i1	27.9147	1.03147	4.75824	0.000319137
TRINITY_DN15380_c0_g1_i1	40.3617	1.50487	4.74528	4.80764e-08
TRINITY_DN23756_c0_g1_i1	14.9476	0.558313	4.7427	2.14481e-09
TRINITY_DN13369_c0_g1_i1	10.8317	0.405885	4.73804	3.79546e-07
TRINITY_DN4443_c0_g2_i4	195.256	7.32229	4.73693	1.33227e-15
TRINITY_DN6196_c0_g1_i1	196.617	7.38806	4.73405	2.44249e-15
TRINITY_DN22510_c0_g1_i1	10.7908	0.405885	4.73259	0.00160031
TRINITY_DN13877_c0_g1_i1	14.1034	0.531003	4.73118	1.01318e-07
TRINITY_DN19635_c0_g1_i1	10.7645	0.405885	4.72906	0.000440356
TRINITY_DN667_c0_g4_i1	848.694	32.0019	4.72901	3.21965e-15
TRINITY_DN15746_c0_g1_i1	10.7631	0.405885	4.72888	2.12081e-09
TRINITY_DN9421_c0_g1_i1	10.7499	0.405885	4.7271	4.53031e-11
TRINITY_DN22088_c0_g1_i1	10.7485	0.405885	4.72692	0.000164976
TRINITY_DN8671_c0_g3_i1	17.4336	0.659342	4.7247	0.00145283
TRINITY_DN20245_c0_g1_i1	17.4116	0.659342	4.72288	1.13341e-09
TRINITY_DN1488_c0_g1_i1	1000.41	37.9275	4.72121	0
TRINITY_DN12756_c0_g2_i1	14.0771	0.534225	4.71976	0.000888509
TRINITY_DN25477_c0_g1_i1	14.562	0.558313	4.70499	0.000975679
TRINITY_DN8113_c0_g1_i1	7818	300.876	4.69956	0
TRINITY_DN1922_c1_g2_i1	155.061	5.97984	4.69658	0
TRINITY_DN20763_c0_g1_i1	13.6347	0.531003	4.68241	0.00109022
TRINITY_DN1474_c0_g1_i2	91.8431	3.58072	4.68085	0.0011235	Winged helix DNA-binding domain-containing protein (Fragment)
TRINITY_DN20665_c0_g1_i1	10.376	0.405885	4.67603	2.22045e-16
TRINITY_DN10304_c0_g1_i1	20.7447	0.81177	4.67552	6.66134e-16
TRINITY_DN667_c0_g1_i1	204.519	8.00539	4.67512	1.44329e-15
TRINITY_DN11827_c0_g2_i1	118.313	4.66212	4.66548	7.48759e-05
TRINITY_DN2672_c0_g1_i1	14983.1	590.903	4.66427	0
TRINITY_DN13169_c0_g1_i1	14.1194	0.558313	4.66047	3.84528e-06
TRINITY_DN25035_c0_g1_i1	16.5937	0.659342	4.65346	0.000937541
TRINITY_DN20510_c0_g1_i1	260.632	10.3634	4.65245	3.33067e-16
TRINITY_DN10611_c0_g1_i1	117.028	4.67501	4.64574	2.77556e-15	Response regulator receiver modulated diguanylate cyclase
TRINITY_DN13584_c0_g1_i1	30.9774	1.23852	4.64452	0.00217032
TRINITY_DN5002_c0_g1_i3	6.91934	0.277592	4.6396	0.0023128
TRINITY_DN886_c0_g2_i1	1163.42	46.6749	4.63959	2.77556e-15
TRINITY_DN97_c0_g4_i6	10.0705	0.405885	4.63292	1.45193e-09
TRINITY_DN22019_c0_g1_i1	16.9237	0.683431	4.6301	0.000690372
TRINITY_DN12733_c0_g1_i1	72.1035	2.91338	4.6293	2.22761e-10
TRINITY_DN7085_c0_g1_i1	119.88	4.85129	4.62708	7.22845e-10
TRINITY_DN8160_c0_g2_i1	144	5.84272	4.62329	0
TRINITY_DN1226_c0_g1_i2	257.168	10.4682	4.61862	1.11022e-16
TRINITY_DN11371_c0_g1_i2	13.7148	0.558313	4.61852	0.00102015
TRINITY_DN3461_c0_g1_i1	548.761	22.3681	4.61666	2.22045e-16
TRINITY_DN22058_c0_g1_i1	9.94072	0.405885	4.61421	0.000462864
TRINITY_DN3350_c0_g7_i1	85.1801	3.50376	4.60354	0
TRINITY_DN15154_c0_g1_i1	74.3235	3.06389	4.60038	0.000961114
TRINITY_DN11134_c0_g2_i1	69.8891	2.88461	4.59862	2.61246e-05
TRINITY_DN8906_c0_g2_i1	9.831	0.405885	4.59819	1.39293e-06
TRINITY_DN667_c0_g2_i1	87.295	3.60656	4.5972	3.33067e-16
TRINITY_DN78_c0_g1_i1	1809.68	74.79	4.59675	0
TRINITY_DN15462_c0_g1_i2	29.1412	1.20469	4.59632	1.12063e-06
TRINITY_DN8905_c0_g2_i1	20.7491	0.863168	4.58726	0.000172288
TRINITY_DN13355_c0_g1_i1	26.6089	1.11663	4.57469	8.73062e-08
TRINITY_DN9485_c0_g1_i1	15.6853	0.659342	4.57224	0.00109199
TRINITY_DN3363_c0_g1_i1	30.7745	1.29636	4.56919	0.000380908
TRINITY_DN6131_c0_g1_i3	9.59746	0.405885	4.56351	0.000290781
TRINITY_DN3897_c0_g1_i2	9.59452	0.405885	4.56307	0.000619883
TRINITY_DN2982_c0_g2_i2	17.8791	0.757778	4.56035	0.00108389
TRINITY_DN4373_c0_g1_i1	917.957	38.9274	4.55957	4.10783e-15
TRINITY_DN8713_c0_g1_i2	11.4686	0.48753	4.55606	0.000711243
TRINITY_DN6274_c0_g1_i1	9.53317	0.405885	4.55381	0.000636604
TRINITY_DN1866_c0_g1_i1	188.852	8.06953	4.54863	1.33227e-15
TRINITY_DN5412_c0_g1_i4	25.1298	1.07455	4.5476	7.68156e-05
TRINITY_DN9194_c0_g1_i2	9.47928	0.405885	4.54563	0.000716511	Fucoxanthin chl a/c light-harvesting protein
TRINITY_DN17295_c0_g1_i1	100.094	4.28668	4.54535	0.000222262
TRINITY_DN3293_c0_g1_i1	887.846	38.08	4.5432	0
TRINITY_DN6721_c0_g1_i2	350.706	15.0772	4.53982	1.91624e-12	S-adenosyl-L-methionine-dependent methyltransferase
TRINITY_DN2784_c0_g2_i1	753.279	32.4553	4.53666	3.9968e-15
TRINITY_DN8680_c0_g2_i1	21.0631	0.909578	4.53338	2.66171e-05
TRINITY_DN16764_c0_g1_i1	15.8007	0.683431	4.53105	0.00103195
TRINITY_DN12002_c0_g1_i1	21.5654	0.933666	4.52967	0.00107458
TRINITY_DN14608_c0_g1_i1	41.6119	1.81271	4.52078	2.88873e-06
TRINITY_DN4773_c0_g2_i1	37.1662	1.62354	4.51677	0.00113692	Protein kinase domain-containing protein
TRINITY_DN16331_c0_g1_i1	9.17102	0.405885	4.49794	0.00055296
TRINITY_DN9002_c1_g1_i1	12.0177	0.534225	4.49158	2.31593e-10
TRINITY_DN12473_c0_g2_i1	9.12715	0.405885	4.49102	9.16875e-05
TRINITY_DN14887_c0_g2_i1	9.12136	0.405885	4.49011	0
TRINITY_DN1411_c0_g2_i1	299.698	13.3593	4.48759	0
TRINITY_DN14123_c0_g1_i1	9.1008	0.405885	4.48685	0.000588229
TRINITY_DN18507_c0_g1_i1	21.107	0.943331	4.48381	0.00105966
TRINITY_DN10617_c0_g1_i1	11.9457	0.534225	4.4829	0.000284922
TRINITY_DN16903_c0_g1_i1	41.0774	1.8579	4.4666	0.000437392
TRINITY_DN23764_c0_g1_i1	14.5372	0.659342	4.46258	5.16452e-08
TRINITY_DN4455_c0_g1_i2	69.8112	3.16814	4.46175	0.00153396
TRINITY_DN6605_c0_g1_i2	1505.46	68.3972	4.46012	3.88578e-15
TRINITY_DN3448_c0_g1_i2	8.90773	0.405885	4.45592	0.00460362
TRINITY_DN18689_c0_g1_i1	320.989	14.6307	4.45545	1.11022e-15
TRINITY_DN6605_c0_g1_i1	5607.75	257.579	4.44433	0
TRINITY_DN20057_c0_g1_i1	20.3036	0.933666	4.44268	0.00109362
TRINITY_DN9055_c0_g1_i1	8.81541	0.405885	4.44088	2.33116e-07
TRINITY_DN17775_c0_g1_i1	8.80872	0.405885	4.43979	0.00331282
TRINITY_DN8357_c0_g1_i1	40.7764	1.88022	4.43876	3.92908e-13
TRINITY_DN6204_c0_g2_i1	23.1663	1.06845	4.43844	7.6494e-10
TRINITY_DN10957_c1_g1_i1	14.8616	0.686652	4.43586	2.79037e-06
TRINITY_DN19153_c0_g1_i1	40.0741	1.8579	4.43093	0.000824554
TRINITY_DN17054_c0_g1_i1	8.75038	0.405885	4.4302	0.000187248
TRINITY_DN2772_c0_g3_i1	188.726	8.76869	4.42779	2.22045e-16
TRINITY_DN19381_c0_g1_i1	8.72265	0.405885	4.42562	6.83356e-11
TRINITY_DN20289_c0_g1_i1	8.69051	0.405885	4.4203	1.9704e-05
TRINITY_DN25243_c0_g1_i1	14.1165	0.659342	4.42022	8.18252e-10
TRINITY_DN2508_c0_g1_i1	1262.9	58.999	4.4199	1.92069e-14
TRINITY_DN15356_c0_g1_i1	8.68761	0.405885	4.41982	1.83508e-08
TRINITY_DN658_c0_g2_i2	6107.55	285.994	4.41654	2.55351e-15
TRINITY_DN9449_c0_g1_i1	467.918	21.9947	4.41103	1.55431e-15
TRINITY_DN2508_c0_g2_i1	3415.51	160.625	4.41034	7.77156e-15
TRINITY_DN5956_c0_g2_i1	94.9292	4.48583	4.4034	8.5411e-06
TRINITY_DN9606_c0_g1_i2	11.2333	0.531003	4.40291	0.00108365
TRINITY_DN9765_c0_g3_i1	14.5052	0.686652	4.40085	1.84825e-05
TRINITY_DN7085_c0_g2_i1	188.442	8.93255	4.39891	3.18577e-09
TRINITY_DN23453_c0_g1_i1	4606.1	218.848	4.39555	0
TRINITY_DN9292_c0_g2_i1	11.2319	0.534225	4.39401	0.000352864
TRINITY_DN667_c0_g5_i1	57.5222	2.74017	4.39178	0.000771689
TRINITY_DN1863_c0_g2_i2	108.384	5.17375	4.3888	1.93277e-07
TRINITY_DN10264_c0_g1_i3	8.44996	0.405885	4.3798	2.92762e-07
TRINITY_DN5867_c0_g1_i4	11.5953	0.558313	4.37632	0.000730967
TRINITY_DN17415_c0_g1_i1	14.188	0.683431	4.37573	0.000730656
TRINITY_DN3429_c0_g2_i1	248.316	12.0196	4.36872	0
TRINITY_DN18539_c0_g1_i1	129.241	6.26326	4.367	1.15261e-05
TRINITY_DN6639_c0_g2_i1	21.5873	1.04758	4.36505	0.000813408
TRINITY_DN659_c0_g2_i1	2645.16	129.011	4.35779	3.14193e-14
TRINITY_DN9813_c0_g1_i1	8.31069	0.405885	4.35583	5.65748e-07
TRINITY_DN6201_c0_g2_i1	10.8477	0.531003	4.35252	0.00059497
TRINITY_DN11434_c0_g1_i1	10.8463	0.531003	4.35234	0.000185376
TRINITY_DN4440_c0_g2_i1	8.27413	0.405885	4.34946	0.000141888
TRINITY_DN20111_c0_g1_i1	31.9603	1.56892	4.34844	6.68733e-11
TRINITY_DN15715_c0_g1_i1	26.9739	1.32513	4.34736	9.43468e-05
TRINITY_DN18784_c0_g1_i1	10.8024	0.531003	4.34649	0.000170248
TRINITY_DN19998_c0_g1_i1	18.4164	0.909578	4.33965	0.00533956
TRINITY_DN4440_c0_g3_i1	10.7354	0.531003	4.33751	0.000678115
TRINITY_DN18473_c0_g1_i1	10.798	0.534225	4.33717	2.69463e-05
TRINITY_DN25100_c0_g1_i1	17.4132	0.863168	4.33439	0.000744819
TRINITY_DN13520_c0_g1_i1	10.7602	0.534225	4.33212	7.83939e-07
TRINITY_DN19026_c0_g1_i1	671.73	33.4517	4.32773	8.09974e-09
TRINITY_DN3195_c0_g1_i1	19.8261	0.988286	4.32633	0.000134051
TRINITY_DN21609_c0_g1_i1	61.0261	3.05791	4.31881	0.000760883
TRINITY_DN25494_c0_g1_i1	35.1534	1.76154	4.31875	1.51292e-07
TRINITY_DN21626_c0_g1_i1	15.7086	0.790904	4.31191	0.000630445
TRINITY_DN659_c0_g1_i1	1969.71	99.6389	4.30513	9.54792e-15
TRINITY_DN6860_c0_g1_i2	39.5901	2.00316	4.30479	0.00254102
TRINITY_DN20220_c0_g1_i1	1299.26	65.8255	4.30289	3.55271e-15
TRINITY_DN10264_c0_g2_i1	7.93971	0.405885	4.28994	0.00253034
TRINITY_DN11827_c0_g1_i1	17.9053	0.916021	4.28886	0.000195033
TRINITY_DN15980_c0_g1_i1	25.6742	1.31868	4.28315	2.83671e-10
TRINITY_DN24232_c0_g1_i1	7.89888	0.405885	4.2825	0.00028418
TRINITY_DN17720_c0_g1_i1	7.89736	0.405885	4.28223	0.00131194
TRINITY_DN23675_c0_g1_i1	7.88136	0.405885	4.2793	1.20337e-10	Reverse transcriptase Ty1/copia-type domain-containing protein (Fragment)
TRINITY_DN12192_c0_g1_i1	7.86522	0.405885	4.27634	0.000106828
TRINITY_DN9860_c0_g1_i1	21.5815	1.11663	4.27258	0.000851928
TRINITY_DN964_c1_g1_i2	167.437	8.74318	4.25931	0.00134832
TRINITY_DN4776_c0_g1_i1	26.1255	1.36686	4.25652	0.00139804
TRINITY_DN8671_c0_g2_i1	29.8779	1.57536	4.24532	0.000698053
TRINITY_DN563_c0_g1_i2	7395.32	390.702	4.24247	1.18794e-14
TRINITY_DN1626_c0_g3_i1	225.252	11.9129	4.24095	2.66454e-15
TRINITY_DN1563_c0_g1_i5	850.104	45.0481	4.2381	5.69467e-12
TRINITY_DN13144_c0_g1_i1	18.5992	0.988286	4.23417	0.000418395
TRINITY_DN11576_c0_g1_i1	9.97865	0.531003	4.23205	0.000394382
TRINITY_DN8671_c0_g1_i1	99.6868	5.31003	4.23061	0.000947651
TRINITY_DN25264_c0_g1_i1	1106.19	58.9746	4.22936	1.11022e-15	YbhB/YbcL family Raf kinase inhibitor-like protein
TRINITY_DN15040_c0_g1_i1	10.4416	0.558313	4.22513	0.00234543
TRINITY_DN4443_c0_g2_i3	946.336	50.6278	4.22435	3.66374e-15
TRINITY_DN17864_c0_g1_i1	283.876	15.1927	4.22381	0
TRINITY_DN5007_c0_g4_i1	31.2315	1.67172	4.2236	1.90993e-06
TRINITY_DN13386_c0_g2_i1	9.8912	0.531003	4.21935	0.00230143
TRINITY_DN24886_c0_g1_i1	467.734	25.1142	4.21911	0
TRINITY_DN3380_c0_g1_i1	601.305	32.31	4.21804	0
TRINITY_DN11919_c0_g3_i1	6442.77	347.672	4.21188	0
TRINITY_DN23687_c0_g1_i1	10.3176	0.558313	4.2079	0.000718793
TRINITY_DN19311_c0_g1_i1	7.50002	0.405885	4.20775	0.000713033
TRINITY_DN11607_c0_g2_i1	10.303	0.558313	4.20585	0.00255593	Copia protein (Fragment)
TRINITY_DN14901_c0_g1_i1	7.4838	0.405885	4.20463	0.000698239
TRINITY_DN8917_c0_g3_i1	7.47382	0.405885	4.2027	5.31738e-08
TRINITY_DN5066_c0_g2_i1	64.2657	3.49732	4.19973	1.9984e-15
TRINITY_DN10484_c0_g1_i1	22.7573	1.23852	4.19963	0.000201961
TRINITY_DN6526_c0_g1_i1	40.1179	2.18485	4.19864	0.00203097
TRINITY_DN10095_c0_g1_i1	7.44899	0.405885	4.1979	1.35603e-07
TRINITY_DN13328_c0_g1_i1	7.42568	0.405885	4.19338	0.000574913
TRINITY_DN23425_c0_g1_i1	1156.2	63.2011	4.1933	0
TRINITY_DN17293_c0_g1_i1	119.106	6.51303	4.19277	2.22045e-16
TRINITY_DN23320_c0_g1_i1	23.9933	1.31224	4.19252	0.000189809
TRINITY_DN13019_c0_g1_i2	7.41268	0.405885	4.19085	1.15998e-05
TRINITY_DN1316_c1_g1_i4	35.3377	1.93603	4.19003	0.000888854
TRINITY_DN8098_c0_g2_i1	7.40267	0.405885	4.1889	1.20716e-09
TRINITY_DN3372_c1_g1_i1	75.4763	4.14715	4.18583	7.73061e-08
TRINITY_DN22740_c0_g1_i1	71.4298	3.95951	4.17313	1.16915e-11
TRINITY_DN247_c0_g1_i6	9185.92	509.781	4.17147	0
TRINITY_DN11919_c0_g1_i1	355.889	19.8135	4.16687	0
TRINITY_DN1863_c0_g2_i1	125.736	7.01262	4.1643	2.09432e-05
TRINITY_DN4149_c0_g1_i1	566.986	31.7583	4.15811	5.55112e-16
TRINITY_DN20269_c0_g1_i1	168.442	9.43639	4.15787	5.55112e-16
TRINITY_DN1984_c0_g2_i1	209.719	11.7499	4.15774	0.000208232
TRINITY_DN7783_c0_g2_i1	18.6809	1.04758	4.15643	0.0025555
TRINITY_DN18185_c0_g1_i1	9.93478	0.558313	4.15334	0.00251022
TRINITY_DN2862_c0_g2_i1	125.53	7.09099	4.1459	1.11022e-16
TRINITY_DN1685_c0_g1_i4	17497.5	989.58	4.14419	1.22125e-15
TRINITY_DN4638_c0_g1_i1	497.2	28.12	4.14416	6.55032e-15
TRINITY_DN9205_c0_g1_i1	57.8918	3.28582	4.13903	3.11957e-06
TRINITY_DN5806_c0_g1_i1	179.953	10.2386	4.13553	2.33147e-15
TRINITY_DN17266_c0_g1_i1	19.6156	1.11663	4.13478	0.00150654
TRINITY_DN16263_c0_g1_i1	7.12614	0.405885	4.13398	0.00364875
TRINITY_DN23131_c0_g1_i1	13.7148	0.781239	4.13383	0.000970743
TRINITY_DN11259_c0_g1_i1	7.11593	0.405885	4.13191	0.00186151
TRINITY_DN21861_c0_g1_i1	955.72	54.552	4.13088	0
TRINITY_DN62_c0_g1_i14	1540.71	87.9917	4.13008	1.66533e-15
TRINITY_DN14_c0_g2_i2	78.9131	4.51766	4.12662	0
TRINITY_DN14733_c0_g1_i1	63.0491	3.613	4.12521	4.25604e-12
TRINITY_DN6131_c0_g1_i2	7.07938	0.405885	4.12448	0.000659945
TRINITY_DN19338_c0_g1_i1	19.4622	1.11663	4.12345	0.000170196
TRINITY_DN21549_c0_g1_i1	7.07359	0.405885	4.1233	0.000821732
TRINITY_DN22375_c0_g1_i1	7.06765	0.405885	4.12209	0.00186104
TRINITY_DN18700_c0_g1_i1	7.06627	0.405885	4.12181	5.64426e-12
TRINITY_DN7699_c0_g2_i1	44.0598	2.53166	4.12131	8.7573e-07
TRINITY_DN6541_c0_g1_i1	7.03717	0.405885	4.11585	0.000222828
TRINITY_DN25575_c0_g1_i1	7.01813	0.405885	4.11194	0.000798969
TRINITY_DN25569_c0_g1_i1	147.987	8.57644	4.10895	2.10942e-15
TRINITY_DN21676_c0_g1_i1	644.178	37.3403	4.10865	2.22338e-06
TRINITY_DN964_c1_g1_i1	885.887	51.5604	4.10279	2.10942e-15
TRINITY_DN9422_c0_g1_i1	9.16219	0.534225	4.10017	0.000166045
TRINITY_DN17501_c0_g1_i1	9.15929	0.534225	4.09972	0.000585875
TRINITY_DN13386_c0_g1_i1	9.09943	0.531003	4.09898	0.000127399
TRINITY_DN1685_c0_g1_i1	20840.2	1217.62	4.09723	1.11022e-16
TRINITY_DN6120_c0_g2_i1	9.11846	0.534225	4.09327	0.000546989
TRINITY_DN20856_c0_g1_i1	9.10536	0.534225	4.0912	0.000828437
TRINITY_DN5048_c0_g1_i1	22.4608	1.31868	4.09023	2.05036e-05
TRINITY_DN4443_c0_g2_i1	283.401	16.6478	4.08944	3.33067e-16
TRINITY_DN13884_c0_g2_i1	9.09074	0.534225	4.08888	0.00017984
TRINITY_DN15286_c0_g1_i1	11.6189	0.686652	4.08075	2.80173e-06
TRINITY_DN19044_c0_g1_i1	178.438	10.6016	4.07307	0
TRINITY_DN1223_c0_g2_i1	93.1871	5.55719	4.0677	6.25705e-07
TRINITY_DN17923_c0_g1_i1	768.284	45.8171	4.06768	1.82077e-14
TRINITY_DN1226_c0_g2_i1	704.232	42.0883	4.06456	0
TRINITY_DN5595_c0_g1_i1	39.7088	2.37425	4.06392	7.5669e-05
TRINITY_DN1534_c0_g2_i1	1147.49	68.6152	4.0638	0
TRINITY_DN4773_c0_g1_i1	65.4253	3.91432	4.06301	0.000244974	Serine threonine-protein kinase ctr1 (Fragment)
TRINITY_DN747_c0_g2_i1	3704.53	221.982	4.06078	0
TRINITY_DN21822_c0_g1_i1	29.0102	1.73899	4.06024	0.000666841
TRINITY_DN25231_c0_g1_i1	21.513	1.29314	4.05626	0.00255109
TRINITY_DN850_c0_g2_i1	853.607	51.4189	4.0532	1.55431e-15
TRINITY_DN5730_c0_g1_i2	77.0561	4.64616	4.0518	2.04204e-05
TRINITY_DN15317_c0_g1_i1	52.429	3.1617	4.05159	0.00253767
TRINITY_DN21835_c0_g1_i1	42.6653	2.57976	4.04776	6.80253e-05
TRINITY_DN2897_c0_g2_i1	60.872	3.68069	4.04773	0.00336108
TRINITY_DN12587_c0_g1_i1	12.9203	0.781239	4.04773	0.00259316
TRINITY_DN11363_c0_g2_i1	9.17392	0.558313	4.03839	0.00246877
TRINITY_DN17165_c0_g1_i1	6.66315	0.405885	4.03706	4.59591e-05
TRINITY_DN6373_c0_g2_i1	191.874	11.7048	4.03499	2.66454e-15
TRINITY_DN13627_c0_g1_i1	6.65294	0.405885	4.03485	0.00012877
TRINITY_DN13002_c0_g1_i1	6.65004	0.405885	4.03422	0.000102748
TRINITY_DN6186_c0_g1_i1	6.63984	0.405885	4.032	4.68222e-08
TRINITY_DN1006_c0_g2_i1	1696.58	103.719	4.03188	2.22045e-16
TRINITY_DN13063_c0_g1_i1	6.63253	0.405885	4.03041	3.18252e-09
TRINITY_DN7336_c0_g1_i1	8.72844	0.534225	4.03021	4.91311e-09
TRINITY_DN7136_c0_g1_i1	106.917	6.54809	4.02927	0.00105939
TRINITY_DN8403_c0_g1_i1	33.893	2.07584	4.02922	8.81625e-08
TRINITY_DN19259_c0_g1_i1	8.71534	0.534225	4.02804	1.67012e-08
TRINITY_DN11751_c1_g1_i1	10.7412	0.659342	4.02598	0.000278449
TRINITY_DN12935_c0_g1_i1	8.69681	0.534225	4.02497	0.00469483
TRINITY_DN23179_c0_g1_i1	53.0588	3.25997	4.02466	0.000415393
TRINITY_DN25526_c0_g1_i1	6.59749	0.405885	4.02277	0.000772291
TRINITY_DN10981_c0_g3_i1	8.67451	0.534225	4.02126	0.000715287
TRINITY_DN11678_c0_g1_i1	6.57917	0.405885	4.01876	0.00106203
TRINITY_DN19435_c0_g1_i1	58.0726	3.59014	4.01575	0.000249624
TRINITY_DN5997_c0_g2_i1	75.5886	4.68743	4.0113	4.65772e-07
TRINITY_DN933_c0_g4_i1	22.1307	1.3733	4.01033	0.0025342
TRINITY_DN24649_c0_g1_i1	22.8975	1.42148	4.00973	0.00175151
TRINITY_DN22117_c0_g1_i1	65.5497	4.07174	4.00887	1.08016e-05
TRINITY_DN21407_c0_g1_i1	74.1114	4.61394	4.00562	1.72016e-10
TRINITY_DN1534_c0_g1_i1	395.556	24.669	4.00311	2.22045e-16
TRINITY_DN20540_c0_g1_i1	14.9213	0.933666	3.99832	0.000148532
TRINITY_DN16436_c0_g1_i2	6.46622	0.405885	3.99378	0.000814402
TRINITY_DN5589_c0_g1_i1	34.6404	2.18009	3.99	0.00131338
TRINITY_DN6059_c0_g1_i2	11.8164	0.745242	3.98693	0.0022535
TRINITY_DN19309_c0_g1_i1	10.4154	0.659342	3.98155	0.000280419
TRINITY_DN25728_c0_g1_i1	24.532	1.55304	3.9815	0.000272815
TRINITY_DN11197_c0_g1_i1	10.7893	0.683431	3.98066	0.000925045
TRINITY_DN10573_c0_g2_i1	25.2566	1.60122	3.97942	0.00356516
TRINITY_DN1625_c0_g1_i2	1410.42	89.5279	3.97765	2.55351e-15
TRINITY_DN6818_c0_g1_i1	105.678	6.71555	3.97603	4.44089e-16
TRINITY_DN25790_c0_g1_i1	10.3745	0.659342	3.97586	0.000674644
TRINITY_DN2367_c0_g1_i3	545.073	34.6467	3.97566	0
TRINITY_DN16822_c0_g1_i1	8.72554	0.558313	3.9661	0.00034199
TRINITY_DN914_c0_g2_i1	1768.15	113.67	3.95932	0	Chloroplast fructose-1,6-bisphosphatase
TRINITY_DN15542_c0_g1_i1	8.28738	0.534225	3.9554	3.75864e-07
TRINITY_DN8160_c0_g1_i1	416.267	26.836	3.95527	4.44089e-16
TRINITY_DN20201_c0_g1_i1	67.3125	4.36371	3.94725	0.00104546
TRINITY_DN5997_c0_g1_i1	258.829	16.8029	3.94522	1.55431e-15
TRINITY_DN5541_c3_g2_i1	6.24981	0.405885	3.94467	0.000487597
TRINITY_DN24909_c0_g1_i1	51.4536	3.34343	3.94387	0.000424299
TRINITY_DN12387_c0_g1_i1	6.2425	0.405885	3.94298	2.98352e-08
TRINITY_DN22699_c0_g1_i1	12.4806	0.81177	3.94247	4.31411e-08
TRINITY_DN1922_c1_g2_i6	510.325	33.1962	3.94232	1.11022e-16
TRINITY_DN13140_c0_g1_i1	6.22498	0.405885	3.93893	1.45058e-11
TRINITY_DN4409_c0_g2_i2	114.122	7.44161	3.93882	0.000656622
TRINITY_DN17344_c0_g1_i1	6.22209	0.405885	3.93826	2.55763e-11
TRINITY_DN1636_c2_g1_i1	40.8654	2.66767	3.93723	0.00238637
TRINITY_DN7120_c0_g1_i1	212.225	13.8809	3.93442	6.66134e-16
TRINITY_DN13813_c0_g1_i1	6.20457	0.405885	3.93419	0.000749918
TRINITY_DN1534_c0_g3_i1	15.7481	1.03147	3.9324	0.00524143
TRINITY_DN6073_c1_g1_i1	10.4314	0.683431	3.932	0.00255605
TRINITY_DN11702_c0_g2_i1	6.19436	0.405885	3.93181	0.000183824
TRINITY_DN19606_c0_g1_i1	6.19284	0.405885	3.93146	0.00231134
TRINITY_DN3536_c0_g1_i2	6.17064	0.405885	3.92628	0.00489609
TRINITY_DN4482_c0_g2_i1	148.816	9.79877	3.92478	1.74234e-11
TRINITY_DN8753_c1_g1_i1	10.3614	0.683431	3.92227	5.18303e-08
TRINITY_DN6303_c0_g1_i1	373.7	24.6495	3.92225	0
TRINITY_DN5529_c0_g1_i4	6.14758	0.405885	3.92088	0.0052492
TRINITY_DN21902_c0_g1_i1	9.97438	0.659342	3.91913	0.00066393
TRINITY_DN11612_c0_g2_i1	9.96555	0.659342	3.91785	6.62737e-05
TRINITY_DN7716_c0_g1_i1	193.895	12.8314	3.91753	2.66454e-15
TRINITY_DN15205_c0_g1_i2	66.3892	4.39602	3.91668	0.00246387
TRINITY_DN22416_c0_g1_i1	15.8195	1.04758	3.91657	0.000998461
TRINITY_DN9440_c0_g1_i2	14.9096	0.991508	3.91047	0.00255504
TRINITY_DN21480_c0_g1_i1	48.2722	3.21179	3.90974	5.60512e-09
TRINITY_DN5822_c0_g2_i1	69.2131	4.6075	3.90899	0.000176102
TRINITY_DN2442_c0_g1_i1	535.798	35.6824	3.9084	1.11022e-16
TRINITY_DN5288_c0_g1_i1	6.07357	0.405885	3.9034	0.00519612	Probable endonuclease
TRINITY_DN1685_c0_g1_i8	3938.95	263.972	3.89936	0
TRINITY_DN11423_c0_g1_i1	410.993	27.5879	3.89701	0
TRINITY_DN1626_c0_g1_i5	13.6529	0.918181	3.89429	0.00437569
TRINITY_DN6499_c0_g1_i1	6.03097	0.405885	3.89325	1.46643e-06
TRINITY_DN13502_c0_g2_i1	6.01383	0.405885	3.88914	0.00365279
TRINITY_DN1922_c0_g2_i1	2802.02	189.372	3.88717	1.88738e-15
TRINITY_DN13177_c0_g1_i1	7.85211	0.531003	3.88629	0.000472777
TRINITY_DN19279_c0_g1_i1	5.98831	0.405885	3.88301	0.00370618
TRINITY_DN8382_c0_g1_i2	7.88139	0.534225	3.88293	0.00253684
TRINITY_DN8077_c0_g1_i1	5.90314	0.405885	3.86234	4.1218e-06
TRINITY_DN23201_c0_g1_i1	9.56973	0.659342	3.85938	0.00040705
TRINITY_DN12268_c0_g1_i1	58.2918	4.01712	3.85906	0.000198915
TRINITY_DN914_c0_g1_i1	853.422	58.8135	3.85904	0
TRINITY_DN1625_c0_g2_i1	9.55207	0.659342	3.85671	0.00217678
TRINITY_DN25879_c0_g1_i1	9.5449	0.659342	3.85563	0.000119382
TRINITY_DN18791_c0_g1_i1	13.6536	0.943331	3.85537	0.00068176
TRINITY_DN23667_c0_g1_i1	17.1325	1.1839	3.85512	0.00334111
TRINITY_DN14544_c0_g1_i1	5.86965	0.405885	3.85413	0.00497682
TRINITY_DN21307_c0_g1_i1	2168.92	150.152	3.85248	0
TRINITY_DN25411_c0_g1_i1	5.85689	0.405885	3.85099	0.00335038
TRINITY_DN9847_c0_g1_i1	9.50697	0.659342	3.84989	0.000827436
TRINITY_DN19223_c0_g1_i1	5.84669	0.405885	3.84848	0.00485355
TRINITY_DN8991_c0_g1_i1	11.6818	0.81177	3.84705	0.00365608
TRINITY_DN25140_c0_g1_i1	1391.19	96.7674	3.84566	1.11022e-16
TRINITY_DN13220_c0_g1_i1	5.83206	0.405885	3.84486	0.000142965	FIST domain-containing protein (Fragment)
TRINITY_DN9596_c0_g3_i1	5.82475	0.405885	3.84305	0.00056112
TRINITY_DN13486_c0_g2_i1	5.82186	0.405885	3.84234	2.51964e-06
TRINITY_DN2367_c0_g2_i1	282.511	19.712	3.84116	2.9976e-15
TRINITY_DN9265_c0_g2_i1	5.81317	0.405885	3.84018	0.000515477
TRINITY_DN21923_c0_g1_i1	5.80875	0.405885	3.83909	4.29585e-06
TRINITY_DN19492_c0_g1_i1	5.80571	0.405885	3.83833	0.00335722
TRINITY_DN11946_c0_g1_i1	5.80434	0.405885	3.83799	0.0010601
TRINITY_DN1297_c0_g2_i1	291.613	20.3998	3.83743	2.10942e-15
TRINITY_DN20606_c0_g1_i1	5.80144	0.405885	3.83727	8.22082e-05
TRINITY_DN22501_c0_g1_i1	5.79992	0.405885	3.83689	0.000761923
TRINITY_DN25780_c0_g1_i1	5.79992	0.405885	3.83689	0.000761923
TRINITY_DN15042_c0_g2_i1	5.79703	0.405885	3.83617	0.000782434
TRINITY_DN7719_c0_g2_i1	13.3205	0.933666	3.8346	0.00198583
TRINITY_DN2000_c0_g1_i1	1944.32	136.323	3.83417	2.5091e-14
TRINITY_DN13030_c0_g1_i1	5.78834	0.405885	3.83401	0.000825826
TRINITY_DN25674_c0_g1_i1	5.78834	0.405885	3.83401	0.000825826
TRINITY_DN15890_c0_g1_i1	5.78682	0.405885	3.83363	0.00025618
TRINITY_DN13180_c0_g1_i1	5.78392	0.405885	3.83291	0.000377905
TRINITY_DN1922_c1_g2_i2	6242	438.165	3.83246	0
TRINITY_DN14424_c0_g1_i1	5.77951	0.405885	3.8318	0.00226073
TRINITY_DN18691_c0_g1_i1	5.77813	0.405885	3.83146	0.00175011
TRINITY_DN15093_c0_g1_i1	14.0843	0.991508	3.82832	0.00202689
TRINITY_DN1416_c0_g1_i1	473.904	33.3633	3.82826	1.77636e-15
TRINITY_DN4440_c0_g1_i2	183.978	13.0081	3.82205	0
TRINITY_DN11862_c0_g1_i1	19.861	1.41005	3.81612	0.00545622
TRINITY_DN934_c0_g1_i1	2816.38	200.013	3.81568	2.22045e-16
TRINITY_DN14081_c0_g2_i1	7.46802	0.531003	3.81393	0.000134624
TRINITY_DN11576_c0_g2_i2	5.69581	0.405885	3.81076	0.000148295
TRINITY_DN10487_c0_g1_i1	9.58573	0.683431	3.81002	0.00249977
TRINITY_DN1682_c0_g3_i1	77.2214	5.50565	3.81002	0.000848491
TRINITY_DN5861_c0_g1_i1	690.56	49.3876	3.80555	0
TRINITY_DN1762_c0_g1_i1	11039.4	790.63	3.80351	5.10703e-15
TRINITY_DN3446_c0_g1_i1	441.215	31.6142	3.80284	4.44089e-16
TRINITY_DN17171_c0_g1_i1	31.0434	2.22673	3.80129	0.00282862
TRINITY_DN5366_c0_g2_i1	29.4758	2.11458	3.80109	0.000709757
TRINITY_DN1682_c0_g1_i1	861.694	61.8757	3.79973	1.11022e-15	Protein kinase domain-containing protein
TRINITY_DN14497_c0_g1_i2	15.6741	1.1267	3.79821	0.00204462
TRINITY_DN2531_c0_g1_i1	868.38	62.5885	3.79436	1.11022e-16	Predicted dinucleotide-binding enzyme
TRINITY_DN11859_c0_g1_i1	10.8301	0.781239	3.79315	0.00121719
TRINITY_DN9568_c0_g1_i1	355.834	25.9704	3.77626	0
TRINITY_DN3350_c0_g1_i1	572.895	41.8444	3.77516	0
TRINITY_DN20063_c0_g1_i1	7.62427	0.558313	3.77145	0.00237741
TRINITY_DN4706_c0_g1_i1	36.4562	2.67266	3.76982	0.000777469
TRINITY_DN1488_c0_g2_i1	549.532	40.3544	3.76741	3.33067e-16
TRINITY_DN4776_c0_g2_i1	232.85	17.1242	3.76529	0
TRINITY_DN3429_c0_g1_i1	110.556	8.15636	3.76071	1.38046e-09
TRINITY_DN3325_c0_g1_i1	75.7706	5.59601	3.75917	9.86527e-05
TRINITY_DN8371_c0_g2_i1	34.3897	2.54455	3.75649	0.000159008
TRINITY_DN12813_c0_g1_i1	27.4486	2.03119	3.75634	0.00500442
TRINITY_DN2676_c0_g1_i1	43.6493	3.23424	3.75446	0.00174034
TRINITY_DN16293_c0_g1_i1	189.955	14.1143	3.75043	6.94368e-08
TRINITY_DN17701_c0_g1_i1	17.4319	1.29636	3.74919	0.00147681
TRINITY_DN5662_c0_g1_i2	44.1592	3.28473	3.74887	0.00330574	Endoribonuclease XendoU
TRINITY_DN13715_c0_g1_i1	14.08	1.04758	3.74851	0.00315511
TRINITY_DN18194_c0_g1_i1	7.08821	0.531003	3.73863	0.00329794
TRINITY_DN25469_c0_g1_i1	5.41583	0.405885	3.73804	0.000715586
TRINITY_DN14513_c0_g2_i1	5.41294	0.405885	3.73727	0.00142829
TRINITY_DN934_c0_g2_i2	1614.75	121.168	3.73624	0
TRINITY_DN13725_c0_g1_i1	5.39984	0.405885	3.73377	0.00255509
TRINITY_DN19893_c0_g1_i1	7.05317	0.531003	3.73148	1.63046e-05
TRINITY_DN17404_c0_g1_i1	5.38659	0.405885	3.73023	0.000569132
TRINITY_DN11079_c0_g5_i1	9.10522	0.686652	3.72904	0.00253798
TRINITY_DN4030_c0_g1_i1	107.445	8.10527	3.7286	0.00116854
TRINITY_DN18062_c0_g1_i1	5.3779	0.405885	3.7279	5.06733e-06
TRINITY_DN9606_c0_g2_i1	7.07359	0.534225	3.72692	0.000329108
TRINITY_DN23600_c0_g1_i1	7.01661	0.531003	3.72398	0.0010323
TRINITY_DN4726_c0_g2_i1	8.69051	0.659342	3.72034	5.49331e-06
TRINITY_DN3440_c0_g2_i1	86.8099	6.58698	3.72017	0.000387667
TRINITY_DN2528_c0_g1_i2	110.53	8.39499	3.71877	0.00087551
TRINITY_DN11079_c0_g10_i1	18.7261	1.42294	3.71811	0.00247538
TRINITY_DN16869_c0_g1_i1	15.3931	1.1727	3.71438	0.00327232
TRINITY_DN3008_c0_g3_i5	80.7278	6.15747	3.71266	6.52916e-10
TRINITY_DN17730_c0_g1_i1	10.3687	0.790904	3.71259	0.00449069
TRINITY_DN10923_c0_g1_i1	16.3521	1.24788	3.71192	0.00505109
TRINITY_DN3440_c0_g1_i1	16.9633	1.29636	3.70987	0.000967848
TRINITY_DN5320_c0_g1_i1	108.725	8.32529	3.70703	1.22768e-06
TRINITY_DN4238_c0_g1_i2	5.29841	0.405885	3.70642	0.00133492
TRINITY_DN24540_c0_g1_i1	91.7871	7.03329	3.70602	0.00110311
TRINITY_DN20213_c0_g1_i1	5680.12	435.488	3.70522	0
TRINITY_DN24985_c0_g1_i1	44.6895	3.42981	3.70374	0.000819416
TRINITY_DN9568_c0_g1_i2	90.3361	6.93608	3.70311	0.0017485
TRINITY_DN6007_c0_g1_i1	18.6006	1.42938	3.70189	0.00169265
TRINITY_DN8399_c0_g1_i1	35.6397	2.74017	3.70115	3.96442e-06
TRINITY_DN25110_c0_g1_i1	14.5051	1.11663	3.69934	0.000516606
TRINITY_DN7242_c0_g1_i1	5.24293	0.405885	3.69123	0.00251539
TRINITY_DN23272_c0_g1_i1	5.23103	0.405885	3.68795	0.00391082
TRINITY_DN2524_c0_g3_i1	18.3177	1.42148	3.68777	0.00177276
TRINITY_DN17692_c0_g1_i1	5.22379	0.405885	3.68595	0.0039471
TRINITY_DN13264_c0_g1_i1	55.0216	4.31553	3.67239	8.04032e-09
TRINITY_DN22996_c0_g1_i1	115.809	9.08336	3.67238	0.00121055
TRINITY_DN14869_c0_g1_i1	11.5767	0.909578	3.66988	0.00248948
TRINITY_DN22602_c0_g1_i1	7.10573	0.558313	3.66984	0.00470025
TRINITY_DN1416_c0_g2_i2	296.775	23.3503	3.66785	2.22045e-16
TRINITY_DN16659_c0_g1_i1	5.15006	0.405885	3.66545	0.00183801
TRINITY_DN2955_c0_g2_i1	32.0669	2.53289	3.66223	0.00382886
TRINITY_DN8403_c0_g2_i1	79.7847	6.30499	3.66155	1.09659e-10
TRINITY_DN21644_c0_g1_i1	11.5912	0.916021	3.6615	0.00255506
TRINITY_DN5786_c3_g1_i1	194.799	15.4081	3.66022	0
TRINITY_DN20244_c0_g1_i1	19.9151	1.57536	3.66011	1.40387e-05
TRINITY_DN14217_c0_g1_i1	119.304	9.45526	3.65739	1.51397e-09
TRINITY_DN22616_c0_g1_i1	7.0224	0.558313	3.65282	0.00527288
TRINITY_DN1563_c0_g1_i3	166.317	13.2422	3.65072	4.6165e-11
TRINITY_DN6853_c0_g2_i1	46.5444	3.7158	3.64686	0.000135468
TRINITY_DN6499_c0_g2_i2	99.9762	7.98269	3.64664	5.83977e-13
TRINITY_DN10483_c0_g2_i1	8.25372	0.659342	3.64594	0.000928781
TRINITY_DN5659_c0_g1_i2	15.1843	1.21352	3.64531	0.00429298
TRINITY_DN3195_c0_g7_i1	154.085	12.3275	3.64377	5.62594e-12
TRINITY_DN25989_c0_g1_i1	6.67046	0.534225	3.64227	0.00388531
TRINITY_DN1416_c0_g2_i1	33.5901	2.69259	3.64097	0.0032279
TRINITY_DN5752_c0_g2_i1	57.6332	4.62039	3.64082	1.99724e-05	Ankyrin repeat
TRINITY_DN4138_c0_g2_i1	469.197	37.6158	3.64079	2.66454e-15
TRINITY_DN9847_c0_g2_i1	50.4606	4.04596	3.6406	0.000894589
TRINITY_DN20170_c0_g1_i1	6.62232	0.531003	3.64054	0.000677007
TRINITY_DN1006_c0_g1_i1	706.728	56.6742	3.64039	1.11022e-16
TRINITY_DN20024_c0_g1_i1	17.0349	1.36686	3.63955	0.000637376
TRINITY_DN19511_c0_g1_i1	6.60769	0.531003	3.63736	0.00255233
TRINITY_DN18228_c0_g1_i1	12.8281	1.03147	3.63653	0.00425752
TRINITY_DN17195_c0_g1_i1	273.769	22.0203	3.63606	0
TRINITY_DN8408_c0_g1_i2	101.912	8.20454	3.63476	3.21946e-06
TRINITY_DN771_c0_g3_i2	30.3496	2.4482	3.63188	0.000717915
TRINITY_DN5835_c0_g1_i1	18.6341	1.50487	3.63024	0.00173689
TRINITY_DN9691_c0_g1_i1	5.02291	0.405885	3.62938	0.00540812
TRINITY_DN2776_c0_g1_i1	216.035	17.4901	3.62665	0.000206676
TRINITY_DN2776_c0_g2_i1	467.018	37.8163	3.6264	1.49642e-07
TRINITY_DN25060_c0_g1_i1	160.049	12.9819	3.62394	0
TRINITY_DN19733_c0_g1_i1	5.00098	0.405885	3.62307	0.00236789
TRINITY_DN12265_c0_g1_i1	17.4452	1.41649	3.62243	0.0009524
TRINITY_DN16069_c0_g1_i1	4.98788	0.405885	3.61928	1.81803e-08
TRINITY_DN24324_c0_g1_i1	4.98498	0.405885	3.61844	3.98497e-08	N-acylneuraminate cytidylyltransferase
TRINITY_DN4030_c0_g2_i1	286.977	23.3717	3.6181	1.11022e-16
TRINITY_DN10065_c0_g2_i1	4.98057	0.405885	3.61717	3.20769e-07
TRINITY_DN24691_c0_g1_i1	45.0033	3.66762	3.61712	0.00173563
TRINITY_DN1374_c0_g2_i1	249.653	20.3651	3.61575	7.77156e-16
TRINITY_DN22726_c0_g1_i1	4.97477	0.405885	3.61549	1.68035e-06
TRINITY_DN10665_c0_g1_i1	9.93934	0.81177	3.61401	4.37052e-07
TRINITY_DN13305_c0_g1_i1	4.96746	0.405885	3.61337	7.28589e-06
TRINITY_DN17661_c0_g1_i1	4.96746	0.405885	3.61337	7.28589e-06
TRINITY_DN25812_c0_g1_i1	4.96746	0.405885	3.61337	7.28589e-06
TRINITY_DN22042_c0_g1_i1	9.558	0.781239	3.61287	0.00101749
TRINITY_DN416_c0_g1_i2	464.156	37.9528	3.61233	2.33147e-15
TRINITY_DN15737_c0_g1_i1	4.96015	0.405885	3.61124	0.000454153
TRINITY_DN19001_c0_g1_i1	4.96015	0.405885	3.61124	0.000454153
TRINITY_DN3195_c0_g5_i1	132.172	10.8221	3.61036	2.95346e-05
TRINITY_DN6201_c0_g1_i1	9.53042	0.781239	3.6087	0.00319003
TRINITY_DN17925_c0_g1_i1	9.63981	0.790904	3.60743	0.00694635	LytTR family two component transcriptional regulator
TRINITY_DN22109_c0_g1_i1	140.801	11.6021	3.6012	0
TRINITY_DN6073_c0_g4_i1	11.9666	0.988286	3.59794	0.00330916
TRINITY_DN2524_c0_g4_i1	22.8071	1.88666	3.59557	0.000220534
TRINITY_DN10981_c1_g2_i1	8.24655	0.683431	3.59292	0.00102534
TRINITY_DN17146_c0_g1_i1	12.8648	1.06845	3.58984	0.000382487
TRINITY_DN7359_c2_g2_i1	1123.81	93.4035	3.58877	0
TRINITY_DN169_c0_g4_i1	326.046	27.1393	3.58662	1.11022e-16
TRINITY_DN20000_c0_g1_i1	6.38427	0.534225	3.579	0.00317658
TRINITY_DN8223_c0_g3_i1	6.65873	0.558313	3.5761	0.00195645
TRINITY_DN1226_c0_g1_i1	41.6461	3.49279	3.57573	1.45945e-07
TRINITY_DN11709_c0_g1_i1	335.924	28.1811	3.57534	1.9984e-15
TRINITY_DN21720_c0_g1_i1	4.82356	0.405885	3.57095	0.00689499
TRINITY_DN7993_c1_g1_i1	10.8055	0.909578	3.57042	0.0052213
TRINITY_DN169_c0_g1_i1	107.359	9.04515	3.56915	0
TRINITY_DN15801_c0_g1_i1	6.62673	0.558313	3.56915	0.00545517
TRINITY_DN3317_c0_g1_i1	41.455	3.49536	3.56803	0.000197558	Dihydrolipoyllysine-residue acetyltransferase
TRINITY_DN1850_c0_g1_i1	1047.26	88.3306	3.56757	6.66134e-16
TRINITY_DN20960_c0_g1_i1	4.81038	0.405885	3.56701	0.00429339
TRINITY_DN19251_c0_g1_i1	72.1764	6.0994	3.56479	3.97571e-13
TRINITY_DN22312_c0_g1_i1	6.6048	0.558313	3.56437	0.000983448
TRINITY_DN15246_c0_g1_i1	49.6306	4.20039	3.56264	0.00251997
TRINITY_DN12956_c0_g2_i1	4.79576	0.405885	3.56262	0.000887794
TRINITY_DN10128_c0_g1_i1	22.8275	1.93461	3.56066	0.00336604
TRINITY_DN3714_c0_g1_i3	243.192	20.6407	3.55853	2.22045e-16
TRINITY_DN17474_c0_g1_i1	25.233	2.14334	3.55738	0.00227635
TRINITY_DN5082_c0_g1_i3	48.5989	4.13416	3.55526	0.00227004
TRINITY_DN2531_c0_g3_i1	230.486	19.621	3.55421	3.33067e-16
TRINITY_DN7951_c0_g1_i1	41.501	3.53383	3.55384	0.00311809
TRINITY_DN185_c1_g2_i1	6.2265	0.531003	3.55163	0.000738421
TRINITY_DN4646_c0_g1_i2	163.643	13.9664	3.55052	0
TRINITY_DN2784_c0_g1_i1	33112.7	2826.46	3.55031	1.14353e-14	Serine/threonine-protein kinase drkB
TRINITY_DN11079_c0_g6_i1	16.6448	1.42148	3.54961	0.000893167
TRINITY_DN7077_c0_g1_i1	49.894	4.26636	3.54779	0.00410536
TRINITY_DN25622_c0_g1_i1	6.20898	0.531003	3.54757	0.000714337
TRINITY_DN6526_c0_g2_i1	4.73962	0.405885	3.54563	0.000899938
TRINITY_DN21435_c0_g1_i1	6.23809	0.534225	3.54558	0.0025944	PEP motif putative anchor domain protein
TRINITY_DN23190_c0_g1_i1	26.1241	2.23946	3.54415	0.00341365
TRINITY_DN6130_c0_g1_i2	533.086	45.7172	3.54356	0	SPX domain-containing protein
TRINITY_DN160_c0_g2_i1	10880.1	933.364	3.54311	0
TRINITY_DN3724_c0_g1_i1	19.6156	1.68437	3.54171	0.00552667
TRINITY_DN24609_c0_g1_i1	6.21478	0.534225	3.54018	0.000173166
TRINITY_DN8371_c0_g1_i4	65.5845	5.63775	3.54016	0.000974304
TRINITY_DN771_c0_g2_i1	3220.25	277.66	3.53578	2.9976e-15
TRINITY_DN1374_c0_g1_i1	142.028	12.3344	3.52542	3.63462e-07
TRINITY_DN14501_c0_g1_i1	96.842	8.41304	3.52493	7.87984e-07
TRINITY_DN10573_c0_g4_i1	7.90177	0.686652	3.52452	0.0025215
TRINITY_DN850_c0_g1_i1	1131.73	98.3973	3.52377	2.22045e-15
TRINITY_DN3028_c0_g1_i1	890.943	77.5053	3.52297	0
TRINITY_DN3307_c0_g2_i1	245.903	21.4035	3.52217	4.44089e-16
TRINITY_DN19337_c0_g1_i1	98.344	8.57046	3.52039	0.00133463
TRINITY_DN12659_c0_g2_i1	9.89562	0.863168	3.51908	0.00439297
TRINITY_DN6136_c0_g1_i1	20.7768	1.81271	3.51875	0.00142129
TRINITY_DN22352_c0_g1_i1	7.86826	0.686652	3.51839	0.00377194
TRINITY_DN923_c1_g1_i2	39.6982	3.46694	3.51734	0.00543582
TRINITY_DN20620_c0_g1_i1	27.326	2.38713	3.51692	4.74162e-09
TRINITY_DN14728_c0_g1_i1	6.06501	0.531003	3.51372	0.00560399
TRINITY_DN80_c0_g2_i1	69801.4	6111.46	3.51367	0
TRINITY_DN11736_c0_g3_i1	17.9184	1.56892	3.51359	0.00255599
TRINITY_DN2982_c0_g1_i3	305.091	26.7567	3.51127	3.60125e-08
TRINITY_DN11840_c0_g2_i1	39.3686	3.45558	3.51004	5.93662e-09
TRINITY_DN20447_c0_g1_i1	4.60227	0.405885	3.5032	0.00572125
TRINITY_DN4982_c0_g2_i1	88.1682	7.7781	3.50277	4.13468e-06
TRINITY_DN9882_c0_g1_i1	4.59937	0.405885	3.50229	0.00572315
TRINITY_DN8088_c0_g1_i1	1303.22	115.127	3.50079	1.11022e-16
TRINITY_DN1431_c0_g2_i1	4066.79	359.343	3.50046	0
TRINITY_DN1563_c0_g1_i4	3169.68	280.087	3.50039	3.33067e-16
TRINITY_DN8002_c0_g2_i1	4.59206	0.405885	3.5	0.00325369
TRINITY_DN11247_c0_g1_i1	4.58765	0.405885	3.49861	0.00260545
TRINITY_DN3714_c0_g1_i1	7511.74	665.28	3.49711	0
TRINITY_DN20286_c0_g1_i1	49.9987	4.43121	3.49612	0.000354457
TRINITY_DN10085_c0_g2_i1	4.57896	0.405885	3.49588	0.00248143
TRINITY_DN18126_c0_g1_i1	4.57896	0.405885	3.49588	0.00248143
TRINITY_DN15784_c0_g1_i1	4.57744	0.405885	3.4954	0.000662044
TRINITY_DN17497_c0_g1_i1	4.57744	0.405885	3.4954	0.000662044
TRINITY_DN19197_c0_g1_i1	4.57454	0.405885	3.49448	0.00017807
TRINITY_DN1818_c0_g1_i2	410.699	36.4643	3.49352	6.66134e-16	Communication mutant protein (Fragment)
TRINITY_DN9134_c0_g1_i1	7.42568	0.659342	3.49342	0.00477105
TRINITY_DN19709_c0_g1_i1	4.57013	0.405885	3.49309	0.00055057
TRINITY_DN23788_c0_g1_i1	4.56875	0.405885	3.49266	0.00457289
TRINITY_DN314_c0_g1_i1	8.35459	0.743191	3.49076	0.000681766
TRINITY_DN13484_c0_g1_i1	4.56144	0.405885	3.49035	0.00046259
TRINITY_DN18531_c0_g1_i1	4.56144	0.405885	3.49035	0.00046259
TRINITY_DN5752_c0_g1_i1	14.8878	1.32513	3.48992	0.00271905
TRINITY_DN6526_c0_g3_i1	4.55992	0.405885	3.48987	0.000229944
TRINITY_DN18189_c0_g1_i1	4.55854	0.405885	3.48943	0.00343931
TRINITY_DN16550_c0_g1_i1	4.55702	0.405885	3.48895	0.000984813
TRINITY_DN25512_c0_g1_i1	4.55702	0.405885	3.48895	0.000984813
TRINITY_DN15042_c0_g1_i1	4.5555	0.405885	3.48847	0.00301442
TRINITY_DN8336_c0_g3_i1	23.1911	2.0664	3.48838	0.00253383
TRINITY_DN16239_c0_g1_i1	4.55261	0.405885	3.48755	0.00241709
TRINITY_DN16488_c0_g1_i1	4.55261	0.405885	3.48755	0.00241709
TRINITY_DN8868_c0_g1_i1	18.196	1.62354	3.4864	0.000822389
TRINITY_DN8905_c0_g1_i1	27.3361	2.44321	3.48396	0.00100938
TRINITY_DN10997_c0_g2_i1	4.53661	0.405885	3.48247	0.0031474
TRINITY_DN22603_c0_g1_i1	4.53661	0.405885	3.48247	0.0031474
TRINITY_DN4102_c0_g1_i2	36959.7	3309.18	3.48141	1.62093e-14
TRINITY_DN20790_c0_g1_i1	40.6247	3.64476	3.47846	0.000143973
TRINITY_DN24840_c0_g1_i1	6.22057	0.558313	3.4779	0.0010592
TRINITY_DN15619_c0_g1_i1	6.2163	0.558313	3.47691	0.00533472
TRINITY_DN25314_c0_g1_i1	6.20898	0.558313	3.47521	0.00413159
TRINITY_DN8553_c0_g1_i1	15.7524	1.41649	3.47517	0.00254038
TRINITY_DN12434_c0_g1_i1	261.434	23.5294	3.47391	1.55431e-15
TRINITY_DN2784_c0_g1_i3	2164.37	194.817	3.47375	0
TRINITY_DN4537_c0_g2_i1	48.3936	4.36371	3.47119	0.000993477
TRINITY_DN12402_c0_g1_i1	128.067	11.548	3.47118	4.2033e-13
TRINITY_DN6670_c0_g3_i1	11.6146	1.04758	3.4708	0.00412152
TRINITY_DN20001_c0_g1_i1	29.3942	2.6567	3.46782	0.00537956
TRINITY_DN6113_c0_g2_i1	284.403	25.724	3.46675	1.11022e-16	Chaperone protein HchA
TRINITY_DN18869_c0_g1_i1	99.0508	8.97719	3.46383	1.86358e-09
TRINITY_DN4689_c0_g1_i1	75.2153	6.81835	3.46353	1.55797e-10
TRINITY_DN5536_c0_g2_i1	300.858	27.2989	3.46217	2.22045e-16
TRINITY_DN10699_c0_g1_i1	27.3743	2.49637	3.45492	0.000125593
TRINITY_DN2171_c0_g1_i1	7.98584	0.728304	3.45483	0.00370591
TRINITY_DN478_c0_g1_i1	8853.33	807.611	3.45449	4.996e-15
TRINITY_DN1223_c0_g2_i2	128.239	11.7118	3.45279	0.00082466
TRINITY_DN7843_c0_g3_i1	7.46802	0.683431	3.44986	0.00236767
TRINITY_DN78_c0_g2_i1	31.9357	2.92934	3.44652	0.00073935
TRINITY_DN19076_c0_g1_i1	15.3697	1.41005	3.44627	0.00331687
TRINITY_DN26092_c0_g1_i1	16.9282	1.55304	3.44626	0.00300238
TRINITY_DN14513_c0_g1_i1	5.78682	0.531003	3.44598	0.00538073
TRINITY_DN25137_c0_g1_i1	34.902	3.20535	3.44476	7.15064e-09
TRINITY_DN11453_c0_g1_i1	7.47534	0.686652	3.44449	0.00297349	5-(Carboxyamino)imidazole ribonucleotide synthase (Fragment)
TRINITY_DN109_c0_g2_i2	363.015	33.3695	3.44343	2.22045e-16
TRINITY_DN5281_c0_g2_i2	1576.2	144.894	3.44339	1.78746e-14
TRINITY_DN24700_c0_g1_i1	21.5626	1.98302	3.44277	0.00239165
TRINITY_DN19286_c0_g1_i1	197.218	18.15	3.44175	1.11022e-16
TRINITY_DN8568_c0_g1_i1	2008.13	184.841	3.4415	0
TRINITY_DN25352_c0_g1_i1	7.4563	0.686652	3.44081	0.000489588
TRINITY_DN18558_c0_g1_i1	147.232	13.5614	3.44051	2.89922e-08
TRINITY_DN964_c0_g2_i1	773.615	71.2714	3.44022	1.11022e-16
TRINITY_DN21944_c0_g1_i1	5.79855	0.534225	3.44017	0.000782261
TRINITY_DN9691_c0_g2_i1	4.40291	0.405885	3.43932	0.00670415
TRINITY_DN17932_c0_g1_i1	4.38974	0.405885	3.43499	0.00481428
TRINITY_DN538_c0_g2_i1	765.931	71.1203	3.42888	0
TRINITY_DN21282_c0_g1_i1	1125.87	104.572	3.42847	0
TRINITY_DN2524_c0_g3_i2	37.915	3.52309	3.42785	0.00119792
TRINITY_DN11399_c0_g1_i2	864.761	80.3834	3.42733	3.26945e-05
TRINITY_DN160_c0_g1_i2	15811.5	1472.86	3.42428	2.66454e-15
TRINITY_DN9292_c0_g1_i1	12.8779	1.20001	3.42378	0.00219837
TRINITY_DN1316_c1_g1_i5	20.2656	1.88983	3.4227	0.00097241
TRINITY_DN24883_c0_g1_i1	1052.1	98.4211	3.41816	2.22045e-16
TRINITY_DN8371_c0_g3_i1	7.03855	0.659342	3.41618	0.000582754
TRINITY_DN20190_c0_g1_i1	383.31	35.9247	3.41546	2.95985e-13
TRINITY_DN21124_c0_g1_i1	4.32339	0.405885	3.41302	0.00481918
TRINITY_DN17425_c0_g1_i1	31.2608	2.94223	3.40937	0.00033178
TRINITY_DN13253_c0_g1_i1	60.8788	5.73057	3.40919	0.00037022	Nitroreductase
TRINITY_DN11606_c0_g4_i1	491.171	46.2488	3.40874	2.10942e-15
TRINITY_DN12512_c0_g1_i1	9.91147	0.933666	3.40812	0.00378123
TRINITY_DN478_c0_g4_i1	1962.62	185.448	3.4037	0
TRINITY_DN7127_c0_g2_i1	964.246	91.5309	3.39707	1.66533e-15
TRINITY_DN9330_c0_g1_i1	2132.37	202.449	3.39682	0
TRINITY_DN9960_c0_g1_i1	9.07901	0.863168	3.39482	0.00396032
TRINITY_DN5164_c0_g1_i1	24.8914	2.37126	3.39192	0.00218216
TRINITY_DN24541_c0_g1_i1	14.9227	1.42294	3.39056	0.00097924
TRINITY_DN8337_c0_g1_i1	209.085	19.9441	3.39006	0
TRINITY_DN21864_c0_g1_i1	186.126	17.7784	3.38808	1.34563e-07
TRINITY_DN14803_c0_g1_i1	8.27276	0.790904	3.38679	0.00362195
TRINITY_DN2597_c0_g1_i1	202.453	19.3993	3.38351	9.38494e-12	Ankyrin domain-containing protein (Fragment)
TRINITY_DN25940_c0_g1_i1	5.82627	0.558313	3.38343	0.00135478
TRINITY_DN3195_c0_g4_i1	24.7586	2.37425	3.38238	0.00410819
TRINITY_DN23401_c0_g1_i1	5.81454	0.558313	3.38052	0.00419415
TRINITY_DN5595_c0_g2_i1	24.7762	2.38069	3.3795	0.00234631
TRINITY_DN7120_c0_g1_i2	35.5072	3.41256	3.37918	0.0053509
TRINITY_DN20571_c0_g1_i1	5.80296	0.558313	3.37764	0.00335046
TRINITY_DN10918_c0_g1_i1	5.79992	0.558313	3.37689	0.00340471
TRINITY_DN11638_c0_g2_i1	18.2295	1.76154	3.37136	0.0014648
TRINITY_DN4537_c0_g1_i1	12.808	1.23852	3.37035	0.00255887
TRINITY_DN20090_c0_g1_i1	45.0591	4.37015	3.36606	8.12767e-06
TRINITY_DN15346_c0_g1_i1	9.62518	0.933666	3.36583	0.00460864
TRINITY_DN6113_c0_g1_i1	98.0183	9.51034	3.36548	5.19517e-07
TRINITY_DN18135_c0_g1_i1	4.18162	0.405885	3.36492	0.00549319
TRINITY_DN18310_c0_g1_i1	4.18162	0.405885	3.36492	0.00549319
TRINITY_DN25095_c0_g1_i1	4.18162	0.405885	3.36492	0.00549319
TRINITY_DN6958_c2_g1_i1	248.553	24.142	3.36394	1.71752e-08
TRINITY_DN21448_c1_g1_i1	4.17431	0.405885	3.3624	0.0031839
TRINITY_DN23089_c0_g1_i1	4.17431	0.405885	3.3624	0.0031839
TRINITY_DN25975_c0_g1_i1	4.17431	0.405885	3.3624	0.0031839
TRINITY_DN12506_c0_g1_i1	7.02834	0.683431	3.36232	0.00217419
TRINITY_DN3325_c0_g2_i1	60.3104	5.86558	3.36206	0.000309702
TRINITY_DN525_c0_g1_i2	11092.3	1078.99	3.36181	6.66134e-16
TRINITY_DN24781_c0_g1_i1	105.14	10.2293	3.36153	0.000204039
TRINITY_DN22879_c0_g1_i1	4.17142	0.405885	3.36139	0.00277343
TRINITY_DN25914_c0_g1_i1	36.522	3.55838	3.35947	2.32908e-05
TRINITY_DN14619_c0_g1_i1	4.1641	0.405885	3.35886	0.00255123
TRINITY_DN21693_c0_g1_i1	4.1641	0.405885	3.35886	0.00255123
TRINITY_DN23377_c0_g1_i1	56.5245	5.51209	3.35821	0.000211712
TRINITY_DN20143_c0_g1_i1	4.15831	0.405885	3.35686	0.00163337
TRINITY_DN15462_c0_g1_i1	44.8913	4.38441	3.35598	0.00446471
TRINITY_DN20481_c0_g1_i1	4.1539	0.405885	3.35532	1.45771e-05
TRINITY_DN14449_c0_g1_i2	39.879	3.89735	3.35506	0.000221072
TRINITY_DN16136_c0_g2_i1	4.14948	0.405885	3.35379	0.00253336
TRINITY_DN21987_c0_g1_i1	4.14659	0.405885	3.35278	5.19318e-07
TRINITY_DN62_c0_g1_i12	3313.97	324.555	3.35203	2.63123e-14
TRINITY_DN14676_c0_g1_i1	4.14369	0.405885	3.35177	8.83932e-08
TRINITY_DN18238_c0_g1_i1	4.14369	0.405885	3.35177	8.83932e-08
TRINITY_DN20786_c0_g1_i1	4.14369	0.405885	3.35177	8.83932e-08
TRINITY_DN17665_c0_g1_i1	4.14079	0.405885	3.35076	0.00252838
TRINITY_DN17075_c0_g1_i1	4.13927	0.405885	3.35023	0.00253216
TRINITY_DN6081_c0_g1_i1	4.13927	0.405885	3.35023	0.00253216
TRINITY_DN14615_c0_g1_i1	4.13775	0.405885	3.3497	0.00693091
TRINITY_DN10818_c0_g2_i1	5.41142	0.531003	3.34921	0.00520948
TRINITY_DN21232_c0_g1_i1	4.13486	0.405885	3.34869	0.00552887
TRINITY_DN21338_c0_g1_i1	4.13486	0.405885	3.34869	0.00552887
TRINITY_DN5662_c0_g1_i3	14.1798	1.39227	3.34833	0.00511554
TRINITY_DN24050_c0_g1_i1	4.13348	0.405885	3.34821	0.0025274
TRINITY_DN14483_c0_g1_i1	8.57695	0.842707	3.34736	0.00441176
TRINITY_DN20873_c0_g1_i1	4.12617	0.405885	3.34566	0.00207687
TRINITY_DN19274_c0_g1_i1	14.5239	1.42938	3.34497	0.00462696
TRINITY_DN11214_c0_g1_i1	15.7626	1.55304	3.34333	0.00196094
TRINITY_DN11316_c0_g2_i1	9.56836	0.943331	3.34243	0.00378288
TRINITY_DN20174_c0_g1_i1	17.86	1.76154	3.34182	0.00347101
TRINITY_DN21456_c0_g1_i1	5.38369	0.531003	3.3418	0.00253604
TRINITY_DN2772_c0_g1_i5	148.732	14.6701	3.34176	4.63553e-09
TRINITY_DN24065_c0_g1_i1	17.8586	1.76154	3.34171	0.000917212
TRINITY_DN538_c0_g1_i1	395.294	38.9937	3.34162	0
TRINITY_DN5823_c0_g2_i2	56.3867	5.5663	3.34056	0.00234223
TRINITY_DN17127_c0_g1_i1	7.90619	0.781239	3.33915	0.00553325
TRINITY_DN10125_c0_g1_i1	5.37211	0.531003	3.3387	0.00363745
TRINITY_DN3195_c0_g6_i1	95.8033	9.4844	3.33645	0.000151301
TRINITY_DN9880_c0_g2_i1	5.38963	0.534225	3.33467	0.00346383
TRINITY_DN14656_c0_g1_i1	18.3259	1.81762	3.33376	0.00484866
TRINITY_DN12849_c0_g1_i1	5.38232	0.534225	3.33271	0.00168194
TRINITY_DN2306_c0_g3_i2	1874.43	186.092	3.33237	0
TRINITY_DN8382_c0_g1_i1	5.62095	0.558313	3.33167	0.00562873
TRINITY_DN12659_c0_g1_i1	5.3779	0.534225	3.33152	0.00232088
TRINITY_DN612_c0_g1_i1	558.24	55.4637	3.33127	3.33067e-16
TRINITY_DN23795_c0_g1_i1	5.37348	0.534225	3.33034	0.00411073
TRINITY_DN25890_c0_g1_i1	5.37059	0.534225	3.32956	0.00423979
TRINITY_DN21604_c0_g1_i1	9.09515	0.909578	3.32183	0.00327894
TRINITY_DN5212_c0_g1_i1	114.549	11.4739	3.31954	0.000305849
TRINITY_DN8572_c0_g1_i1	3594.74	362.727	3.30893	0
TRINITY_DN14292_c0_g1_i1	18.9852	1.91696	3.30798	0.00334417
TRINITY_DN356_c0_g2_i1	230.978	23.3462	3.30649	0.000146727
TRINITY_DN9504_c0_g1_i1	41.3083	4.18098	3.30452	0.00233944
TRINITY_DN12588_c0_g1_i1	17.9066	1.81271	3.30427	0.00406429
TRINITY_DN9651_c0_g1_i1	83.094	8.42593	3.30184	0.000730658
TRINITY_DN17402_c0_g1_i1	26.5431	2.69199	3.30159	8.36721e-09
TRINITY_DN1850_c0_g2_i1	67.4307	6.85073	3.29908	0.000538908
TRINITY_DN6335_c0_g1_i1	1006.68	102.276	3.29907	0
TRINITY_DN10934_c0_g2_i1	3.98372	0.405885	3.29497	0.00819887
TRINITY_DN23144_c0_g1_i1	5.20909	0.531003	3.29424	0.00402183
TRINITY_DN21464_c0_g1_i1	3.9764	0.405885	3.29232	0.00471085
TRINITY_DN3008_c0_g3_i3	320.017	32.6658	3.2923	0
TRINITY_DN4482_c0_g1_i1	81.6339	8.33572	3.29179	0.000635482
TRINITY_DN18099_c0_g1_i1	6.68508	0.683431	3.29008	0.00415826
TRINITY_DN5225_c0_g1_i4	3.96741	0.405885	3.28905	0.000902598
TRINITY_DN20567_c0_g1_i1	73.3577	7.51398	3.2873	1.6001e-05
TRINITY_DN11736_c0_g2_i1	3.96185	0.405885	3.28703	0.00539451
TRINITY_DN25724_c0_g1_i1	3.96185	0.405885	3.28703	0.00539451
TRINITY_DN935_c0_g3_i1	845.337	86.6212	3.28673	1.55431e-15	PA14 domain-containing protein
TRINITY_DN1391_c0_g2_i2	6437.66	661.555	3.2826	1.90958e-14
TRINITY_DN18582_c0_g1_i1	3.94716	0.405885	3.28167	0.00517325
TRINITY_DN4050_c0_g1_i2	18.4171	1.89421	3.28138	0.00366126
TRINITY_DN7973_c0_g1_i1	6.67046	0.686652	3.28013	0.00332909
TRINITY_DN12322_c0_g2_i1	3.93985	0.405885	3.279	0.00467303
TRINITY_DN9843_c0_g2_i1	7.87253	0.81177	3.27768	0.000625134
TRINITY_DN23127_c0_g1_i1	1436.99	148.203	3.2774	0
TRINITY_DN10089_c0_g1_i1	6.6208	0.683431	3.27614	0.0029636
TRINITY_DN23458_c0_g1_i1	234.629	24.2305	3.27549	1.22125e-15
TRINITY_DN3307_c0_g1_i1	86.4681	8.93255	3.27503	1.77669e-07
TRINITY_DN22829_c0_g1_i1	6.63832	0.686652	3.27317	0.00242524
TRINITY_DN10266_c1_g1_i2	30.4864	3.15383	3.27299	0.0029663
TRINITY_DN9596_c0_g1_i1	5.38232	0.558313	3.26908	0.00372588
TRINITY_DN19002_c0_g1_i1	11.549	1.20001	3.26664	0.00431422
TRINITY_DN8371_c0_g5_i1	100.35	10.4369	3.26529	0.000769619
TRINITY_DN18577_c0_g1_i1	9.49814	0.988286	3.26464	0.00430912
TRINITY_DN21503_c0_g1_i1	9.52159	0.991508	3.26351	0.00320229
TRINITY_DN478_c0_g5_i1	5534.33	577.234	3.26118	6.66134e-15
TRINITY_DN6219_c0_g1_i1	5.35169	0.558313	3.26085	0.00663856
TRINITY_DN12369_c0_g1_i1	8.27276	0.863168	3.26065	0.00430434
TRINITY_DN11606_c0_g3_i1	154.279	16.0973	3.26064	4.44089e-16
TRINITY_DN7813_c0_g1_i1	500.537	52.2433	3.26016	0
TRINITY_DN10981_c1_g1_i1	60.6288	6.32877	3.26	0.00255584
TRINITY_DN15803_c0_g1_i1	26.0906	2.72429	3.25958	0.00322916
TRINITY_DN4873_c0_g2_i1	8.68761	0.909578	3.25569	0.00164238
TRINITY_DN3542_c0_g1_i6	23.4267	2.45541	3.25412	0.000714796
TRINITY_DN10436_c0_g1_i1	136.124	14.2679	3.25407	4.19442e-13
TRINITY_DN18566_c0_g1_i1	12.4369	1.30426	3.25332	0.00433923
TRINITY_DN14206_c0_g1_i1	25.6641	2.6923	3.25284	0.00632159
TRINITY_DN845_c0_g2_i1	957.956	100.531	3.25232	1.11022e-16
TRINITY_DN525_c0_g3_i1	42.2534	4.43766	3.2512	0.000717657
TRINITY_DN14039_c0_g1_i2	9.97134	1.04758	3.25072	0.00406874
TRINITY_DN3407_c0_g1_i1	2162.42	227.246	3.25032	1.33227e-15
TRINITY_DN10010_c0_g2_i1	7.43284	0.781239	3.25008	0.00695359
TRINITY_DN12276_c0_g2_i1	7.43009	0.781239	3.24954	0.00436931
TRINITY_DN13598_c0_g1_i1	194.61	20.4768	3.24852	0
TRINITY_DN21321_c0_g1_i1	20.308	2.1369	3.24846	0.000674123
TRINITY_DN17727_c0_g1_i1	22.4797	2.3678	3.247	0.00318976
TRINITY_DN24414_c0_g1_i1	1193.57	125.753	3.24662	0
TRINITY_DN4967_c0_g1_i1	130.458	13.7965	3.24121	0	DNA-directed RNA polymerases I, II, and III subunit RPABC3
TRINITY_DN13497_c2_g1_i1	7.4723	0.790904	3.23998	0.0047718
TRINITY_DN6073_c0_g3_i1	24.4546	2.58919	3.23953	0.00195254
TRINITY_DN25390_c0_g1_i1	76.7084	8.12706	3.23858	6.67178e-06
TRINITY_DN6535_c0_g1_i1	81.9037	8.68568	3.23722	2.0646e-06
TRINITY_DN21420_c0_g1_i1	1048.81	111.233	3.23709	1.9984e-15
TRINITY_DN10335_c0_g1_i1	37.8333	4.01712	3.23542	0.00069784
TRINITY_DN2912_c0_g1_i1	32.7842	3.49087	3.23134	9.65539e-09
TRINITY_DN347_c0_g1_i1	1082.11	115.256	3.23093	3.66374e-15
TRINITY_DN21640_c0_g1_i1	4.98498	0.531003	3.2308	0.00253996
TRINITY_DN24626_c0_g1_i1	4.98346	0.531003	3.23036	0.00101996
TRINITY_DN12754_c0_g1_i1	13.3278	1.42148	3.22897	0.00465448
TRINITY_DN15892_c0_g1_i1	4.97767	0.531003	3.22868	0.000935717
TRINITY_DN12061_c0_g1_i1	3.80442	0.405885	3.22853	0.00479728
TRINITY_DN7136_c0_g2_i1	28.6815	3.06389	3.22668	0.00521794
TRINITY_DN2982_c0_g2_i1	40.5027	4.32692	3.22661	0.00240679
TRINITY_DN8080_c0_g3_i1	4.97036	0.531003	3.22656	0.00255559
TRINITY_DN157_c0_g1_i1	215.973	23.0803	3.22612	0.0010741
TRINITY_DN20217_c0_g1_i1	4.99808	0.534225	3.22586	0.00219153
TRINITY_DN14257_c0_g1_i1	20.3095	2.17219	3.22494	0.00235315
TRINITY_DN13242_c0_g2_i1	4.96167	0.531003	3.22403	0.00362101
TRINITY_DN25888_c0_g1_i1	4.98788	0.534225	3.22291	0.00223344
TRINITY_DN1601_c0_g1_i1	168.621	18.0745	3.22175	2.49267e-07
TRINITY_DN19634_c0_g1_i1	4.95284	0.531003	3.22146	0.00368109
TRINITY_DN19851_c0_g1_i1	19.8624	2.13046	3.22081	0.000844446
TRINITY_DN21653_c0_g1_i1	10.7966	1.15981	3.21862	0.0036769
TRINITY_DN761_c0_g1_i1	1115.33	119.922	3.2173	0
TRINITY_DN16559_c0_g1_i1	26.9754	2.90049	3.21728	0.000717958
TRINITY_DN11613_c0_g2_i1	12.0177	1.29314	3.21621	0.00570485
TRINITY_DN2856_c0_g2_i11	34.4239	3.70694	3.21511	2.74841e-05
TRINITY_DN17212_c0_g1_i1	3.76829	0.405885	3.21477	0.00668176
TRINITY_DN12037_c0_g1_i1	8.74154	0.943331	3.21205	0.0032002
TRINITY_DN5018_c0_g2_i1	54.1393	5.84272	3.21196	0.000184346
TRINITY_DN9691_c0_g3_i1	3.75808	0.405885	3.21085	0.00481172
TRINITY_DN21562_c0_g1_i1	3.75367	0.405885	3.20916	0.00318348
TRINITY_DN18378_c0_g1_i1	3.75077	0.405885	3.20804	0.00131251
TRINITY_DN24242_c0_g1_i1	3.74346	0.405885	3.20523	0.00176876
TRINITY_DN416_c0_g1_i1	1357.49	147.255	3.20455	1.11022e-16
TRINITY_DN5510_c0_g2_i1	29.4365	3.19392	3.20421	0.00221107
TRINITY_DN16453_c1_g1_i1	3.73904	0.405885	3.20353	0.0032062
TRINITY_DN5822_c0_g3_i1	10.7397	1.16626	3.20299	0.00330607
TRINITY_DN13104_c0_g1_i1	3.73615	0.405885	3.20241	0.00132666
TRINITY_DN13133_c0_g1_i1	3.73615	0.405885	3.20241	0.00132666
TRINITY_DN23531_c0_g1_i1	3.73615	0.405885	3.20241	0.00132666
TRINITY_DN25562_c0_g1_i1	3.73615	0.405885	3.20241	0.00132666
TRINITY_DN11010_c0_g1_i1	3.73325	0.405885	3.20129	3.58884e-06
TRINITY_DN20052_c0_g1_i1	3.73036	0.405885	3.20017	0.00110763
TRINITY_DN21146_c0_g1_i1	3.73036	0.405885	3.20017	0.00110763
TRINITY_DN24174_c0_g1_i1	3.73036	0.405885	3.20017	0.00110763
TRINITY_DN24822_c0_g1_i1	3.73036	0.405885	3.20017	0.00110763
TRINITY_DN4023_c0_g1_i2	26.1291	2.84336	3.19999	0.00102259	Protein kinase domain-containing protein
TRINITY_DN1297_c0_g2_i3	658.379	71.66	3.19968	0
TRINITY_DN23329_c0_g1_i1	3.72884	0.405885	3.19958	0.000952105
TRINITY_DN2788_c0_g1_i1	5.1178	0.557161	3.19936	0.00549856
TRINITY_DN24126_c0_g1_i1	3.72746	0.405885	3.19905	0.00321844
TRINITY_DN25825_c0_g1_i1	3.72746	0.405885	3.19905	0.00321844
TRINITY_DN19317_c0_g1_i1	3.72305	0.405885	3.19734	0.000957084
TRINITY_DN26024_c0_g1_i1	3.72305	0.405885	3.19734	0.000957084
TRINITY_DN2524_c0_g1_i1	128.372	14.0055	3.19626	1.05529e-06
TRINITY_DN24874_c0_g1_i1	27.7904	3.03213	3.19618	0.0024121	Pyridoxal-5'-phosphate-dependent protein subunit beta
TRINITY_DN11607_c0_g1_i1	3.71573	0.405885	3.1945	0.000965543
TRINITY_DN828_c0_g2_i1	356.334	38.9525	3.19344	2.10942e-15
TRINITY_DN22659_c0_g1_i1	3.71284	0.405885	3.19338	0.00320388
TRINITY_DN8342_c0_g1_i1	7.89157	0.863168	3.1926	0.00413009
TRINITY_DN13559_c0_g2_i1	3.70705	0.405885	3.19113	0.00667692
TRINITY_DN886_c0_g1_i1	6.23367	0.683431	3.18921	0.00572529
TRINITY_DN16581_c0_g2_i1	9.55221	1.04758	3.18877	0.00413389
TRINITY_DN1879_c0_g2_i1	197.309	21.6387	3.18877	2.35434e-11
TRINITY_DN15279_c0_g1_i1	16.6433	1.8256	3.1885	0.00217532
TRINITY_DN22176_c0_g1_i1	7.86674	0.863168	3.18805	0.0039741
TRINITY_DN7843_c0_g1_i1	6.21478	0.683431	3.18484	0.00253173
TRINITY_DN16798_c0_g1_i1	8.31359	0.916021	3.18202	0.00333831
TRINITY_DN16294_c0_g1_i1	24.9248	2.74661	3.18186	0.000290339
TRINITY_DN6377_c1_g1_i1	12.4558	1.3733	3.18109	0.00424124
TRINITY_DN24962_c0_g1_i1	4.81335	0.531003	3.18025	0.00757933	Protein kinase domain-containing protein (Fragment)
TRINITY_DN4541_c0_g1_i1	28.5413	3.15073	3.17929	0.000959374
TRINITY_DN11042_c0_g1_i2	8.29759	0.916021	3.17924	0.000921306
TRINITY_DN935_c0_g2_i1	869.374	95.9943	3.17896	1.55431e-15
TRINITY_DN15386_c0_g1_i1	37.2713	4.11991	3.17738	0.000660651
TRINITY_DN1543_c0_g3_i1	63.8291	7.06168	3.17613	0.00075929
TRINITY_DN8683_c0_g2_i1	13.2635	1.46842	3.17513	0.00543449
TRINITY_DN1936_c0_g1_i1	3835.2	424.956	3.17392	0
TRINITY_DN21271_c0_g1_i1	4.78845	0.531003	3.17277	0.00564231
TRINITY_DN3395_c1_g1_i1	24.5612	2.72429	3.17243	0.00455656
TRINITY_DN3008_c0_g3_i7	546.093	60.5863	3.17208	0
TRINITY_DN9068_c0_g1_i1	33.3275	3.70283	3.17001	0.00220916
TRINITY_DN17135_c0_g1_i1	8.24214	0.916021	3.16956	0.00398342
TRINITY_DN525_c0_g2_i1	2962.56	329.344	3.16918	2.44249e-15
TRINITY_DN2306_c0_g2_i1	544.605	60.6229	3.16728	0
TRINITY_DN3450_c0_g2_i1	130.258	14.5129	3.16597	3.79258e-05
TRINITY_DN237_c0_g2_i1	1467.3	163.542	3.16543	0
TRINITY_DN17685_c0_g1_i1	51.1905	5.70816	3.16478	0.000714995
TRINITY_DN18528_c0_g1_i1	37.8307	4.21918	3.16452	0.000708328	Two-component system, sensor histidine kinase and response regulator
TRINITY_DN15066_c0_g1_i1	83.5962	9.32378	3.16445	0.000904166
TRINITY_DN1404_c0_g3_i2	10.9675	1.22382	3.16377	0.00885194
TRINITY_DN21660_c0_g1_i1	92.1186	10.2834	3.16317	0.000297625
TRINITY_DN21355_c0_g1_i1	14.5372	1.62354	3.16253	6.33389e-05
TRINITY_DN1685_c0_g1_i9	1485.45	165.983	3.16179	8.88178e-16
TRINITY_DN16058_c0_g1_i3	22.9674	2.56854	3.16056	0.00623589
TRINITY_DN3008_c0_g3_i4	240.201	26.8994	3.1586	1.11022e-15
TRINITY_DN12061_c0_g1_i2	3.62278	0.405885	3.15795	0.00395879
TRINITY_DN5320_c0_g2_i1	28.2185	3.1617	3.15787	0.0040719
TRINITY_DN1391_c0_g1_i2	10012.2	1121.85	3.1578	6.66134e-16
TRINITY_DN16797_c0_g1_i1	7.04586	0.790904	3.1552	0.00465045
TRINITY_DN3964_c0_g1_i1	1536.76	172.546	3.15484	2.33147e-15
TRINITY_DN18843_c0_g1_i1	344.776	38.7334	3.15401	1.11022e-16
TRINITY_DN6762_c0_g1_i1	32.0057	3.59658	3.15363	0.00248588
TRINITY_DN24958_c0_g2_i1	21.1127	2.37425	3.15257	0.00255571
TRINITY_DN10424_c0_g1_i1	4.96015	0.558313	3.15124	0.00348946
TRINITY_DN1197_c0_g2_i1	105.535	11.8883	3.15011	0.000232482
TRINITY_DN17715_c0_g1_i1	37.8292	4.26735	3.14809	0.000783219
TRINITY_DN9862_c0_g1_i1	10.3483	1.16802	3.14725	0.00654265
TRINITY_DN5861_c0_g3_i1	61.5328	6.94646	3.14701	1.08974e-05
TRINITY_DN2442_c0_g2_i1	116.085	13.1169	3.14569	1.22319e-05
TRINITY_DN5007_c0_g3_i1	12.0805	1.36686	3.14374	0.00335354
TRINITY_DN2574_c0_g1_i1	272.557	30.8502	3.14321	0
TRINITY_DN10623_c0_g1_i1	86.9695	9.85578	3.14147	0.00253431
TRINITY_DN19441_c0_g1_i1	28.2183	3.1989	3.14098	0.000469406
TRINITY_DN5822_c0_g1_i1	108.115	12.2569	3.1409	0.00057339
TRINITY_DN23379_c0_g1_i1	8.72554	0.991508	3.13755	0.00407492
TRINITY_DN8560_c0_g1_i2	2889.05	328.693	3.13578	1.88738e-15
TRINITY_DN3008_c0_g1_i1	38.8823	4.42768	3.13449	0.00252675
TRINITY_DN16213_c0_g1_i1	3.56307	0.405885	3.13398	0.0102522
TRINITY_DN20840_c0_g1_i1	3.56307	0.405885	3.13398	0.0102522
TRINITY_DN24944_c0_g1_i1	51.1436	5.83336	3.13215	0.0005205
TRINITY_DN16434_c0_g1_i2	3.55847	0.405885	3.13211	0.0112752
TRINITY_DN17824_c0_g1_i1	8.6832	0.991508	3.13053	0.00484688
TRINITY_DN2100_c0_g2_i1	250.956	28.6821	3.12921	2.22045e-16
TRINITY_DN21614_c0_g1_i1	3.54845	0.405885	3.12804	0.0057231
TRINITY_DN23441_c0_g1_i1	17768.7	2033.61	3.12722	0
TRINITY_DN22357_c0_g1_i1	43.1749	4.94457	3.12628	0.000492838
TRINITY_DN17133_c0_g1_i1	3.54121	0.405885	3.1251	0.00572712
TRINITY_DN7112_c0_g2_i1	241.277	27.6815	3.1237	7.9491e-05
TRINITY_DN21487_c0_g1_i1	334.246	38.3559	3.12339	4.87838e-11
TRINITY_DN10197_c0_g1_i1	7.07359	0.81177	3.1233	0.0025389
TRINITY_DN5389_c0_g1_i1	7.06917	0.81177	3.1224	0.00244856
TRINITY_DN19250_c0_g1_i1	3.53382	0.405885	3.12209	0.00567706
TRINITY_DN15349_c0_g2_i1	15.7699	1.81271	3.12095	0.00438454
TRINITY_DN10773_c0_g1_i1	3.531	0.405885	3.12093	0.00399427
TRINITY_DN612_c0_g4_i1	521.893	60.0221	3.12019	1.9984e-15
TRINITY_DN8074_c0_g1_i1	9.7605	1.12652	3.11509	0.00762109
TRINITY_DN4517_c0_g2_i1	207.543	23.9717	3.11401	3.33067e-16
TRINITY_DN2524_c0_g2_i1	393.035	45.4272	3.11303	1.11022e-16
TRINITY_DN23988_c0_g1_i1	3.5112	0.405885	3.11282	0.00598861
TRINITY_DN1472_c0_g2_i1	871.302	100.781	3.11194	4.44089e-16
TRINITY_DN19140_c0_g1_i1	4.58765	0.531003	3.11096	0.00521801
TRINITY_DN7221_c0_g2_i1	16.1058	1.86733	3.10853	0.00377897
TRINITY_DN478_c0_g2_i1	4389.78	509.025	3.10834	0
TRINITY_DN416_c0_g4_i1	446.074	51.7381	3.10799	0.000283048
TRINITY_DN10226_c0_g1_i1	4.60227	0.534225	3.10683	0.00667508
TRINITY_DN15797_c0_g1_i1	40.5691	4.71029	3.10649	0.00071665
TRINITY_DN488_c0_g1_i2	122.137	14.1947	3.10507	0.000818626
TRINITY_DN10744_c0_g1_i1	4.56434	0.531003	3.10361	0.00241934
TRINITY_DN416_c0_g2_i1	256.283	29.8192	3.10343	8.35006e-10
TRINITY_DN1165_c0_g3_i1	671.122	78.0895	3.10338	6.66134e-16
TRINITY_DN1030_c0_g1_i2	992.793	115.553	3.10294	1.11022e-16
TRINITY_DN20338_c0_g1_i1	9.59015	1.11663	3.10241	0.00488591
TRINITY_DN19164_c0_g1_i1	5.65899	0.659342	3.10144	0.00975363
TRINITY_DN13586_c0_g1_i1	4.58185	0.534225	3.10041	0.00374888
TRINITY_DN1879_c0_g1_i1	486.619	56.7501	3.1001	2.22045e-16
TRINITY_DN24037_c0_g1_i1	4.57896	0.534225	3.0995	0.00559294
TRINITY_DN5108_c0_g2_i1	38.8867	4.53692	3.09949	0.00253436	Histone
TRINITY_DN24580_c0_g1_i1	4.54971	0.531003	3.09898	0.00108742
TRINITY_DN1068_c0_g1_i2	1438.05	167.929	3.09819	2.66454e-15
TRINITY_DN1685_c0_g1_i3	1695.1	198.026	3.09761	0
TRINITY_DN10140_c0_g1_i1	172.775	20.185	3.09754	2.22045e-15
TRINITY_DN21829_c0_g1_i1	7.84038	0.916021	3.09747	0.0045233
TRINITY_DN4463_c0_g1_i1	29.6951	3.47091	3.09684	0.00632328
TRINITY_DN12655_c0_g1_i1	4.56723	0.534225	3.0958	0.002353
TRINITY_DN1602_c0_g1_i1	2210.76	258.705	3.09517	3.33067e-16
TRINITY_DN157_c0_g2_i1	1552.3	181.983	3.09253	1.22125e-15
TRINITY_DN14582_c0_g1_i1	6.65584	0.781239	3.09078	0.00419288
TRINITY_DN7583_c0_g1_i1	38.9976	4.57819	3.09053	0.00329819
TRINITY_DN21842_c0_g1_i1	4.54971	0.534225	3.09026	0.00211776
TRINITY_DN4366_c0_g1_i4	31.4729	3.70536	3.08642	0.002478
TRINITY_DN15960_c0_g1_i1	6.63405	0.781239	3.08605	0.00455184
TRINITY_DN9388_c0_g1_i1	11.6554	1.3733	3.08528	0.000908444
TRINITY_DN23003_c0_g1_i1	46.0422	5.42525	3.08519	0.00336727
TRINITY_DN15747_c0_g1_i1	5.79275	0.683431	3.08338	0.00454553
TRINITY_DN7112_c0_g1_i1	20.399	2.40727	3.08303	0.00519192
TRINITY_DN2955_c0_g1_i1	70.7167	8.34815	3.08252	0.00233208	Ankyrin domain-containing protein (Fragment)
TRINITY_DN23769_c0_g1_i1	5.80875	0.686652	3.08058	0.00226321
TRINITY_DN10965_c0_g1_i1	5.80723	0.686652	3.0802	0.00325964
TRINITY_DN4138_c0_g4_i1	955.323	113.077	3.07868	1.55431e-15
TRINITY_DN10238_c0_g1_i1	13.7104	1.62354	3.07805	0.00253703
TRINITY_DN17027_c0_g1_i1	84.6642	10.0401	3.07598	0.00126684
TRINITY_DN2982_c0_g1_i4	403.511	47.8632	3.07562	1.22125e-15
TRINITY_DN8246_c0_g1_i2	122.748	14.5638	3.07524	5.3868e-08
TRINITY_DN10166_c0_g1_i1	6.65736	0.790904	3.07338	0.00442052
TRINITY_DN25371_c0_g1_i1	7.85805	0.933666	3.07319	0.00479503
TRINITY_DN6760_c0_g1_i1	128.612	15.3273	3.06885	0.00015544	Protein kinase domain-containing protein
TRINITY_DN5426_c0_g2_i9	2.32824	0.278029	3.06593	0.00687718
TRINITY_DN5823_c1_g1_i1	123.117	14.7116	3.065	1.52368e-06
TRINITY_DN935_c0_g1_i1	897.222	107.322	3.06352	1.55431e-15
TRINITY_DN6951_c0_g2_i1	10.801	1.29314	3.06222	0.00444324
TRINITY_DN10889_c1_g1_i1	47.504	5.69482	3.06033	0.00258389
TRINITY_DN11378_c0_g1_i2	14.4919	1.73899	3.05893	0.00351688
TRINITY_DN18959_c1_g1_i1	3126.21	375.634	3.05702	0
TRINITY_DN14587_c0_g1_i1	7.84922	0.943331	3.05671	0.00469523
TRINITY_DN3573_c0_g3_i1	100.715	12.106	3.05649	0.000794072
TRINITY_DN6900_c0_g1_i1	92.9047	11.1945	3.05296	0.00108751
TRINITY_DN1293_c0_g1_i2	112.689	13.5862	3.05214	1.24155e-07
TRINITY_DN17741_c0_g1_i1	396.277	47.78	3.05203	9.06224e-10
TRINITY_DN14049_c0_g1_i1	39.9118	4.81554	3.05105	0.00550697
TRINITY_DN6237_c0_g1_i1	56.2808	6.79257	3.05061	0.00058929
TRINITY_DN7015_c0_g2_i1	27.2808	3.29526	3.04942	0.00219159
TRINITY_DN4218_c0_g1_i2	11.0415	1.33676	3.04613	0.0115694
TRINITY_DN26032_c0_g1_i1	3.34764	0.405885	3.044	0.00701925
TRINITY_DN6809_c0_g2_i1	137.378	16.6748	3.04241	1.11022e-16
TRINITY_DN9880_c0_g2_i2	7.48844	0.909578	3.0414	0.00506411
TRINITY_DN25981_c0_g1_i1	3.34033	0.405885	3.04085	0.00448912
TRINITY_DN2912_c0_g4_i1	104.028	12.6413	3.04076	0.000120527
TRINITY_DN6719_c0_g1_i1	31.1222	3.78407	3.03993	0.00483514
TRINITY_DN10189_c0_g2_i1	15.3946	1.87378	3.03841	0.00110429
TRINITY_DN12573_c0_g1_i1	50.2317	6.1158	3.03798	0.00251079
TRINITY_DN11019_c0_g3_i2	9.45569	1.15128	3.03794	0.0115039
TRINITY_DN3008_c0_g8_i1	57.5529	7.00752	3.03791	2.16537e-06
TRINITY_DN12537_c0_g1_i1	3.33302	0.405885	3.03769	0.00319538
TRINITY_DN14608_c0_g4_i1	3.33302	0.405885	3.03769	0.00319538
TRINITY_DN18017_c0_g1_i1	3.33302	0.405885	3.03769	0.00319538
TRINITY_DN22807_c0_g1_i1	3.33302	0.405885	3.03769	0.00319538
TRINITY_DN23639_c0_g1_i1	3.33302	0.405885	3.03769	0.00319538
TRINITY_DN25565_c0_g1_i1	3.33302	0.405885	3.03769	0.00319538
TRINITY_DN2954_c0_g1_i1	7.46802	0.909578	3.03746	0.00408229
TRINITY_DN23011_c0_g1_i1	8.71823	1.06201	3.03724	0.00253412
TRINITY_DN20755_c0_g1_i1	3.33013	0.405885	3.03643	0.00272505
TRINITY_DN21869_c0_g1_i1	3.33013	0.405885	3.03643	0.00272505
TRINITY_DN25720_c0_g1_i1	3.33013	0.405885	3.03643	0.00272505
TRINITY_DN462_c0_g2_i1	1090.91	133.097	3.03498	0
TRINITY_DN12648_c0_g1_i1	3.32571	0.405885	3.03452	0.00317803
TRINITY_DN4282_c1_g1_i1	3.32571	0.405885	3.03452	0.00317803
TRINITY_DN6120_c0_g3_i1	4.57165	0.558313	3.03357	0.00415699
TRINITY_DN13003_c0_g1_i1	3.32281	0.405885	3.03326	0.000713763
TRINITY_DN18283_c0_g1_i1	3.32281	0.405885	3.03326	0.000713763
TRINITY_DN20774_c0_g1_i1	3.32281	0.405885	3.03326	0.000713763
TRINITY_DN21132_c0_g1_i1	3.32281	0.405885	3.03326	0.000713763
TRINITY_DN25065_c0_g1_i1	3.32281	0.405885	3.03326	0.000713763
TRINITY_DN17323_c0_g1_i1	4.56875	0.558313	3.03265	0.00397437
TRINITY_DN16477_c0_g1_i1	4.56723	0.558313	3.03217	0.00334594
TRINITY_DN5861_c0_g2_i1	3.31992	0.405885	3.032	0.00072159
TRINITY_DN21492_c0_g1_i1	268.115	32.7939	3.03135	5.55112e-16
TRINITY_DN22322_c0_g1_i1	14.9227	1.8256	3.03106	0.00265228
TRINITY_DN9853_c0_g1_i1	13.3234	1.62998	3.03103	0.00332517
TRINITY_DN22095_c0_g1_i1	5.38659	0.659342	3.03027	0.00328281
TRINITY_DN23561_c0_g1_i1	5.38659	0.659342	3.03027	0.00328281
TRINITY_DN16431_c0_g1_i1	3.3155	0.405885	3.03008	0.00420212
TRINITY_DN25931_c0_g1_i1	3.3155	0.405885	3.03008	0.00420212
TRINITY_DN8960_c0_g1_i1	12.4587	1.5254	3.0299	0.0019134
TRINITY_DN1543_c0_g2_i1	1252.23	153.351	3.02959	8.88178e-16
TRINITY_DN991_c1_g1_i1	15.3523	1.88022	3.02948	0.00144165
TRINITY_DN4492_c0_g1_i1	39.5232	4.84169	3.02912	0.00553989
TRINITY_DN18454_c0_g1_i1	3.31261	0.405885	3.02882	0.000649016
TRINITY_DN20574_c0_g1_i1	3.31261	0.405885	3.02882	0.000649016
TRINITY_DN23198_c0_g1_i1	3.31261	0.405885	3.02882	0.000649016
TRINITY_DN2482_c0_g3_i1	3.31261	0.405885	3.02882	0.000649016
TRINITY_DN16878_c0_g1_i1	68.6719	8.41665	3.0284	0.00374126
TRINITY_DN7751_c0_g2_i1	5.3779	0.659342	3.02794	0.00506959
TRINITY_DN1030_c0_g4_i1	579.185	71.0157	3.02781	0.000187898
TRINITY_DN1543_c0_g1_i1	171.36	21.0123	3.02773	1.11022e-16
TRINITY_DN20721_c0_g1_i1	4.55261	0.558313	3.02755	0.00533178
TRINITY_DN12100_c0_g1_i1	3.30819	0.405885	3.0269	0.00466888
TRINITY_DN23878_c0_g1_i1	3.30819	0.405885	3.0269	0.00466888
TRINITY_DN19152_c0_g1_i1	4.32339	0.531003	3.02537	0.00692648
TRINITY_DN24827_c0_g1_i1	3.3024	0.405885	3.02437	0.00318963
TRINITY_DN9241_c0_g1_i2	9.77541	1.20213	3.02357	0.00456346
TRINITY_DN22505_c0_g1_i1	3.2995	0.405885	3.02311	0.00483246
TRINITY_DN7242_c0_g2_i2	5.55668	0.684117	3.02191	0.00675405
TRINITY_DN12948_c0_g2_i1	4.33787	0.534225	3.02147	0.00945434
TRINITY_DN9276_c0_g2_i1	8.67147	1.06845	3.02076	0.0045208
TRINITY_DN3443_c0_g3_i1	410.092	50.5608	3.01986	1.88738e-15
TRINITY_DN16726_c0_g1_i1	47.3624	5.8487	3.01755	0.0038702	Cyclin N-terminal domain-containing protein
TRINITY_DN18773_c0_g1_i1	451.873	56.0164	3.012	9.99201e-16
TRINITY_DN10335_c0_g2_i1	805.673	99.9524	3.01088	0
TRINITY_DN11041_c0_g1_i1	9.97286	1.23852	3.00939	0.00318506
TRINITY_DN6499_c0_g1_i2	10.5657	1.31224	3.00929	0.00374848
TRINITY_DN11606_c0_g2_i1	50.3008	6.25037	3.00857	6.33254e-05
TRINITY_DN2100_c0_g1_i1	279.005	34.6699	3.00854	1.77636e-15
TRINITY_DN426_c0_g1_i1	372.707	46.328	3.00808	3.28373e-05
TRINITY_DN7583_c0_g2_i1	67.6908	8.42954	3.00543	0.00102909
TRINITY_DN11478_c0_g1_i1	47.2263	5.88154	3.00533	0.00251291
TRINITY_DN2017_c0_g2_i2	3.25444	0.405885	3.00327	0.0124452
TRINITY_DN3443_c0_g1_i3	597.354	74.6374	3.00062	0
TRINITY_DN20364_c0_g1_i1	223.168	27.8966	2.99997	0.000252668
TRINITY_DN21347_c0_g1_i1	23.2291	2.90694	2.99836	0.00175344
TRINITY_DN24619_c0_g1_i1	16.5792	2.07584	2.99761	0.00381459
TRINITY_DN1685_c0_g3_i1	1843.53	230.966	2.99672	0
TRINITY_DN10194_c0_g3_i1	6.22498	0.781239	2.99423	0.00426543
TRINITY_DN1861_c0_g1_i3	2029.25	255.36	2.99034	0
TRINITY_DN4791_c0_g3_i1	99.8299	12.5869	2.98755	0.000187184
TRINITY_DN2666_c0_g1_i1	191.662	24.1699	2.98728	6.91083e-09
TRINITY_DN18949_c0_g1_i1	7.86232	0.991508	2.98726	0.00511991
TRINITY_DN10424_c0_g2_i1	5.41873	0.683431	2.98709	0.0049604
TRINITY_DN8278_c0_g1_i1	41.1797	5.19435	2.98692	0.00269475
TRINITY_DN3450_c0_g3_i1	109.148	13.7939	2.98419	0.000213376
TRINITY_DN4654_c0_g2_i1	29.4687	3.72515	2.98381	0.00140182
TRINITY_DN16168_c0_g1_i1	7.44899	0.943331	2.98121	0.0037797
TRINITY_DN1316_c1_g2_i1	140.13	17.7635	2.97978	5.74442e-05
TRINITY_DN20391_c0_g1_i1	5.391	0.683431	2.97969	0.00540099
TRINITY_DN23428_c0_g1_i1	5.41294	0.686652	2.97876	0.00520529
TRINITY_DN828_c0_g3_i1	643.863	81.694	2.97845	2.22045e-16
TRINITY_DN8779_c0_g1_i1	5.40852	0.686652	2.97758	0.00332165
TRINITY_DN17936_c0_g1_i1	39.5963	5.02804	2.9773	0.00124431
TRINITY_DN19525_c0_g1_i1	8.24655	1.04758	2.97673	0.0104592
TRINITY_DN13916_c0_g3_i1	5.3779	0.683431	2.97618	0.00252336
TRINITY_DN1472_c0_g1_i1	1373.85	174.599	2.97611	2.22045e-16
TRINITY_DN2306_c0_g1_i1	278.761	35.4476	2.97527	0.00131973
TRINITY_DN7442_c1_g1_i1	5.38659	0.686652	2.97172	0.00407057
TRINITY_DN5294_c0_g1_i1	1096.24	139.743	2.97171	1.11022e-16
TRINITY_DN25004_c0_g1_i1	4.1641	0.531003	2.97121	0.00360148
TRINITY_DN12398_c0_g1_i1	5.37928	0.686652	2.96976	0.00421726
TRINITY_DN10748_c0_g1_i1	9.13598	1.16626	2.96967	0.00332582
TRINITY_DN17700_c0_g1_i1	5.3779	0.686652	2.96939	0.00304487
TRINITY_DN17126_c0_g1_i1	6.19284	0.790904	2.96903	0.00816859
TRINITY_DN13931_c0_g1_i1	4.1539	0.531003	2.96767	0.00526595
TRINITY_DN21632_c0_g1_i1	6.18567	0.790904	2.96736	0.00924452
TRINITY_DN19326_c0_g1_i1	206.104	26.3528	2.96734	0.000110138
TRINITY_DN24850_c0_g1_i1	71.9687	9.20502	2.96688	0.00021504
TRINITY_DN10975_c0_g1_i1	8.302	1.06201	2.96667	0.000910143
TRINITY_DN3450_c0_g4_i1	59.789	7.64945	2.96645	0.000699081
TRINITY_DN14608_c0_g3_i1	4.14659	0.531003	2.96513	0.00545149
TRINITY_DN21759_c0_g1_i1	21.0705	2.69843	2.96503	0.0010421
TRINITY_DN237_c0_g1_i1	548.111	70.1976	2.96498	6.66134e-16
TRINITY_DN17588_c0_g1_i1	4.14369	0.531003	2.96412	0.00545247
TRINITY_DN8736_c0_g2_i1	4.167	0.534225	2.96349	0.00545058
TRINITY_DN15190_c1_g1_i1	4.14079	0.531003	2.96312	0.00341938
TRINITY_DN7198_c0_g4_i1	26.0935	3.34634	2.96303	0.00320857
TRINITY_DN6698_c0_g1_i1	4.1641	0.534225	2.96249	0.00373488
TRINITY_DN24021_c0_g1_i1	4.13486	0.531003	2.96105	0.00666909
TRINITY_DN25442_c0_g1_i1	4.15679	0.534225	2.95995	0.00334538
TRINITY_DN12230_c0_g1_i1	293.967	37.8152	2.95861	0
TRINITY_DN10599_c0_g1_i1	4.15238	0.534225	2.95842	0.00449802
TRINITY_DN20664_c0_g1_i1	4.15238	0.534225	2.95842	0.00449802
TRINITY_DN14915_c0_g1_i1	4.151	0.534225	2.95794	0.00333211
TRINITY_DN16581_c0_g1_i1	13.6871	1.76154	2.9579	0.00462161
TRINITY_DN467_c0_g2_i1	731.301	94.1202	2.95789	0
TRINITY_DN19645_c0_g1_i1	4.14217	0.534225	2.95487	0.00397622
TRINITY_DN828_c0_g1_i1	231.243	29.8337	2.95439	1.77636e-15
TRINITY_DN24554_c0_g1_i1	30.0735	3.88211	2.95358	0.00397001
TRINITY_DN11488_c1_g1_i1	4.32339	0.558313	2.95302	0.00783004
TRINITY_DN24752_c0_g1_i1	236.508	30.5617	2.95209	2.19334e-09
TRINITY_DN14488_c0_g1_i1	37.7166	4.87407	2.952	0.0046035
TRINITY_DN23694_c0_g1_i1	9.1564	1.1839	2.95123	0.00451552
TRINITY_DN9276_c0_g1_i1	60.8372	7.87391	2.9498	0.000815017
TRINITY_DN18663_c0_g1_i1	3.13511	0.405885	2.94937	0.00695575
TRINITY_DN12956_c0_g1_i1	4.12617	0.534225	2.94929	0.00551766
TRINITY_DN16951_c0_g1_i1	7.06627	0.916021	2.9475	0.00398705
TRINITY_DN20115_c0_g1_i1	9.12288	1.1839	2.94594	0.00441804
TRINITY_DN9002_c0_g1_i3	71.8639	9.3292	2.94544	0.00109544
TRINITY_DN2632_c0_g2_i1	180.878	23.4927	2.94473	0.000565651
TRINITY_DN1736_c0_g2_i1	455.06	59.171	2.94309	1.11022e-16
TRINITY_DN10226_c0_g2_i1	3.12049	0.405885	2.94263	0.00486421
TRINITY_DN10417_c0_g3_i1	3.12049	0.405885	2.94263	0.00486421
TRINITY_DN24881_c0_g1_i1	3.12049	0.405885	2.94263	0.00486421
TRINITY_DN23348_c0_g1_i1	557.862	72.6067	2.94173	2.22045e-16
TRINITY_DN2528_c0_g1_i3	37.0433	4.82289	2.94124	0.00527994
TRINITY_DN11382_c0_g2_i1	7.02392	0.916021	2.93882	0.00440123
TRINITY_DN4956_c0_g1_i1	443.658	57.8907	2.93805	0
TRINITY_DN22670_c0_g1_i1	3.11036	0.405885	2.93794	0.00486426
TRINITY_DN13674_c0_g1_i2	6.60922	0.863168	2.93677	0.00824736
TRINITY_DN5683_c0_g3_i1	106.859	13.9572	2.93663	0.000710317
TRINITY_DN25573_c0_g1_i1	3.10587	0.405885	2.93585	0.0114502
TRINITY_DN1685_c0_g2_i1	2693.19	352.277	2.93453	1.12133e-14
TRINITY_DN1316_c1_g1_i2	1340.76	175.621	2.93252	9.99201e-16
TRINITY_DN9185_c0_g1_i1	28.7019	3.76044	2.93217	0.000764582
TRINITY_DN16689_c0_g1_i1	3.09787	0.405885	2.93213	0.0069546
TRINITY_DN23902_c0_g1_i1	3.09787	0.405885	2.93213	0.0069546
TRINITY_DN8336_c0_g1_i1	14.0305	1.83849	2.93197	0.00695307
TRINITY_DN17683_c0_g1_i1	3.09497	0.405885	2.93078	0.00457856
TRINITY_DN22589_c0_g1_i1	3.09497	0.405885	2.93078	0.00457856
TRINITY_DN2913_c0_g1_i1	3565.57	467.962	2.92967	1.11022e-15
TRINITY_DN17086_c0_g1_i1	3.09208	0.405885	2.92943	0.0046589
TRINITY_DN3726_c1_g2_i1	3.09208	0.405885	2.92943	0.0046589
TRINITY_DN2093_c0_g1_i1	72.0715	9.46523	2.92872	5.99763e-09
TRINITY_DN16803_c0_g1_i1	3.08994	0.405885	2.92844	0.0114258
TRINITY_DN462_c0_g1_i1	1985.88	261.512	2.92483	5.32907e-15
TRINITY_DN19638_c0_g1_i1	7.50444	0.988286	2.92474	0.00666888
TRINITY_DN3716_c0_g1_i2	33.6791	4.43992	2.92325	0.00369762
TRINITY_DN14143_c1_g1_i1	29.7726	3.93028	2.92128	0.00328642
TRINITY_DN3818_c0_g2_i1	21.5	2.83943	2.92067	0.00364032
TRINITY_DN11447_c1_g1_i1	4.99229	0.659342	2.9206	0.00356241
TRINITY_DN15065_c0_g1_i1	73.127	9.66039	2.92025	0.00252877
TRINITY_DN1543_c0_g4_i1	239.867	31.6959	2.91987	0.00127914
TRINITY_DN9575_c0_g1_i1	13.6913	1.80972	2.91942	0.00434538
TRINITY_DN16902_c0_g1_i1	65.9701	8.72741	2.91819	2.50558e-11
TRINITY_DN23166_c0_g1_i1	351.483	46.5438	2.91679	0
TRINITY_DN5541_c3_g1_i2	3.06417	0.405885	2.91635	0.00695576
TRINITY_DN14292_c0_g1_i2	13.412	1.77773	2.91541	0.0104639
TRINITY_DN4102_c0_g1_i1	1073.11	142.441	2.91337	0
TRINITY_DN19271_c0_g1_i1	13.6564	1.81271	2.91336	0.00449231
TRINITY_DN2632_c0_g4_i1	232.786	30.9119	2.91277	0
TRINITY_DN2112_c0_g1_i3	395.762	52.5793	2.91207	0
TRINITY_DN17686_c0_g1_i1	9.92472	1.31868	2.91193	0.00418927
TRINITY_DN9258_c0_g1_i1	9.92182	1.31868	2.91151	0.00126962
TRINITY_DN7796_c0_g1_i1	79.3767	10.5501	2.91146	3.06827e-07
TRINITY_DN20431_c0_g1_i1	14.5547	1.93484	2.9112	0.00328149
TRINITY_DN3595_c0_g1_i2	165.049	21.9554	2.91025	0.000222802
TRINITY_DN3124_c0_g1_i1	237.384	31.6049	2.90901	2.10942e-15
TRINITY_DN4138_c0_g3_i1	299.848	39.9363	2.90846	2.10942e-15
TRINITY_DN12742_c0_g2_i1	5.86421	0.781239	2.9081	0.0130031
TRINITY_DN9442_c0_g1_i1	519.727	69.2693	2.90747	0
TRINITY_DN22651_c0_g1_i1	7.85942	1.04758	2.90736	0.00694041
TRINITY_DN12851_c0_g2_i1	122.219	16.2989	2.90662	1.5511e-09
TRINITY_DN10510_c0_g1_i1	7.43299	0.991508	2.90625	0.00664006
TRINITY_DN2619_c0_g1_i1	328.807	43.8749	2.90578	0.00102931
TRINITY_DN19578_c0_g1_i1	4.18162	0.558313	2.90492	0.00982366
TRINITY_DN13211_c0_g1_i1	7.42568	0.991508	2.90483	0.00684768
TRINITY_DN6707_c0_g1_i1	33853.5	4520.55	2.90473	0
TRINITY_DN1431_c0_g1_i1	107.02	14.2917	2.90463	0.000737217
TRINITY_DN4625_c0_g1_i1	129.46	17.2999	2.90367	2.35649e-06
TRINITY_DN15263_c0_g1_i2	4.1757	0.558313	2.90287	0.00677032
TRINITY_DN13434_c0_g1_i1	8.72402	1.16802	2.90092	0.009009
TRINITY_DN22204_c0_g1_i1	4.16852	0.558313	2.90039	0.00682319
TRINITY_DN15356_c1_g1_i1	4.1641	0.558313	2.89886	0.00450903
TRINITY_DN17739_c0_g1_i1	7.03565	0.943331	2.89885	0.00456961
TRINITY_DN14055_c0_g4_i1	8.74017	1.1727	2.89783	0.00681297
TRINITY_DN8995_c0_g1_i1	4.15969	0.558313	2.89733	0.00467828
TRINITY_DN14200_c0_g1_i1	4.15679	0.558313	2.89633	0.00526744
TRINITY_DN4594_c0_g1_i1	4.15679	0.558313	2.89633	0.00526744
TRINITY_DN5522_c1_g2_i2	301.241	40.4894	2.8953	5.55112e-16	Esterase
TRINITY_DN7938_c0_g1_i1	28.1805	3.78929	2.8947	0.00247229
TRINITY_DN9411_c0_g1_i1	15.3537	2.0664	2.89339	0.00369979
TRINITY_DN2597_c0_g2_i1	120.581	16.2322	2.89307	0.000711688
TRINITY_DN16314_c0_g1_i1	4.14659	0.558313	2.89278	0.00374843
TRINITY_DN2714_c0_g2_i1	4.14369	0.558313	2.89177	0.00374487
TRINITY_DN5404_c0_g1_i1	246.525	33.2231	2.89148	0.000157681
TRINITY_DN2714_c0_g1_i2	167.11	22.5222	2.89138	0.00183233
TRINITY_DN478_c0_g3_i1	1308.75	176.42	2.8911	4.44089e-16
TRINITY_DN520_c0_g1_i1	2433.14	328.189	2.89022	2.33147e-15
TRINITY_DN11613_c0_g3_i1	8.74886	1.1839	2.88554	0.00657817
TRINITY_DN5672_c0_g1_i1	307.019	41.5493	2.88543	4.44089e-16
TRINITY_DN10928_c0_g2_i1	19.4841	2.63737	2.88513	0.00254091
TRINITY_DN13884_c0_g1_i1	4.12328	0.558313	2.88465	0.00685098
TRINITY_DN3307_c0_g3_i1	251.213	34.0224	2.88435	3.30292e-05
TRINITY_DN25348_c0_g1_i1	3.94144	0.534225	2.8832	0.00499579
TRINITY_DN21509_c1_g1_i1	3616.45	490.322	2.88277	0
TRINITY_DN5108_c0_g1_i1	28.1643	3.8215	2.88165	0.00208342
TRINITY_DN3885_c0_g1_i2	21002.9	2851.73	2.88068	0
TRINITY_DN80_c0_g1_i1	55184.1	7494.49	2.88035	1.11022e-16
TRINITY_DN16303_c0_g1_i1	23.1767	3.14782	2.88025	0.00547541
TRINITY_DN17147_c0_g1_i1	88.4076	12.0127	2.87961	1.17446e-08
TRINITY_DN1482_c0_g2_i1	312.985	42.5563	2.87865	1.79498e-05
TRINITY_DN8562_c0_g1_i1	10.3467	1.41005	2.87536	0.00666005
TRINITY_DN24856_c0_g1_i1	35.6646	4.86418	2.87422	9.93812e-06
TRINITY_DN21298_c0_g1_i1	1268.87	173.059	2.8742	0
TRINITY_DN16039_c0_g1_i1	17.8032	2.42887	2.87378	0.00409962
TRINITY_DN1068_c0_g1_i3	490.257	66.917	2.87309	8.88178e-16
TRINITY_DN38_c1_g1_i2	420.876	57.4562	2.87286	4.44089e-16
TRINITY_DN10573_c0_g1_i1	15.8313	2.16275	2.87184	0.00667161	Two component regulator three Y domain protein
TRINITY_DN7883_c0_g1_i1	108.228	14.7951	2.87089	0.000155416
TRINITY_DN11540_c0_g1_i2	4.94648	0.676522	2.87019	0.0211575
TRINITY_DN22404_c0_g1_i1	1863.83	255.049	2.86943	8.88178e-16
TRINITY_DN4537_c0_g3_i1	62.1275	8.50893	2.86818	0.000994367
TRINITY_DN24994_c0_g1_i1	6.68798	0.916021	2.86812	0.00903731
TRINITY_DN18606_c0_g1_i1	4.98788	0.683431	2.86756	0.00312655
TRINITY_DN4392_c0_g1_i2	48.1509	6.59802	2.86746	0.000661964
TRINITY_DN10452_c1_g1_i1	31.889	4.37015	2.8673	0.000310579
TRINITY_DN10032_c0_g1_i1	6.62811	0.909578	2.86533	0.00479335
TRINITY_DN5979_c0_g2_i1	4.97767	0.683431	2.8646	0.00225459
TRINITY_DN17234_c0_g1_i1	210.495	28.9471	2.8623	5.60361e-11
TRINITY_DN17485_c0_g1_i1	31.9138	4.38948	2.86206	0.000977757
TRINITY_DN1567_c0_g2_i1	6.60922	0.909578	2.86121	0.00457065
TRINITY_DN2772_c0_g1_i6	36.8036	5.06874	2.86015	0.000141651
TRINITY_DN1229_c0_g1_i17	2.9396	0.405885	2.85648	0.0140813
TRINITY_DN21978_c0_g1_i1	15.7728	2.17863	2.85594	0.00253223
TRINITY_DN15270_c0_g1_i1	4.96746	0.686652	2.85486	0.00320442
TRINITY_DN22273_c0_g1_i1	2.93576	0.405885	2.85459	0.014107
TRINITY_DN5007_c0_g2_i2	54.3892	7.52088	2.85435	0.00109686
TRINITY_DN21106_c0_g1_i1	10.3365	1.42938	2.85429	0.00723013
TRINITY_DN20593_c0_g1_i1	4.96457	0.686652	2.85402	0.00391913
TRINITY_DN15050_c0_g1_i1	6.23671	0.863168	2.85307	0.00783678
TRINITY_DN4116_c0_g4_i1	31.5251	4.36371	2.85288	0.000154292
TRINITY_DN23019_c0_g1_i1	13.2724	1.83849	2.85183	0.00461387	Radical sam domain-containing protein
TRINITY_DN14449_c0_g1_i1	17.3744	2.40741	2.85141	0.00397785
TRINITY_DN6007_c0_g2_i1	6.22209	0.863168	2.84968	0.00667798
TRINITY_DN6809_c0_g1_i1	6.21767	0.863168	2.84866	0.00724098
TRINITY_DN13214_c1_g1_i1	9.49097	1.31868	2.84746	0.00536849
TRINITY_DN10194_c0_g1_i1	2.91969	0.405885	2.84667	0.00454287
TRINITY_DN21334_c0_g1_i1	2.91969	0.405885	2.84667	0.00454287
TRINITY_DN21963_c0_g1_i1	2.91969	0.405885	2.84667	0.00454287
TRINITY_DN22738_c0_g1_i1	2.91969	0.405885	2.84667	0.00454287
TRINITY_DN12742_c0_g1_i1	2.91679	0.405885	2.84524	0.00450554
TRINITY_DN19668_c0_g1_i1	2.91679	0.405885	2.84524	0.00450554
TRINITY_DN24022_c0_g1_i1	2.91679	0.405885	2.84524	0.00450554
TRINITY_DN24196_c0_g1_i1	2.91679	0.405885	2.84524	0.00450554
TRINITY_DN20353_c0_g1_i1	165.739	23.0668	2.84503	0.000826103
TRINITY_DN22669_c0_g1_i1	5.82627	0.81177	2.84343	0.00314901
TRINITY_DN13440_c0_g2_i1	2.91238	0.405885	2.84305	0.00361707
TRINITY_DN21085_c0_g1_i1	2.91238	0.405885	2.84305	0.00361707
TRINITY_DN13440_c0_g1_i1	2.90948	0.405885	2.84162	0.00219559
TRINITY_DN17726_c0_g1_i1	2.90948	0.405885	2.84162	0.00219559
TRINITY_DN20643_c0_g1_i1	2.90948	0.405885	2.84162	0.00219559
TRINITY_DN3363_c0_g2_i2	2.90948	0.405885	2.84162	0.00219559
TRINITY_DN5018_c0_g3_i1	40.6858	5.67595	2.84159	0.000651811
TRINITY_DN4562_c0_g1_i1	81.2127	11.3379	2.84056	0.00060119
TRINITY_DN19395_c0_g1_i1	2.90658	0.405885	2.84018	0.00359777
TRINITY_DN15349_c0_g1_i1	5.81165	0.81177	2.8398	0.000642445
TRINITY_DN9752_c0_g1_i1	5.81165	0.81177	2.8398	0.000642445
TRINITY_DN18351_c0_g1_i1	2.90506	0.405885	2.83943	0.00499829
TRINITY_DN19349_c0_g1_i1	2.90506	0.405885	2.83943	0.00499829
TRINITY_DN3017_c0_g1_i1	10.7674	1.50487	2.83896	0.00565017
TRINITY_DN19394_c0_g1_i1	113.883	15.921	2.83855	1.08515e-09
TRINITY_DN13502_c0_g1_i1	2.90217	0.405885	2.83799	0.00231191
TRINITY_DN19590_c0_g1_i1	2.90217	0.405885	2.83799	0.00231191
TRINITY_DN21748_c0_g1_i1	2.90217	0.405885	2.83799	0.00231191
TRINITY_DN7933_c0_g1_i2	2.90183	0.405885	2.83782	0.00693977
TRINITY_DN1404_c0_g2_i1	4.60469	0.644505	2.83684	0.00777421
TRINITY_DN11431_c0_g1_i1	2.89927	0.405885	2.83655	0.00241068
TRINITY_DN11882_c0_g3_i1	2.89927	0.405885	2.83655	0.00241068
TRINITY_DN14423_c0_g2_i1	2.89927	0.405885	2.83655	0.00241068
TRINITY_DN15404_c0_g1_i1	2.89927	0.405885	2.83655	0.00241068
TRINITY_DN18207_c0_g1_i1	2.89927	0.405885	2.83655	0.00241068
TRINITY_DN19712_c0_g1_i1	2.89927	0.405885	2.83655	0.00241068
TRINITY_DN14068_c0_g1_i1	2.89775	0.405885	2.83579	0.00843823
TRINITY_DN23793_c0_g1_i1	2.89775	0.405885	2.83579	0.00843823
TRINITY_DN14211_c0_g1_i1	2.89638	0.405885	2.83511	0.00514092
TRINITY_DN9095_c0_g1_i2	11.5635	1.62108	2.83455	0.00470452
TRINITY_DN25596_c0_g1_i1	2.89486	0.405885	2.83435	0.00484934
TRINITY_DN8168_c0_g2_i3	39.0853	5.48035	2.83429	0.00253327
TRINITY_DN7015_c0_g1_i1	23.587	3.30814	2.8339	0.00154645
TRINITY_DN14490_c0_g1_i1	85.0555	11.9357	2.83312	1.96421e-06
TRINITY_DN14744_c0_g2_i1	2.89196	0.405885	2.83291	0.00352866
TRINITY_DN20859_c0_g1_i1	2.89196	0.405885	2.83291	0.00352866
TRINITY_DN22007_c0_g1_i1	2.89196	0.405885	2.83291	0.00352866
TRINITY_DN8336_c0_g2_i1	38.0717	5.34869	2.83146	0.00223974
TRINITY_DN18081_c0_g1_i1	2.88907	0.405885	2.83146	0.00504346
TRINITY_DN23771_c0_g1_i1	2.88907	0.405885	2.83146	0.00504346
TRINITY_DN9679_c0_g4_i1	2.88907	0.405885	2.83146	0.00504346
TRINITY_DN22218_c0_g1_i1	8.31069	1.16802	2.8309	0.0109495
TRINITY_DN9665_c0_g2_i1	48.9747	6.88493	2.83052	0.0036251
TRINITY_DN5048_c0_g2_i1	19.1832	2.69843	2.82965	0.00457571
TRINITY_DN845_c0_g1_i1	227.373	32.0323	2.82746	1.68054e-09
TRINITY_DN418_c0_g1_i2	431.782	60.8828	2.8262	1.11022e-16
TRINITY_DN1123_c0_g2_i4	0.118096	0.0166577	2.82569	0.0259923
TRINITY_DN11036_c0_g5_i1	164.098	23.1552	2.82516	5.79244e-06
TRINITY_DN24295_c0_g1_i1	3.76098	0.531003	2.82432	0.00736101
TRINITY_DN8321_c0_g2_i1	46.9914	6.63562	2.82409	0.00141345
TRINITY_DN10484_c0_g2_i1	13.6536	1.9284	2.8238	0.00118369
TRINITY_DN16315_c0_g1_i1	3.75808	0.531003	2.8232	0.0074007
TRINITY_DN7449_c0_g1_i1	33.2402	4.70032	2.8221	0.000992869
TRINITY_DN14406_c0_g1_i1	7.89446	1.11663	2.8217	0.0039503
TRINITY_DN6434_c0_g1_i1	3.94144	0.558313	2.81958	0.00665505
TRINITY_DN19469_c0_g1_i1	3.74788	0.531003	2.81928	0.00460211
TRINITY_DN2305_c0_g1_i1	113.545	16.1024	2.81791	4.37009e-09
TRINITY_DN416_c0_g1_i3	1043.05	148.066	2.8165	2.44249e-15
TRINITY_DN2528_c0_g1_i1	52.4094	7.44035	2.81638	0.00328721
TRINITY_DN22520_c0_g1_i1	3.73767	0.531003	2.81535	0.00405321
TRINITY_DN4157_c0_g2_i1	262.002	37.2394	2.81468	5.55112e-16
TRINITY_DN10270_c0_g2_i1	3.73325	0.531003	2.81364	0.00170748
TRINITY_DN13059_c0_g1_i1	3.73325	0.531003	2.81364	0.00170748	SCP domain-containing protein
TRINITY_DN1967_c0_g1_i3	6.76625	0.962548	2.81343	0.00490182
TRINITY_DN426_c0_g2_i1	353.507	50.3888	2.81057	1.17353e-06
TRINITY_DN2632_c0_g5_i1	53.091	7.56905	2.81028	4.73467e-08
TRINITY_DN9838_c1_g1_i1	3.72152	0.531003	2.8091	0.00735252
TRINITY_DN24991_c0_g1_i1	3.71725	0.531003	2.80745	0.00719194
TRINITY_DN5539_c0_g1_i1	163.28	23.335	2.80678	3.50031e-10
TRINITY_DN40_c0_g2_i1	1605.83	229.57	2.80631	3.33067e-15
TRINITY_DN13631_c0_g1_i1	3.73615	0.534225	2.80603	0.00371186
TRINITY_DN1482_c0_g1_i1	67.4598	9.65395	2.80484	0.00318045
TRINITY_DN13994_c0_g1_i1	3.73036	0.534225	2.8038	0.00369962
TRINITY_DN2170_c0_g2_i1	3.70705	0.531003	2.80348	0.0116003
TRINITY_DN18114_c0_g1_i1	3.72594	0.534225	2.80209	0.00370111
TRINITY_DN12983_c0_g1_i1	3.72305	0.534225	2.80096	0.0036886
TRINITY_DN9843_c0_g1_i1	3.72305	0.534225	2.80096	0.0036886
TRINITY_DN24513_c0_g1_i1	16.9224	2.42887	2.80058	0.00372414
TRINITY_DN19331_c0_g1_i1	3.71863	0.534225	2.79925	0.00476146
TRINITY_DN14483_c0_g1_i2	25.0676	3.60285	2.79861	0.00431293
TRINITY_DN15251_c0_g1_i1	3.71573	0.534225	2.79813	0.0040038
TRINITY_DN17005_c0_g1_i1	4.58475	0.659342	2.79774	0.00568208
TRINITY_DN24552_c0_g1_i1	9.49676	1.36686	2.79657	0.00528138
TRINITY_DN11576_c0_g2_i1	7.1588	1.03147	2.79501	0.010098
TRINITY_DN9645_c0_g3_i2	95.316	13.736	2.79476	0.00254472
TRINITY_DN3682_c0_g1_i1	180.537	26.0191	2.79465	1.4957e-07
TRINITY_DN17158_c0_g1_i1	604.31	87.1201	2.79421	5.55112e-16
TRINITY_DN9546_c0_g2_i1	1490.03	214.908	2.79355	0	Histone domain-containing protein
TRINITY_DN14287_c0_g1_i1	5.41583	0.781239	2.79335	0.00718964
TRINITY_DN4517_c0_g1_i1	167.992	24.2343	2.79327	2.12841e-12
TRINITY_DN9898_c0_g2_i1	4.56434	0.659342	2.7913	0.00503552
TRINITY_DN612_c0_g2_i1	109.211	15.7822	2.79075	0.000295712
TRINITY_DN1626_c0_g5_i2	4.74265	0.686652	2.78804	0.00423504
TRINITY_DN13842_c0_g1_i2	10.392	1.50487	2.78776	0.00422479
TRINITY_DN5550_c0_g1_i2	11.4653	1.66108	2.78708	0.011343
TRINITY_DN3008_c0_g5_i1	192.913	27.9506	2.787	1.11022e-16
TRINITY_DN520_c0_g2_i1	2851.14	413.108	2.78695	3.55271e-15
TRINITY_DN10307_c0_g2_i1	5.391	0.781239	2.78672	0.00524402
TRINITY_DN5494_c0_g1_i1	5.54831	0.804856	2.78524	0.00458669
TRINITY_DN9175_c1_g1_i1	12.8721	1.86733	2.7852	0.00372266
TRINITY_DN6136_c0_g3_i1	90.7341	13.1637	2.78508	0.00404004
TRINITY_DN13144_c0_g2_i1	4.53951	0.659342	2.78344	0.00398665
TRINITY_DN23573_c0_g1_i1	11.1676	1.62354	2.78211	0.00269646
TRINITY_DN10701_c0_g1_i1	12.8868	1.87378	2.78187	0.00524669
TRINITY_DN11133_c0_g2_i1	11.1559	1.62354	2.78059	0.00521745
TRINITY_DN9434_c0_g4_i1	17.0946	2.48993	2.77936	0.00544907
TRINITY_DN10270_c0_g1_i1	6.2425	0.909578	2.77885	0.00401515
TRINITY_DN4392_c0_g2_i1	76.6534	11.1747	2.77811	0.00221387
TRINITY_DN14394_c0_g1_i1	6.40407	0.933666	2.77801	0.0112768
TRINITY_DN15057_c0_g1_i1	169.532	24.7198	2.77782	0.00136075
TRINITY_DN2528_c0_g2_i1	14.1633	2.0664	2.77697	0.00574966
TRINITY_DN9409_c0_g1_i1	1836	268.288	2.77471	0
TRINITY_DN7481_c0_g2_i1	9.96555	1.45669	2.77426	0.00665427
TRINITY_DN520_c0_g3_i1	521.078	76.2033	2.77357	6.33601e-07
TRINITY_DN19080_c0_g1_i1	34.3077	5.01806	2.77333	0.00249164
TRINITY_DN21251_c0_g1_i1	387.611	56.7162	2.77278	1.11022e-16
TRINITY_DN22998_c0_g1_i1	126.189	18.4845	2.7712	4.98876e-07
TRINITY_DN22840_c0_g1_i1	80.4956	11.7953	2.7707	0.000819175
TRINITY_DN1975_c0_g1_i1	159.624	23.4002	2.77009	6.11559e-07
TRINITY_DN24929_c0_g1_i1	5.391	0.790904	2.76898	0.00657129
TRINITY_DN2427_c0_g1_i1	5.38659	0.790904	2.7678	0.00801288
TRINITY_DN13975_c0_g1_i1	7.9426	1.16626	2.76773	0.00925841
TRINITY_DN5613_c0_g1_i1	80.481	11.8235	2.76699	8.5234e-10
TRINITY_DN7470_c0_g2_i1	5.3808	0.790904	2.76625	0.00694924
TRINITY_DN7071_c0_g4_i1	7.1406	1.0502	2.76538	0.00968171
TRINITY_DN10125_c0_g2_i1	12.1024	1.78218	2.76358	0.0151809
TRINITY_DN445_c1_g2_i1	58.5635	8.6306	2.76247	0.00142195
TRINITY_DN16192_c0_g1_i2	4.65304	0.686652	2.76052	0.00373423
TRINITY_DN795_c0_g1_i1	6073.87	897.448	2.75871	2.22045e-16
TRINITY_DN4711_c0_g3_i2	2535.8	374.789	2.75829	2.10942e-15
TRINITY_DN13821_c0_g1_i1	6.19726	0.916021	2.75818	0.00535117
TRINITY_DN5210_c0_g1_i1	182.099	26.9397	2.75692	0.00123504
TRINITY_DN6721_c1_g1_i2	12.2034	1.80707	2.75556	0.00116349
TRINITY_DN1289_c0_g1_i2	554.093	82.0974	2.75472	5.55112e-16	Protein kinase domain-containing protein
TRINITY_DN3410_c0_g1_i1	196.671	29.1407	2.75467	0
TRINITY_DN17057_c0_g1_i1	7.06048	1.04758	2.7527	0.0101884
TRINITY_DN11538_c0_g1_i2	3.59654	0.534225	2.75109	0.00382602
TRINITY_DN21418_c0_g1_i1	27636.1	4107.97	2.75005	0
TRINITY_DN3965_c0_g1_i1	8.71823	1.29636	2.74957	0.00688893
TRINITY_DN10573_c0_g3_i1	9.19144	1.36686	2.74942	0.00719929
TRINITY_DN2897_c0_g2_i2	437.184	65.0257	2.74916	4.44089e-16
TRINITY_DN19982_c0_g1_i1	3.75367	0.558313	2.74915	0.00665235
TRINITY_DN25616_c0_g1_i1	3.75367	0.558313	2.74915	0.00665235
TRINITY_DN12632_c0_g1_i1	7.50596	1.11663	2.74889	0.00676808
TRINITY_DN1539_c0_g1_i1	7187.17	1069.36	2.74867	5.9952e-15
TRINITY_DN8298_c0_g3_i1	3.56307	0.531003	2.74633	0.0149078
TRINITY_DN10226_c0_g3_i1	6.65294	0.991508	2.7463	0.00571763	Camp-dependent protein kinase catalytic subunit (Fragment)
TRINITY_DN17734_c0_g1_i1	2.72178	0.405885	2.74541	0.0118836
TRINITY_DN25026_c0_g1_i1	2.72178	0.405885	2.74541	0.0118836
TRINITY_DN11079_c0_g4_i1	127.587	19.0302	2.74512	1.31745e-06
TRINITY_DN7786_c0_g1_i2	2.72033	0.405885	2.74464	0.0119082
TRINITY_DN7259_c1_g1_i1	39.4182	5.88184	2.74452	0.00811797
TRINITY_DN11538_c0_g1_i1	32.5937	4.86418	2.74432	0.00236764
TRINITY_DN14560_c0_g1_i1	7.47382	1.11663	2.7427	0.00448549
TRINITY_DN14928_c0_g2_i1	5.43335	0.81177	2.7427	0.0078055
TRINITY_DN17259_c0_g1_i1	27.4633	4.10349	2.74258	0.00374072
TRINITY_DN22512_c0_g1_i1	3.73615	0.558313	2.74241	0.00398016
TRINITY_DN25858_c0_g1_i1	3.73325	0.558313	2.74129	0.00507188
TRINITY_DN24958_c0_g1_i1	7.46209	1.11663	2.74043	0.00558042
TRINITY_DN16136_c0_g1_i1	3.72884	0.558313	2.73958	0.00689379	Ankyrin domain-containing protein (Fragment)
TRINITY_DN24263_c0_g1_i1	3.72884	0.558313	2.73958	0.00689379
TRINITY_DN18896_c0_g1_i1	2.71012	0.405885	2.73922	0.00666427
TRINITY_DN19724_c0_g1_i1	2.71012	0.405885	2.73922	0.00666427
TRINITY_DN13069_c0_g1_i2	10.8361	1.62354	2.73863	0.00572881
TRINITY_DN23863_c0_g1_i1	4.56144	0.683431	2.73862	0.00537709
TRINITY_DN12526_c0_g1_i1	2.70716	0.405885	2.73764	0.00444816
TRINITY_DN20712_c0_g1_i1	2.70716	0.405885	2.73764	0.00444816
TRINITY_DN17262_c0_g1_i1	3.54121	0.531003	2.73745	0.00694754
TRINITY_DN13992_c0_g2_i1	3.72305	0.558313	2.73734	0.0039882
TRINITY_DN8713_c0_g1_i1	84.4719	12.6694	2.73713	0.00250836
TRINITY_DN19654_c0_g1_i1	3.72015	0.558313	2.73621	0.00685076
TRINITY_DN3363_c0_g2_i1	1510.43	226.721	2.73598	1.88738e-15
TRINITY_DN11840_c0_g3_i1	402.134	60.3699	2.73577	2.10942e-15
TRINITY_DN19352_c0_g1_i1	2.69985	0.405885	2.73373	0.00673602
TRINITY_DN19391_c0_g1_i1	2.69985	0.405885	2.73373	0.00673602
TRINITY_DN22157_c0_g1_i1	2.69985	0.405885	2.73373	0.00673602
TRINITY_DN11036_c0_g4_i1	27.7585	4.17407	2.7334	0.0040179
TRINITY_DN13541_c0_g1_i1	3.71284	0.558313	2.73338	0.00663879
TRINITY_DN9665_c0_g1_i1	14.5182	2.18485	2.73226	0.0101212
TRINITY_DN7221_c0_g1_i1	54.8743	8.2587	2.73214	0.00433239	Insulin receptor-related receptor
TRINITY_DN15201_c0_g2_i1	4.56144	0.686652	2.73184	0.00560446
TRINITY_DN10266_c0_g3_i1	940.636	141.642	2.73139	4.44089e-15
TRINITY_DN2311_c0_g4_i1	4.55702	0.686652	2.73044	0.0031994
TRINITY_DN579_c0_g2_i1	10845.6	1634.55	2.73015	0.00145669	GNAT family N-acetyltransferase
TRINITY_DN15626_c0_g1_i1	4.53082	0.683431	2.7289	0.0113336
TRINITY_DN20822_c0_g1_i1	4.55123	0.686652	2.72861	0.00436064
TRINITY_DN1522_c0_g1_i1	22.4499	3.38752	2.72841	0.0037117
TRINITY_DN7232_c0_g3_i1	4.3678	0.659342	2.72781	0.00675363
TRINITY_DN24169_c0_g1_i1	5.37638	0.81177	2.72749	0.00561335
TRINITY_DN17985_c0_g1_i1	4.54682	0.686652	2.72721	0.00557999
TRINITY_DN15228_c0_g1_i1	3.53382	0.534225	2.72571	0.00715359
TRINITY_DN16535_c0_g1_i1	2.68164	0.405885	2.72397	0.00446422
TRINITY_DN20134_c0_g1_i1	2.68164	0.405885	2.72397	0.00446422
TRINITY_DN20908_c0_g1_i1	2.68164	0.405885	2.72397	0.00446422
TRINITY_DN6163_c0_g2_i1	2.68164	0.405885	2.72397	0.00446422
TRINITY_DN18917_c0_g1_i1	17.8483	2.70488	2.72215	0.0049811
TRINITY_DN3195_c0_g3_i1	2.67585	0.405885	2.72085	0.0119791
TRINITY_DN24180_c0_g1_i1	7.03855	1.06845	2.71976	0.00326375
TRINITY_DN18092_c0_g1_i1	24.4385	3.71226	2.71878	0.00430674
TRINITY_DN7934_c0_g2_i1	69.7486	10.611	2.7166	0.000380053	tRNA-dihydrouridine(47) synthase [NAD(P)(+)]
TRINITY_DN25801_c0_g1_i1	3.5112	0.534225	2.71645	0.0112732
TRINITY_DN20423_c0_g1_i1	6.19878	0.943331	2.71615	0.00655326
TRINITY_DN416_c1_g1_i1	17.4116	2.65026	2.71585	0.003749
TRINITY_DN12868_c0_g1_i1	15.3625	2.33896	2.71547	0.00534482
TRINITY_DN10604_c0_g1_i1	61.5214	9.37287	2.71453	0.00333386	nephrocystin-3-like
TRINITY_DN23289_c0_g1_i1	37.3747	5.69528	2.71422	0.000722748
TRINITY_DN14022_c0_g1_i1	3.50541	0.534225	2.71407	0.00677826
TRINITY_DN12193_c0_g1_i2	11.2021	1.70826	2.71318	0.0141587
TRINITY_DN7416_c0_g1_i1	20.7156	3.1617	2.71194	0.0112941
TRINITY_DN5522_c0_g1_i1	19.9399	3.04502	2.71114	0.00103332
TRINITY_DN15517_c0_g1_i1	3.49672	0.534225	2.71049	0.0154839
TRINITY_DN19943_c0_g1_i1	17.3882	2.6567	2.7104	0.00647398
TRINITY_DN6853_c0_g1_i1	62.5056	9.55269	2.71001	0.00402979	External alternative NAD(P)H-ubiquinone oxidoreductase B4 mitochondrial
TRINITY_DN9870_c0_g1_i4	2.65427	0.405885	2.70917	0.00469268
TRINITY_DN10437_c0_g1_i5	8.42519	1.28879	2.7087	0.00601858
TRINITY_DN14044_c0_g1_i1	24.5757	3.76044	2.70826	0.00185657
TRINITY_DN4218_c0_g1_i1	59.8996	9.17351	2.707	0.000659638
TRINITY_DN12283_c0_g1_i1	161.551	24.7864	2.70437	0.000336772
TRINITY_DN23601_c0_g1_i1	51.4329	7.89278	2.70409	0.000327316
TRINITY_DN6762_c0_g2_i1	365.376	56.0803	2.70382	1.88738e-15
TRINITY_DN177_c0_g1_i1	4663.09	716.323	2.7026	5.21805e-15
TRINITY_DN418_c0_g4_i1	1292.07	198.674	2.70121	8.88178e-16
TRINITY_DN2280_c0_g1_i1	81.1894	12.4879	2.70077	0.000479647
TRINITY_DN19180_c0_g1_i1	21.1493	3.25352	2.70054	0.00231753
TRINITY_DN22645_c0_g1_i1	12.4851	1.92195	2.69957	0.00507986
TRINITY_DN579_c0_g1_i2	262.586	40.4394	2.69896	1.4504e-05	GNAT family N-acetyltransferase
TRINITY_DN2614_c0_g1_i1	51.5735	7.95118	2.69739	0.00332408
TRINITY_DN23206_c0_g1_i1	48.8419	7.54619	2.6943	0.00254683
TRINITY_DN17748_c0_g1_i1	15.751	2.43677	2.6924	0.0055549
TRINITY_DN2994_c0_g3_i1	143.071	22.1426	2.69184	5.3646e-13
TRINITY_DN21750_c0_g1_i1	6.65873	1.03147	2.69054	0.0113355
TRINITY_DN14_c0_g1_i2	9488.62	1469.84	2.69054	1.66533e-15	Protein kinase domain-containing protein
TRINITY_DN8629_c0_g2_i1	29.5185	4.57574	2.68954	0.00432002
TRINITY_DN3811_c0_g1_i1	162.346	25.1991	2.68763	8.95158e-07
TRINITY_DN6297_c0_g1_i2	212.923	33.0705	2.68672	3.33067e-16	Low-affinity phosphate transporter
TRINITY_DN25364_c0_g1_i1	12.4136	1.9284	2.68644	0.00333391
TRINITY_DN10266_c0_g1_i2	61.1967	9.50701	2.68639	0.000560544
TRINITY_DN4562_c0_g1_i2	19.1364	2.97562	2.68506	0.00330217
TRINITY_DN3776_c0_g2_i1	365.725	56.8913	2.68448	5.55112e-16
TRINITY_DN4862_c0_g2_i1	189.004	29.4809	2.68056	0.00103194
TRINITY_DN177_c0_g2_i1	9498.09	1482	2.68009	1.70974e-14	Protein disulfide-isomerase-like protein EhSep2
TRINITY_DN2355_c0_g1_i1	126.859	19.7941	2.68008	0.000809119
TRINITY_DN12244_c0_g2_i1	5.82917	0.909578	2.68002	0.00535243
TRINITY_DN11319_c0_g2_i1	17.454	2.72728	2.67802	0.00468002
TRINITY_DN7565_c0_g1_i9	9.80756	1.53249	2.67801	0.00378552
TRINITY_DN5474_c0_g3_i2	47.8402	7.47662	2.67777	0.00241407
TRINITY_DN3443_c0_g1_i1	128.843	20.1388	2.67757	4.20684e-06
TRINITY_DN6826_c0_g2_i1	47.8267	7.47914	2.67687	0.00252018
TRINITY_DN467_c0_g1_i1	444.248	69.5606	2.67502	2.66454e-15
TRINITY_DN1818_c0_g1_i1	650.9	101.935	2.67478	0	Communication mutant protein (Fragment)
TRINITY_DN24977_c0_g1_i1	9.15198	1.43414	2.6739	0.00912272
TRINITY_DN25129_c0_g1_i1	381.726	59.8399	2.67336	4.44089e-16
TRINITY_DN23280_c0_g1_i1	7.44899	1.16802	2.67297	0.0117431
TRINITY_DN9959_c0_g1_i1	8.36035	1.31224	2.67153	0.0112378
TRINITY_DN2146_c0_g2_i1	1264.25	198.555	2.67067	2.22045e-16
TRINITY_DN22384_c0_g1_i1	134.699	21.1794	2.66901	9.77299e-06
TRINITY_DN4375_c0_g1_i1	141.41	22.2384	2.66875	1.11022e-16
TRINITY_DN14110_c0_g1_i2	5.82338	0.916021	2.6684	0.00674733
TRINITY_DN10981_c0_g4_i1	37.9913	5.9808	2.66726	0.00170279
TRINITY_DN3721_c0_g1_i1	4.95284	0.781239	2.66442	0.0115846
TRINITY_DN8077_c0_g1_i2	2.57263	0.405885	2.6641	0.00480309
TRINITY_DN21547_c0_g1_i1	199.361	31.4768	2.66302	1.01375e-10
TRINITY_DN16058_c0_g1_i2	65.3412	10.3171	2.66295	0.00251078
TRINITY_DN445_c1_g6_i1	23.2204	3.66861	2.66208	0.00742405
TRINITY_DN11840_c0_g4_i1	2715.56	429.461	2.66065	2.88658e-15
TRINITY_DN22507_c0_g1_i1	4.99808	0.790904	2.6598	0.0103382
TRINITY_DN9347_c0_g1_i1	53.4617	8.46076	2.65965	0.000813886
TRINITY_DN17590_c0_g1_i1	7.04738	1.11663	2.65794	0.004555
TRINITY_DN10194_c0_g2_i1	4.16121	0.659342	2.6579	0.00572102
TRINITY_DN3885_c0_g2_i1	17251.2	2733.91	2.65766	0
TRINITY_DN2330_c0_g1_i2	61.0426	9.67584	2.65736	0.00343885
TRINITY_DN22596_c0_g1_i1	4.15679	0.659342	2.65637	0.00373698
TRINITY_DN8549_c0_g1_i1	23.622	3.74755	2.65611	0.000735836
TRINITY_DN10026_c0_g2_i2	9.48503	1.50487	2.65602	0.00916333
TRINITY_DN22817_c0_g1_i1	4.98498	0.790904	2.65601	0.00716987
TRINITY_DN20185_c0_g1_i1	421.328	66.8775	2.65535	1.6721e-06
TRINITY_DN23088_c0_g1_i1	4.151	0.659342	2.65436	0.00373064
TRINITY_DN2181_c0_g1_i1	94440	15002.8	2.65417	2.12053e-14
TRINITY_DN3443_c0_g2_i1	89.0377	14.1498	2.65364	0.000383365
TRINITY_DN18346_c0_g1_i1	3.34033	0.531003	2.6532	0.00848248
TRINITY_DN23736_c0_g1_i1	3.34033	0.531003	2.6532	0.00848248
TRINITY_DN11606_c0_g1_i1	136.432	21.6898	2.65309	0.000931151
TRINITY_DN13982_c0_g1_i1	4.97477	0.790904	2.65306	0.00711142
TRINITY_DN24155_c0_g1_i1	4.14659	0.659342	2.65282	0.00102618
TRINITY_DN12851_c0_g1_i1	16.9261	2.6923	2.65234	0.0212621
TRINITY_DN1406_c0_g1_i1	34.0113	5.4102	2.65226	0.00287322
TRINITY_DN8792_c0_g2_i1	4.14079	0.659342	2.65081	0.00553454
TRINITY_DN25304_c0_g1_i1	4.13927	0.659342	2.65028	0.00560017
TRINITY_DN964_c0_g2_i2	7917.85	1262.32	2.64903	0
TRINITY_DN7112_c0_g1_i2	132.07	21.0657	2.64833	0.00366196
TRINITY_DN7027_c0_g2_i1	23.6966	3.78284	2.64714	0.00397527
TRINITY_DN12473_c0_g1_i1	3.32281	0.531003	2.64561	0.00374047
TRINITY_DN14519_c0_g1_i1	3.34033	0.534225	2.64447	0.00891403
TRINITY_DN21083_c0_g1_i1	3.31992	0.531003	2.64436	0.0037351
TRINITY_DN8062_c0_g1_i1	6.67777	1.06845	2.64385	0.00681706
TRINITY_DN14302_c0_g1_i1	3.3184	0.531003	2.6437	0.00830524
TRINITY_DN12948_c0_g1_i1	3.31702	0.531003	2.6431	0.00505766
TRINITY_DN14055_c0_g3_i1	3.3155	0.531003	2.64244	0.00432014
TRINITY_DN13350_c0_g1_i1	6.67046	1.06845	2.64227	0.00519497
TRINITY_DN7986_c0_g2_i2	637.511	102.133	2.642	0.000226642
TRINITY_DN4499_c0_g2_i1	3.31261	0.531003	2.64118	0.0037154
TRINITY_DN16117_c0_g1_i1	7.31232	1.1727	2.64049	0.0130683
TRINITY_DN10699_c0_g2_i1	18.3026	2.93578	2.64023	0.00249046
TRINITY_DN22107_c0_g1_i1	3.30971	0.531003	2.63991	0.0044702
TRINITY_DN13526_c0_g2_i1	3.30819	0.531003	2.63925	0.00843401
TRINITY_DN15114_c0_g1_i1	3.30682	0.531003	2.63865	0.00826706
TRINITY_DN21633_c0_g1_i1	3.32571	0.534225	2.63814	0.00590351
TRINITY_DN11209_c0_g1_i1	3.32281	0.534225	2.63689	0.00402445
TRINITY_DN715_c0_g1_i3	4590.17	737.984	2.63689	2.33147e-15
TRINITY_DN9603_c0_g4_i1	3.3024	0.531003	2.63672	0.00510503
TRINITY_DN8094_c0_g2_i1	26.8254	4.31553	2.63599	0.0036922
TRINITY_DN14143_c0_g3_i1	5.80296	0.933666	2.63581	0.00670512
TRINITY_DN10239_c0_g2_i1	3.31992	0.534225	2.63563	0.00399046
TRINITY_DN14333_c0_g1_i1	3.31992	0.534225	2.63563	0.00399046
TRINITY_DN11079_c0_g11_i1	3.2995	0.531003	2.63546	0.00836179
TRINITY_DN18720_c0_g1_i1	3.2995	0.531003	2.63546	0.00836179
TRINITY_DN22657_c0_g1_i1	3.3155	0.534225	2.63371	0.00396028
TRINITY_DN9706_c0_g2_i1	3.3155	0.534225	2.63371	0.00396028
TRINITY_DN3055_c0_g2_i1	72.1794	11.6472	2.6316	9.0331e-05
TRINITY_DN16816_c0_g1_i1	2.51511	0.405885	2.63148	0.0187723
TRINITY_DN24311_c0_g1_i1	3.29006	0.531003	2.63132	0.0215597
TRINITY_DN25618_c0_g1_i1	3.30971	0.534225	2.63119	0.00397042
TRINITY_DN14956_c0_g1_i2	2.51392	0.405885	2.6308	0.0112119
TRINITY_DN22728_c0_g1_i1	3.30819	0.534225	2.63052	0.00887485
TRINITY_DN6639_c0_g1_i1	3.30819	0.534225	2.63052	0.00887485
TRINITY_DN926_c0_g3_i1	22.0607	3.56482	2.62957	0.00477417
TRINITY_DN4815_c0_g1_i4	125.653	20.3075	2.62936	0.000261657
TRINITY_DN21772_c0_g1_i1	14.1121	2.28143	2.62893	0.00668314
TRINITY_DN2897_c0_g1_i1	342.725	55.4066	2.62892	1.11022e-16
TRINITY_DN18396_c0_g1_i1	5.83358	0.943331	2.62855	0.00871382
TRINITY_DN14097_c0_g1_i1	3.3024	0.534225	2.628	0.00592647
TRINITY_DN22310_c0_g1_i1	3.3024	0.534225	2.628	0.00592647
TRINITY_DN2146_c0_g1_i1	1524.08	246.561	2.62792	0
TRINITY_DN5867_c0_g1_i3	64.8056	10.4888	2.62727	0.00370255
TRINITY_DN5956_c0_g1_i2	1080.72	174.928	2.62717	0	Zinc metallopeptidase, putative
TRINITY_DN1634_c0_g1_i4	282.259	45.6874	2.62715	3.72725e-08
TRINITY_DN1736_c0_g1_i1	840.401	136.04	2.62705	6.66134e-16
TRINITY_DN15683_c0_g1_i1	11.5707	1.87378	2.62646	0.00401825
TRINITY_DN3776_c0_g1_i1	57.5927	9.32669	2.62645	0.00104058
TRINITY_DN18192_c0_g1_i1	2.50635	0.405885	2.62645	0.00994042
TRINITY_DN19582_c0_g1_i1	2.50635	0.405885	2.62645	0.00994042
TRINITY_DN21812_c0_g1_i1	2.50635	0.405885	2.62645	0.00994042
TRINITY_DN458_c0_g4_i1	790.958	128.184	2.62539	0
TRINITY_DN526_c0_g1_i1	3161.8	513.07	2.62352	1.55431e-15
TRINITY_DN10184_c0_g2_i1	17.8221	2.89405	2.6225	0.0053711
TRINITY_DN11257_c0_g1_i1	9.95686	1.6171	2.62228	0.00548633
TRINITY_DN11545_c0_g1_i1	2.49904	0.405885	2.62223	0.00516883
TRINITY_DN18409_c0_g1_i1	2.49904	0.405885	2.62223	0.00516883
TRINITY_DN26047_c0_g1_i1	2.49904	0.405885	2.62223	0.00516883
TRINITY_DN5366_c0_g1_i1	36.7871	5.9757	2.62202	0.00106423
TRINITY_DN6820_c0_g2_i1	11.2333	1.8256	2.62134	0.00559143
TRINITY_DN13829_c0_g1_i1	12.8473	2.08872	2.62077	0.00437172
TRINITY_DN18751_c0_g1_i1	2.49615	0.405885	2.62056	0.00516909
TRINITY_DN19456_c0_g1_i1	2.49615	0.405885	2.62056	0.00516909
TRINITY_DN21059_c0_g1_i1	2.49615	0.405885	2.62056	0.00516909
TRINITY_DN24663_c0_g1_i1	2.49615	0.405885	2.62056	0.00516909
TRINITY_DN25892_c0_g1_i1	2.49615	0.405885	2.62056	0.00516909
TRINITY_DN9241_c1_g1_i1	2.49615	0.405885	2.62056	0.00516909
TRINITY_DN4104_c0_g1_i2	252.529	41.0644	2.62049	1.11022e-16
TRINITY_DN5823_c0_g2_i1	50.0229	8.13447	2.62047	0.00224097
TRINITY_DN3879_c0_g1_i1	948.554	154.258	2.62038	0
TRINITY_DN526_c0_g2_i1	141.465	23.0091	2.62017	1.68313e-10
TRINITY_DN11774_c0_g2_i1	12.4865	2.03119	2.61997	0.0115185	Aminoacetone oxidase family FAD-binding enzyme (Fragment)
TRINITY_DN18765_c0_g1_i1	4.98788	0.81177	2.61928	0.00130432
TRINITY_DN11763_c1_g1_i1	17.0349	2.77246	2.61925	0.0111229
TRINITY_DN16699_c0_g1_i2	2.49347	0.405885	2.61901	0.00663745
TRINITY_DN10239_c0_g1_i1	2.49173	0.405885	2.618	0.00553422
TRINITY_DN10613_c0_g1_i1	2.49173	0.405885	2.618	0.00553422
TRINITY_DN10733_c0_g2_i1	2.49173	0.405885	2.618	0.00553422
TRINITY_DN17557_c0_g1_i1	2.49173	0.405885	2.618	0.00553422
TRINITY_DN19518_c0_g1_i1	2.49173	0.405885	2.618	0.00553422
TRINITY_DN24486_c0_g1_i1	2.49173	0.405885	2.618	0.00553422
TRINITY_DN7504_c0_g1_i1	17.3518	2.82654	2.61797	0.00667902
TRINITY_DN1098_c0_g1_i1	199.817	32.5734	2.61691	3.19057e-05
TRINITY_DN19926_c0_g1_i1	8.71671	1.42148	2.61639	0.00663334
TRINITY_DN10760_c1_g1_i1	2.48883	0.405885	2.61633	0.00237164
TRINITY_DN14950_c0_g1_i1	2.48883	0.405885	2.61633	0.00237164
TRINITY_DN18182_c0_g1_i1	2.48883	0.405885	2.61633	0.00237164
TRINITY_DN20371_c0_g1_i1	2.48883	0.405885	2.61633	0.00237164
TRINITY_DN22212_c0_g1_i1	2.48883	0.405885	2.61633	0.00237164
TRINITY_DN24255_c0_g1_i1	2.48883	0.405885	2.61633	0.00237164
TRINITY_DN25455_c0_g1_i1	2.48883	0.405885	2.61633	0.00237164
TRINITY_DN9765_c0_g1_i1	2.48883	0.405885	2.61633	0.00237164
TRINITY_DN1188_c0_g1_i1	592.314	96.6142	2.61605	0
TRINITY_DN16420_c0_g1_i1	41.0059	6.68978	2.6158	0.000480812
TRINITY_DN13436_c0_g1_i1	4.97325	0.81177	2.61505	0.00383119
TRINITY_DN10914_c0_g1_i1	2.48594	0.405885	2.61465	0.00561842
TRINITY_DN14844_c0_g1_i1	2.48594	0.405885	2.61465	0.00561842
TRINITY_DN23324_c0_g1_i1	2.48594	0.405885	2.61465	0.00561842
TRINITY_DN24857_c0_g1_i1	2.48594	0.405885	2.61465	0.00561842
TRINITY_DN11830_c0_g2_i1	2.48442	0.405885	2.61377	0.00972794
TRINITY_DN14692_c0_g1_i1	2.48442	0.405885	2.61377	0.00972794
TRINITY_DN20139_c0_g1_i1	2.48442	0.405885	2.61377	0.00972794
TRINITY_DN15612_c0_g1_i1	2.48152	0.405885	2.61208	0.00554551
TRINITY_DN15875_c0_g2_i1	2.48152	0.405885	2.61208	0.00554551
TRINITY_DN16226_c0_g1_i1	2.48152	0.405885	2.61208	0.00554551
TRINITY_DN17878_c0_g1_i1	2.48152	0.405885	2.61208	0.00554551
TRINITY_DN1132_c0_g1_i2	2616.57	428.056	2.61181	0
TRINITY_DN24737_c0_g1_i1	4.96153	0.81177	2.61164	0.0118929
TRINITY_DN1797_c0_g1_i1	438.207	71.709	2.61139	2.22045e-16
TRINITY_DN17059_c0_g1_i1	304.147	49.805	2.6104	2.22045e-16
TRINITY_DN13382_c0_g1_i1	2.47863	0.405885	2.6104	0.00562985
TRINITY_DN18800_c0_g1_i1	2.47863	0.405885	2.6104	0.00562985
TRINITY_DN21276_c0_g1_i1	2.47863	0.405885	2.6104	0.00562985
TRINITY_DN22836_c0_g1_i1	2.47863	0.405885	2.6104	0.00562985
TRINITY_DN23979_c0_g1_i1	2.47863	0.405885	2.6104	0.00562985
TRINITY_DN3150_c0_g1_i1	49.9445	8.18051	2.61006	0.000723234	Poly-a binding protein
TRINITY_DN13006_c0_g1_i1	2.47573	0.405885	2.60871	0.00963946
TRINITY_DN21046_c0_g1_i1	2.47573	0.405885	2.60871	0.00963946
TRINITY_DN5286_c0_g1_i1	2.47573	0.405885	2.60871	0.00963946
TRINITY_DN10266_c0_g1_i1	610.027	100.017	2.60863	1.11022e-16
TRINITY_DN11687_c0_g1_i1	7.10862	1.16626	2.60768	0.0115438
TRINITY_DN19739_c0_g1_i1	4.1641	0.683431	2.60714	0.00443805
TRINITY_DN3683_c0_g1_i1	170.147	27.9402	2.60637	4.45644e-13
TRINITY_DN16182_c0_g1_i1	4.16121	0.683431	2.60614	0.00443916
TRINITY_DN1499_c0_g3_i1	1448.45	237.995	2.60551	1.22125e-15	Alternative oxidase, putative
TRINITY_DN10239_c0_g3_i1	2.46918	0.405885	2.60489	0.0195131
TRINITY_DN958_c0_g1_i1	154.556	25.4211	2.60403	4.73972e-10
TRINITY_DN2616_c0_g1_i1	706.537	116.326	2.6026	8.88178e-16
TRINITY_DN25223_c0_g1_i1	12.8925	2.12401	2.60167	0.00361549
TRINITY_DN17596_c0_g1_i1	8.28876	1.36686	2.60029	0.00508154
TRINITY_DN8650_c0_g1_i1	22.8317	3.76688	2.5996	0.00106426
TRINITY_DN3437_c0_g1_i2	161.264	26.6498	2.59723	0.000726314
TRINITY_DN5683_c0_g4_i1	40.6482	6.719	2.59687	0.00364018
TRINITY_DN8059_c0_g1_i1	4.13348	0.683431	2.59649	0.00432489
TRINITY_DN6890_c0_g2_i1	9.52297	1.57536	2.59573	0.00525318
TRINITY_DN22585_c0_g1_i1	51.4169	8.50648	2.59561	0.00109499
TRINITY_DN3997_c0_g1_i1	920.146	152.422	2.59379	0
TRINITY_DN9816_c0_g1_i1	8.29028	1.3733	2.59377	0.00325817
TRINITY_DN9423_c0_g1_i1	7.47382	1.23852	2.59323	0.00422399
TRINITY_DN17141_c0_g1_i1	4.12328	0.683431	2.59292	0.00858615
TRINITY_DN8011_c0_g1_i1	36.6006	6.06718	2.59277	0.00372535	STI1 domain-containing protein
TRINITY_DN4583_c0_g1_i2	239.417	39.7015	2.59226	4.07458e-08
TRINITY_DN3787_c0_g1_i1	4.13638	0.686652	2.59072	0.00499041
TRINITY_DN545_c0_g1_i1	2906.11	482.771	2.58968	0
TRINITY_DN24173_c0_g1_i1	5.96804	0.991508	2.58956	0.0146627
TRINITY_DN18821_c0_g1_i1	4.13059	0.686652	2.5887	0.00709771
TRINITY_DN22104_c0_g1_i1	23.1168	3.84391	2.5883	0.00454687
TRINITY_DN18144_c0_g1_i1	4.12907	0.686652	2.58816	0.00670053
TRINITY_DN8312_c0_g1_i1	12.3839	2.06104	2.58702	0.00398675
TRINITY_DN14419_c0_g1_i1	16.1671	2.69199	2.58631	0.00329647
TRINITY_DN14220_c0_g1_i1	7.87984	1.31224	2.58613	0.00410555
TRINITY_DN8455_c0_g1_i2	56.9697	9.4874	2.58611	0.00458792
TRINITY_DN5007_c0_g1_i1	64.5092	10.7486	2.58535	0.000653393
TRINITY_DN189_c0_g1_i1	147038	24518.6	2.58424	0
TRINITY_DN20162_c1_g1_i1	9277.19	1547.24	2.58399	7.10543e-15
TRINITY_DN7390_c0_g2_i3	3.18192	0.531003	2.58311	0.0209045
TRINITY_DN5652_c1_g1_i1	80.4415	13.4247	2.58305	0.000178519
TRINITY_DN526_c0_g4_i1	338.377	56.5422	2.58123	1.44329e-15
TRINITY_DN11488_c0_g1_i1	32.2584	5.39042	2.58121	0.00164453
TRINITY_DN416_c0_g3_i1	105.402	17.6156	2.58097	0.000134543
TRINITY_DN13269_c0_g2_i1	3.34033	0.558313	2.58085	0.0112869
TRINITY_DN12658_c0_g1_i1	27.6987	4.63036	2.58062	0.00695148
TRINITY_DN13678_c0_g1_i1	28.2112	4.71674	2.5804	0.00271835
TRINITY_DN3973_c0_g1_i2	5035.08	842.284	2.57963	1.11022e-16
TRINITY_DN11682_c0_g1_i1	3.33744	0.558313	2.5796	0.0112756
TRINITY_DN5683_c0_g2_i1	12.4763	2.08872	2.5785	0.00694322
TRINITY_DN670_c0_g2_i1	713.508	119.472	2.57825	1.88866e-06
TRINITY_DN21471_c0_g1_i1	232.764	38.9894	2.57771	0.000823179
TRINITY_DN6599_c2_g1_i1	50.6922	8.49896	2.57641	0.00216504
TRINITY_DN20496_c0_g1_i1	7549.38	1266.18	2.57587	4.44089e-16
TRINITY_DN2130_c0_g1_i2	64.1774	10.7694	2.57513	0.00336863
TRINITY_DN1975_c0_g2_i1	166.202	27.8984	2.57468	0.000401753
TRINITY_DN10099_c0_g1_i1	13.2986	2.23325	2.57405	0.00571898
[truncated: 18,869 more rows]
