# Supplementary material for: Transcriptome Sequencing of the Diatom Asterionellopsis thurstonii and In Silico Identification of Enzymes Potentially Involved in the Synthesis of Bioactive Molecules
Source: Mar Drugs. 2023 Feb 15;21(2):126. doi: 10.3390/md21020126 (PMC9959416; doi:10.3390/md21020126)
Supplement: Supplementary file 1 [file marinedrugs-21-00126-s001.zip › marinedrugs-2124680/Table S4_DEGs_FE355menoP_vs_CT.xlsx]

## Sheet: Sheet1
Locus	CT_mean	FE355menoP_mean	log2FC	FDR	Description
TRINITY_DN2143_c0_g2_i2	0.00707123	193.566	14.7405	8.88178e-16
TRINITY_DN5104_c0_g2_i1	1.11449	4697.09	12.0412	3.17524e-14
TRINITY_DN706_c0_g1_i5	3.40291	6970.16	11.0002	0
TRINITY_DN706_c0_g1_i2	0.353099	573.702	10.666	0
TRINITY_DN706_c0_g1_i7	0.962161	1522.45	10.6278	0
TRINITY_DN1201_c0_g1_i1	3.34434	2893.26	9.75676	0
TRINITY_DN1427_c0_g1_i10	10.903	8567.04	9.61793	3.88578e-15
TRINITY_DN18945_c0_g1_i1	0.454047	273.794	9.23603	1.11022e-15
TRINITY_DN5073_c0_g2_i1	0.353099	207.548	9.19916	9.99201e-16
TRINITY_DN3178_c0_g1_i2	0.803333	425.946	9.05046	5.55112e-16
TRINITY_DN3178_c0_g1_i1	0.655944	324.218	8.94918	1.33227e-15
TRINITY_DN2549_c0_g2_i1	9.92353	4789.44	8.91479	1.66533e-15
TRINITY_DN1976_c0_g1_i6	0.353099	167.765	8.89215	2.33147e-15
TRINITY_DN2113_c0_g1_i3	0.353099	128.259	8.50478	2.55351e-15	Catechol O-methyltransferase domain-containing protein 1
TRINITY_DN19569_c0_g1_i1	0.353099	127.744	8.49897	1.11022e-15
TRINITY_DN24869_c0_g1_i1	0.353099	120.966	8.42032	1.44329e-15
TRINITY_DN13308_c0_g1_i1	0.806022	254.122	8.30049	1.33227e-15
TRINITY_DN16405_c0_g1_i1	2.21416	676.388	8.25495	1.22125e-15
TRINITY_DN21814_c0_g1_i1	0.353099	105.458	8.22238	2.55351e-15
TRINITY_DN1201_c0_g2_i1	3.14694	927.355	8.20303	0	Unnamed protein product
TRINITY_DN2066_c0_g1_i1	1.36595	389.376	8.15511	2.44249e-15
TRINITY_DN14847_c0_g1_i1	0.659316	182.436	8.1122	4.44089e-16
TRINITY_DN706_c0_g1_i6	0.353099	95.9315	8.08579	2.77556e-15
TRINITY_DN19495_c0_g1_i1	0.659316	171.111	8.01975	7.77156e-16
TRINITY_DN3041_c0_g2_i1	0.455171	117.505	8.0121	3.33067e-16	Glycerophosphodiester phosphodiesterase (Fragment)
TRINITY_DN2823_c0_g9_i2	0.16961	42.276	7.96147	2.04812e-08	ATP-binding cassette
TRINITY_DN17014_c0_g1_i1	0.353099	86.502	7.93652	1.11022e-16
TRINITY_DN5073_c0_g1_i2	0.353099	85.6159	7.92166	6.66134e-16
TRINITY_DN491_c0_g2_i1	0.353099	83.3868	7.8836	1.33227e-15
TRINITY_DN16387_c0_g1_i1	2.9208	659.246	7.81831	1.9984e-15
TRINITY_DN5020_c0_g1_i2	0.353099	77.3779	7.77571	4.44089e-16
TRINITY_DN3041_c0_g1_i1	0.962161	200.618	7.70396	9.99201e-16	Glycerophosphodiester phosphodiesterase
TRINITY_DN1510_c0_g1_i1	0.353099	72.938	7.69046	1.11022e-16
TRINITY_DN17264_c0_g1_i1	0.964409	186.525	7.59551	2.91944e-12
TRINITY_DN17578_c0_g1_i1	0.353099	68.1376	7.59224	4.44089e-16
TRINITY_DN20897_c0_g1_i1	0.706198	130.083	7.52514	9.99201e-16
TRINITY_DN12678_c0_g1_i1	1.06761	192.912	7.49742	3.33067e-16
TRINITY_DN18910_c0_g1_i1	0.353099	60.1696	7.41282	0
TRINITY_DN1109_c0_g1_i1	0.171742	28.852	7.39229	0.00109629
TRINITY_DN6441_c0_g1_i2	0.760264	126.233	7.37537	0
TRINITY_DN5747_c0_g1_i1	1.60667	264.656	7.36391	3.33067e-16
TRINITY_DN706_c0_g1_i3	0.353099	57.4677	7.34654	5.55112e-16
TRINITY_DN3208_c0_g1_i1	0.556119	87.4357	7.29668	2.55351e-15
TRINITY_DN23466_c0_g1_i1	0.353099	50.5105	7.16037	2.22045e-16
TRINITY_DN1927_c0_g2_i2	0.809394	112.652	7.12082	5.55112e-16
TRINITY_DN13594_c0_g2_i1	0.809394	111.403	7.10473	0
TRINITY_DN656_c0_g1_i8	4.44881	605.214	7.08788	2.55351e-15
TRINITY_DN4682_c0_g2_i1	8.17285	1106.63	7.08112	5.55112e-16
TRINITY_DN16443_c0_g1_i1	0.353099	47.3682	7.0677	2.22045e-16
TRINITY_DN6736_c1_g1_i1	0.455171	60.0097	7.04264	8.88178e-16
TRINITY_DN3164_c0_g2_i1	0.605249	77.4524	6.99964	4.44089e-16
TRINITY_DN7247_c0_g1_i1	0.910342	115.644	6.98906	3.33067e-16
TRINITY_DN17782_c0_g1_i1	16.4243	2080.4	6.98488	1.44329e-15
TRINITY_DN5765_c0_g2_i1	0.353099	44.4458	6.97583	0
TRINITY_DN4618_c0_g2_i1	8.9248	1109.3	6.95761	1.55431e-15
TRINITY_DN23965_c0_g1_i1	0.353099	42.9975	6.92804	0
TRINITY_DN14032_c0_g2_i1	0.353099	42.371	6.90686	1.22125e-15
TRINITY_DN18729_c0_g1_i1	0.353099	41.1862	6.86594	1.11022e-16
TRINITY_DN3167_c0_g2_i2	5.51753	637.323	6.85186	0
TRINITY_DN10621_c0_g1_i1	0.353099	40.5469	6.84338	0.00105473
TRINITY_DN9388_c0_g1_i1	0.203027	23.1524	6.83335	0.000570989
TRINITY_DN24523_c0_g1_i1	0.353099	40.2624	6.83322	0
TRINITY_DN5620_c0_g1_i1	0.910342	103.698	6.83177	2.22045e-15
TRINITY_DN8190_c0_g1_i1	0.353099	39.6756	6.81204	1.11022e-16
TRINITY_DN14052_c0_g1_i1	0.353099	39.503	6.80575	2.22045e-16
TRINITY_DN7199_c0_g2_i3	0.493167	53.687	6.76635	4.44089e-16
TRINITY_DN6449_c0_g1_i2	3.42027	367.207	6.74634	0
TRINITY_DN5050_c0_g2_i1	0.659316	70.2792	6.73598	0
TRINITY_DN4303_c0_g2_i1	4.32019	460.403	6.73566	1.11022e-16
TRINITY_DN3940_c0_g1_i1	2.2146	231.794	6.70965	2.22045e-16
TRINITY_DN2764_c0_g1_i4	0.363532	37.4384	6.68629	0
TRINITY_DN22597_c0_g1_i1	1.41171	144.858	6.68105	1.11022e-16
TRINITY_DN1201_c0_g3_i1	1.06761	105.661	6.62892	1.11022e-16
TRINITY_DN9681_c0_g1_i1	0.353099	34.91	6.62742	2.22045e-16
TRINITY_DN2860_c0_g1_i2	0.353099	32.3244	6.51641	0.000958218
TRINITY_DN7325_c0_g2_i1	1.20556	109.49	6.50495	0.000929902
TRINITY_DN15702_c0_g1_i1	2.40887	216.045	6.48683	0
TRINITY_DN7406_c0_g2_i1	0.455171	40.3796	6.47107	0
TRINITY_DN20501_c0_g1_i1	0.455171	40.1303	6.46214	1.11022e-16
TRINITY_DN21742_c0_g1_i1	4.23406	367.51	6.4396	0
TRINITY_DN2796_c0_g1_i5	3.82665	326.558	6.41511	1.33227e-15
TRINITY_DN6138_c0_g1_i1	0.353099	29.8783	6.40288	1.11022e-16
TRINITY_DN6720_c0_g2_i1	3.02198	255.18	6.39988	0
TRINITY_DN31_c0_g2_i1	2.93068	244.591	6.38299	9.99201e-16
TRINITY_DN14385_c0_g1_i1	0.605249	49.6586	6.35837	1.33227e-15
TRINITY_DN19107_c0_g1_i1	0.760264	61.8197	6.34542	1.11022e-16
TRINITY_DN10735_c0_g1_i1	1.2105	97.3892	6.33009	3.33067e-16
TRINITY_DN7610_c0_g2_i1	0.353099	28.3109	6.32514	0
TRINITY_DN686_c0_g2_i1	0.556119	43.9254	6.30352	0
TRINITY_DN7199_c0_g2_i1	0.353099	26.4515	6.22713	0
TRINITY_DN23502_c0_g1_i1	4.22057	315.95	6.22612	2.22045e-16
TRINITY_DN17704_c0_g1_i1	0.455171	33.6125	6.20644	2.22045e-16
TRINITY_DN4303_c0_g1_i1	34.374	2533.21	6.2035	2.22045e-16
TRINITY_DN15708_c0_g1_i1	0.353099	26.0011	6.20236	7.77156e-16
TRINITY_DN22428_c0_g1_i1	1.7038	125.39	6.20152	1.24498e-08
TRINITY_DN3760_c0_g2_i1	3.14245	230.901	6.19924	2.9976e-15
TRINITY_DN4073_c0_g2_i1	1.40971	103.579	6.19919	0
TRINITY_DN24432_c0_g1_i1	0.353099	25.4909	6.17377	0.000420928
TRINITY_DN4561_c1_g1_i2	128.907	9218.89	6.16019	1.19904e-14
TRINITY_DN4665_c0_g1_i1	8.88487	634.24	6.15754	2.22045e-16
TRINITY_DN16103_c0_g1_i1	2.41875	170.479	6.13919	2.22045e-16
TRINITY_DN4827_c0_g3_i1	0.758016	53.2632	6.13477	0
TRINITY_DN6298_c0_g1_i7	0.353099	24.7875	6.1334	0
TRINITY_DN3352_c0_g2_i1	0.503177	35.2582	6.13075	0
TRINITY_DN16828_c0_g1_i1	0.353099	24.6125	6.12318	0
TRINITY_DN2359_c1_g1_i2	21.3398	1485.25	6.12102	0
TRINITY_DN3013_c0_g1_i1	3.59343	249.437	6.11717	3.33067e-16	SPX domain-containing protein
TRINITY_DN21204_c0_g1_i1	0.353099	24.5036	6.11678	6.66134e-16
TRINITY_DN7519_c0_g1_i1	1.78099	118.476	6.05577	4.44089e-16
TRINITY_DN17342_c0_g1_i1	2.53451	166.002	6.03335	3.33067e-16
TRINITY_DN12437_c0_g1_i1	0.454047	29.5071	6.02208	0
TRINITY_DN6951_c0_g1_i1	2.62514	166.75	5.98915	0
TRINITY_DN15971_c0_g1_i1	0.353099	22.4275	5.98905	7.77156e-16	Transcriptional regulator MraZ
TRINITY_DN8008_c0_g1_i1	2.15775	136.771	5.98609	1.11022e-16
TRINITY_DN15529_c0_g1_i1	0.455171	28.7523	5.98112	3.33067e-16
TRINITY_DN11322_c0_g2_i1	0.353099	22.2048	5.97466	1.11022e-16
TRINITY_DN16140_c0_g1_i1	0.758016	47.6647	5.97455	4.44089e-16
TRINITY_DN19704_c0_g1_i1	2.92755	182.678	5.96347	1.11022e-16
TRINITY_DN22162_c0_g1_i1	0.353099	21.6182	5.93603	7.77156e-16
TRINITY_DN22746_c0_g1_i1	1.818	109.851	5.91705	0
TRINITY_DN1043_c0_g3_i1	14.8724	895.466	5.91193	0
TRINITY_DN5765_c0_g1_i1	0.353099	21.222	5.90935	6.66134e-16
TRINITY_DN9961_c0_g1_i1	0.604125	36.0977	5.90092	7.77156e-16
TRINITY_DN18103_c0_g1_i1	0.353099	21.0867	5.90012	0
TRINITY_DN3532_c0_g1_i1	1.00792	59.9773	5.89497	3.33067e-16
TRINITY_DN11741_c1_g1_i1	1.10349	65.521	5.89181	0.00100643	Extracellular nuclease, putative
TRINITY_DN12380_c0_g2_i1	0.809394	47.7831	5.88351	7.09433e-14
TRINITY_DN13606_c0_g1_i1	0.503177	29.673	5.88194	9.70061e-05
TRINITY_DN4966_c0_g1_i1	0.604125	35.62	5.8817	1.11022e-16
TRINITY_DN1885_c0_g2_i1	31.1185	1823.87	5.87309	3.33067e-16
TRINITY_DN12369_c0_g1_i1	0.353099	20.6193	5.86778	4.44089e-16	Translation initiation factor IF-3
TRINITY_DN7406_c0_g1_i1	0.353099	20.0593	5.82806	5.55112e-16
TRINITY_DN18012_c0_g1_i1	0.605249	33.6488	5.79688	8.88178e-16
TRINITY_DN10298_c0_g2_i1	0.454047	25.1762	5.79308	0
TRINITY_DN22755_c0_g1_i1	0.353099	19.4838	5.78606	1.22125e-15
TRINITY_DN16668_c0_g1_i1	0.353099	19.4566	5.78405	8.88178e-16
TRINITY_DN22813_c0_g1_i1	0.353099	19.4411	5.78289	2.04059e-13
TRINITY_DN8008_c0_g2_i1	0.659316	36.1626	5.77738	1.11022e-15
TRINITY_DN24306_c0_g1_i1	0.454047	24.7484	5.76835	1.11022e-16
TRINITY_DN6016_c0_g2_i1	0.503177	27.1683	5.75471	0.000990358
TRINITY_DN3546_c0_g1_i1	7.23969	389.901	5.75104	1.11022e-16
TRINITY_DN8397_c0_g1_i2	0.655944	35.3182	5.7507	0.000713737
TRINITY_DN3190_c0_g7_i1	0.556119	29.4251	5.72551	0
TRINITY_DN19733_c0_g1_i1	0.353099	18.6561	5.72343	0.00103716
TRINITY_DN4073_c0_g3_i1	4.83975	255.42	5.7218	1.11022e-16
TRINITY_DN22340_c0_g1_i1	1.16855	61.6546	5.72141	0.00100939
TRINITY_DN9740_c0_g1_i1	0.454047	23.7909	5.71143	3.33067e-16
TRINITY_DN10082_c0_g2_i1	0.353099	18.4493	5.70735	5.55112e-16
TRINITY_DN9318_c0_g1_i1	0.454047	23.7139	5.70675	1.11022e-16
TRINITY_DN2860_c0_g1_i1	0.604125	31.454	5.70225	0.0024195
TRINITY_DN15713_c0_g1_i1	0.803333	41.8103	5.70172	0.000342007
TRINITY_DN3940_c0_g3_i1	2.83691	147.249	5.69779	5.55112e-16
TRINITY_DN22363_c0_g1_i1	0.353099	18.239	5.69081	0.000922279
TRINITY_DN19626_c0_g1_i1	0.353099	18.0375	5.67479	4.15308e-10
TRINITY_DN6419_c0_g1_i2	1.66809	84.7391	5.66676	0.000855979	Ribosomal protein l12
TRINITY_DN20857_c0_g1_i1	0.455171	23.0154	5.66005	2.22045e-16
TRINITY_DN21680_c0_g1_i1	0.353099	17.6485	5.64333	7.77156e-16
TRINITY_DN1721_c0_g1_i2	10.6307	531.148	5.64281	0
TRINITY_DN1670_c0_g1_i13	2.44744	122.095	5.64059	0.000903555
TRINITY_DN20767_c0_g1_i1	0.455171	22.7052	5.64047	0
TRINITY_DN731_c0_g3_i1	1838.98	91312.4	5.63383	0
TRINITY_DN18086_c0_g1_i1	0.353099	17.4491	5.62693	0.000647704
TRINITY_DN11144_c0_g1_i1	0.962161	47.3669	5.62146	0
TRINITY_DN21999_c0_g1_i1	1.20556	58.8412	5.60905	0.00017706	Cell division cycle 2, cofactor of APC complex
TRINITY_DN12862_c0_g3_i1	0.353099	17.2219	5.60803	6.42047e-06
TRINITY_DN2152_c1_g2_i1	0.353099	17.2124	5.60723	0.000285697
TRINITY_DN1326_c1_g2_i3	9.59973	467.517	5.60588	2.88658e-15
TRINITY_DN22072_c0_g1_i1	0.353099	17.1824	5.60471	1.00697e-11
TRINITY_DN4694_c0_g1_i1	1.77291	86.2308	5.60401	0.000955524
TRINITY_DN22542_c0_g1_i1	0.353099	16.5628	5.55173	5.16738e-05
TRINITY_DN13823_c0_g2_i1	0.706198	33.1192	5.55145	2.22045e-16
TRINITY_DN16177_c0_g1_i1	0.353099	16.4074	5.53813	2.74514e-06
TRINITY_DN9961_c0_g2_i1	3.41298	158.219	5.53475	2.90605e-06
TRINITY_DN2611_c0_g2_i1	7.29261	334.582	5.51978	7.77156e-16
TRINITY_DN656_c0_g1_i6	19.1486	874.426	5.51302	0
TRINITY_DN3096_c0_g1_i1	3.6315	165.367	5.50896	1.11022e-16
TRINITY_DN56_c0_g4_i1	4.22433	191.924	5.50567	5.55112e-16
TRINITY_DN15982_c0_g1_i1	0.353099	15.8928	5.49216	1.11022e-16
TRINITY_DN21738_c0_g1_i1	5.45218	244.506	5.48689	1.11022e-16
TRINITY_DN24227_c0_g1_i1	0.353099	15.6422	5.46923	0
TRINITY_DN8679_c1_g2_i1	0.353099	15.5242	5.4583	0.000367971
TRINITY_DN22465_c0_g1_i1	0.503177	22.0856	5.4559	0.000904027
TRINITY_DN22498_c0_g1_i1	0.556119	24.1172	5.43852	0
TRINITY_DN9731_c0_g2_i1	0.353099	15.202	5.42804	1.79935e-06
TRINITY_DN9423_c0_g1_i1	6.27951	269.508	5.42353	1.11022e-15
TRINITY_DN6935_c0_g2_i1	0.904281	38.8096	5.4235	0.00117234
TRINITY_DN23599_c0_g1_i1	0.353099	15.1236	5.42059	0.0010294
TRINITY_DN1802_c0_g1_i2	0.573673	24.5466	5.41915	0.00089526
TRINITY_DN1386_c0_g2_i1	4.55621	193.498	5.40834	2.22045e-16
TRINITY_DN20383_c0_g1_i1	0.353099	14.9954	5.40831	0.000175884
TRINITY_DN525_c0_g3_i1	0.809394	34.3299	5.40648	0.000598203
TRINITY_DN16489_c0_g1_i1	1.80475	76.3086	5.40198	0.000858598
TRINITY_DN7325_c0_g1_i2	4.74823	200.361	5.39907	0.000879679
TRINITY_DN11100_c0_g1_i1	74.6223	3139.13	5.39461	2.33147e-15
TRINITY_DN24712_c0_g1_i1	0.353099	14.8401	5.39328	0.00110939
TRINITY_DN17816_c0_g1_i1	1.20825	50.7682	5.39293	8.88178e-16
TRINITY_DN4030_c0_g2_i1	0.803333	33.7011	5.39065	0.00272997
TRINITY_DN12694_c0_g2_i1	2.02483	84.7274	5.38696	4.44089e-16
TRINITY_DN24919_c0_g1_i1	0.353099	14.6336	5.37306	0.000663897
TRINITY_DN4520_c0_g1_i1	18.8171	773.403	5.3611	0
TRINITY_DN3887_c0_g1_i2	0.253255	10.387	5.35805	0.00151982
TRINITY_DN23884_c0_g1_i1	15.6669	638.14	5.34808	4.44089e-16
TRINITY_DN6782_c0_g2_i1	0.353099	14.3157	5.34138	9.79128e-11
TRINITY_DN10632_c0_g2_i1	0.353099	14.2801	5.33779	0.000529022
TRINITY_DN5452_c0_g1_i1	0.659316	26.4853	5.32808	0.000635866
TRINITY_DN19639_c0_g1_i1	0.910342	36.5354	5.32674	0.000325579
TRINITY_DN22092_c0_g1_i1	0.353099	14.1334	5.3229	0.000745278
TRINITY_DN18689_c0_g1_i1	0.908094	36.3061	5.32123	0.000637849
TRINITY_DN11180_c0_g1_i1	0.353099	14.0989	5.31936	0.000678612
TRINITY_DN6275_c0_g2_i1	0.353099	14.0833	5.31777	2.22045e-16
TRINITY_DN6218_c0_g1_i10	0.353099	14.0616	5.31554	0.000777117
TRINITY_DN10753_c0_g1_i1	0.353099	14.0237	5.31165	0.000784304
TRINITY_DN6349_c0_g2_i1	0.455171	17.9864	5.30435	0.00114593
TRINITY_DN20122_c0_g1_i1	0.503177	19.8185	5.29964	0.000808947
TRINITY_DN23126_c0_g1_i1	0.455171	17.9165	5.29873	0.000668873
TRINITY_DN10125_c0_g2_i1	0.353099	13.8755	5.29632	0.00084053
TRINITY_DN2757_c0_g3_i1	6.03724	237.133	5.29566	6.26166e-14
TRINITY_DN3774_c0_g1_i1	1.51603	58.7421	5.27602	0.000212646
TRINITY_DN16949_c0_g1_i1	0.353099	13.6774	5.27558	0.000475033
TRINITY_DN19060_c0_g1_i1	0.353099	13.6774	5.27558	0.000475033
TRINITY_DN2805_c0_g3_i1	0.962161	37.2177	5.27357	7.8021e-05
TRINITY_DN20006_c0_g1_i1	0.605249	23.1428	5.25689	0.000667312
TRINITY_DN2615_c0_g1_i1	1.61879	61.757	5.25362	7.95933e-06
TRINITY_DN15975_c0_g1_i1	0.455171	17.3364	5.25125	0.000304259
TRINITY_DN7199_c0_g2_i2	1.12831	42.9088	5.24904	0.00111988
TRINITY_DN8397_c0_g1_i1	1.06761	40.535	5.24672	0.00092953
TRINITY_DN2549_c0_g1_i1	0.760264	28.7926	5.24305	0.000918283
TRINITY_DN23616_c0_g1_i1	0.353099	13.3511	5.24074	0.00110224
TRINITY_DN4147_c0_g1_i1	1.01315	38.2391	5.23813	0.0005867
TRINITY_DN18_c0_g1_i1	68.499	2574.78	5.23222	2.55351e-15
TRINITY_DN16265_c0_g1_i1	2.18478	82.0256	5.23051	9.99201e-16
TRINITY_DN20928_c0_g1_i1	1.11224	41.4834	5.221	2.22045e-16
TRINITY_DN22331_c0_g1_i1	2.539	94.5905	5.21936	0.00110746
TRINITY_DN9488_c0_g1_i2	0.353099	13.1537	5.21926	0.000348925
TRINITY_DN8281_c0_g3_i1	16.7146	621.629	5.21687	1.11022e-16
TRINITY_DN18449_c0_g1_i1	27.5309	1023.32	5.21606	1.88738e-15
TRINITY_DN8863_c0_g3_i1	0.353099	13.0048	5.20282	0.00088354
TRINITY_DN13889_c0_g2_i1	0.455171	16.7609	5.20254	0.000966637
TRINITY_DN16396_c0_g1_i1	0.85784	31.4372	5.19562	0.00214336
TRINITY_DN7378_c0_g1_i1	0.353099	12.9109	5.19237	0.000854757
TRINITY_DN18014_c0_g1_i1	0.353099	12.8779	5.18868	0
TRINITY_DN19687_c0_g1_i1	2.23122	81.0801	5.18344	0.00109641
TRINITY_DN11322_c0_g1_i1	0.353099	12.7911	5.17892	0.000968597
TRINITY_DN18681_c0_g1_i1	22.7787	823.272	5.17561	3.77476e-15
TRINITY_DN5865_c0_g1_i1	22.8371	824.893	5.17476	1.11022e-16
TRINITY_DN20576_c0_g1_i1	10.3956	374.679	5.17162	1.11022e-16
TRINITY_DN2607_c0_g1_i2	1.6353	58.9224	5.17119	0.00158309
TRINITY_DN1613_c0_g1_i1	16.1415	580.887	5.16941	7.77156e-16
TRINITY_DN4883_c0_g1_i1	9.55029	341.467	5.16006	2.22045e-16
TRINITY_DN16_c0_g2_i2	42.4963	1516.47	5.15724	2.10942e-15
TRINITY_DN1517_c0_g1_i1	146.965	5226.54	5.15231	8.88178e-16
TRINITY_DN16377_c0_g1_i1	1.61361	57.347	5.15136	0.0012187
TRINITY_DN5299_c0_g1_i1	0.353099	12.5097	5.14683	0.00248468
TRINITY_DN3009_c2_g2_i1	0.353099	12.5012	5.14585	0.00212522
TRINITY_DN146_c0_g3_i1	2.21025	78.1749	5.14442	0.000630294
TRINITY_DN21240_c0_g1_i1	0.353099	12.4888	5.14442	0.000669237
TRINITY_DN21971_c0_g1_i1	4.23943	149.793	5.14295	0
TRINITY_DN1200_c0_g1_i1	8.32908	293.638	5.13974	0
TRINITY_DN13791_c0_g1_i1	2.80885	98.9865	5.13918	0.000722597
TRINITY_DN840_c0_g4_i2	0.550284	19.3794	5.1382	0.00637418
TRINITY_DN20684_c0_g1_i1	0.605249	21.3101	5.13787	9.59537e-11
TRINITY_DN9251_c0_g1_i1	0.353099	12.4208	5.13654	0.00114744
TRINITY_DN2288_c0_g1_i1	2.10603	73.6743	5.12856	0.00122192
TRINITY_DN18320_c0_g1_i1	0.454047	15.7264	5.1142	0.000290461
TRINITY_DN17864_c0_g1_i1	0.556119	19.1058	5.10247	0
TRINITY_DN16134_c0_g1_i1	0.353099	11.9974	5.08651	0.000965912
TRINITY_DN16811_c0_g1_i1	4.62797	156.713	5.0816	3.33067e-16
TRINITY_DN19393_c0_g1_i1	0.503177	16.9687	5.07567	0.000826192
TRINITY_DN13748_c0_g1_i1	1.2105	40.8198	5.0756	0.00112341
TRINITY_DN773_c0_g1_i2	0.904281	30.4725	5.07459	0.00243021
TRINITY_DN19797_c0_g1_i1	0.454047	15.2888	5.07348	1.69864e-14
TRINITY_DN18928_c0_g1_i1	0.760264	25.5622	5.07136	0.000698521
TRINITY_DN8008_c0_g1_i3	1.50518	50.2932	5.06236	0.00236135
TRINITY_DN16208_c0_g1_i1	0.353099	11.7922	5.06162	1.22125e-15
TRINITY_DN6770_c0_g1_i1	0.353099	11.7482	5.05622	0.000823935
TRINITY_DN6275_c0_g1_i1	0.353099	11.7152	5.05216	0
TRINITY_DN847_c1_g1_i1	0.503177	16.6825	5.05113	0.00129695
TRINITY_DN1721_c0_g1_i4	2.71085	89.7896	5.04973	0.000373801
TRINITY_DN24110_c0_g1_i1	0.353099	11.6724	5.04689	1.11022e-16
TRINITY_DN23268_c0_g1_i1	0.454047	15.0026	5.04622	0.00178137
TRINITY_DN2936_c0_g1_i1	2.52463	83.3908	5.04574	0
TRINITY_DN234_c0_g3_i1	0.503177	16.5933	5.04339	0.00240163
TRINITY_DN18108_c0_g1_i1	0.655944	21.6182	5.04253	0.00198716
TRINITY_DN23358_c0_g1_i1	0.353099	11.62	5.04039	0.000992921
TRINITY_DN23504_c0_g1_i1	0.659316	21.6182	5.03514	0.0023811
TRINITY_DN1153_c0_g1_i5	73.8705	2413.2	5.02981	1.44329e-15
TRINITY_DN22375_c0_g1_i1	0.353099	11.5229	5.02829	0.00275016
TRINITY_DN16283_c0_g1_i1	0.353099	11.5073	5.02634	0.000987409
TRINITY_DN19864_c0_g1_i1	0.353099	11.473	5.02203	2.69715e-08
TRINITY_DN7315_c0_g1_i1	2.9253	94.7746	5.01784	0.00143609
TRINITY_DN21044_c0_g1_i1	1.31638	42.5633	5.01496	1.11022e-16
TRINITY_DN19070_c0_g1_i1	3.14381	101.255	5.00934	8.37749e-05
TRINITY_DN21416_c0_g1_i1	0.353099	11.3533	5.00689	0
TRINITY_DN22656_c0_g1_i1	0.353099	11.352	5.00673	0.00101125
TRINITY_DN9381_c0_g2_i1	1.10618	35.5132	5.0047	0.000440333
TRINITY_DN21896_c0_g1_i1	0.353099	11.3092	5.00129	0.000796612
TRINITY_DN24022_c0_g1_i1	1.31638	42.0202	4.99643	0
TRINITY_DN1976_c0_g1_i1	2.89423	92.3588	4.996	0.000966739
TRINITY_DN22412_c0_g1_i1	0.706198	22.4861	4.99282	0.00244405
TRINITY_DN10167_c0_g1_i1	0.353099	11.2322	4.99143	1.11022e-15
TRINITY_DN3013_c0_g1_i2	22.6104	718.662	4.99026	4.44089e-16	SPX domain-containing protein
TRINITY_DN3352_c0_g2_i2	0.353099	11.2211	4.99	0.000320762
TRINITY_DN5107_c0_g4_i1	2.70634	85.9939	4.98982	0.00228187
TRINITY_DN19392_c0_g1_i1	2.13071	67.5744	4.98707	7.64246e-05
TRINITY_DN16351_c0_g1_i1	0.353099	11.181	4.98484	0.000465901
TRINITY_DN8957_c0_g2_i1	0.455171	14.4025	4.98376	9.99201e-16
TRINITY_DN1965_c0_g1_i1	23.6209	745.861	4.98077	3.33067e-16
TRINITY_DN5452_c0_g2_i2	0.252154	7.96183	4.98072	0.00144829
TRINITY_DN8210_c0_g1_i1	1.81061	56.6334	4.9671	7.77156e-16
TRINITY_DN18181_c0_g1_i1	0.605249	18.8565	4.96139	0.000207008
TRINITY_DN20854_c1_g1_i1	10.0824	313.858	4.9602	0
TRINITY_DN6381_c0_g4_i4	0.83344	25.8967	4.95755	0.000284074
TRINITY_DN3345_c0_g2_i1	4.65085	144.278	4.95521	4.44089e-16
TRINITY_DN3164_c0_g1_i1	1.11449	34.4987	4.95209	0.000543581
TRINITY_DN16472_c0_g1_i1	0.454047	14.0321	4.94975	0.000852902
TRINITY_DN3103_c0_g3_i1	1.77424	54.6177	4.94409	3.31537e-05
TRINITY_DN1927_c0_g2_i1	28.5708	879.456	4.944	3.33067e-16
TRINITY_DN8764_c0_g2_i1	0.353099	10.8619	4.94306	0.000359721
TRINITY_DN19800_c0_g1_i1	0.604125	18.5717	4.94211	0.000826325
TRINITY_DN16536_c0_g1_i1	0.659316	20.2231	4.93889	0.00102512
TRINITY_DN16613_c0_g1_i1	0.655944	20.0011	4.93036	0.00178463
TRINITY_DN22425_c0_g1_i1	5.64596	171.927	4.92843	0
TRINITY_DN20215_c0_g1_i1	0.904281	27.5114	4.92712	0.00162148
TRINITY_DN15372_c0_g1_i1	0.353099	10.7078	4.92245	6.02283e-05
TRINITY_DN777_c0_g1_i1	12.613	381.07	4.91707	6.66134e-16
TRINITY_DN1020_c0_g1_i1	244.944	7392.3	4.9155	3.9968e-15
TRINITY_DN22621_c0_g1_i1	2.01271	60.6985	4.91445	0.000923056
TRINITY_DN8170_c0_g1_i1	403.134	12127.1	4.91083	0
TRINITY_DN8391_c0_g2_i1	0.353099	10.621	4.91071	0.000284497
TRINITY_DN9139_c0_g2_i1	0.531942	15.9992	4.91059	0.000921392
TRINITY_DN5020_c0_g1_i1	59.9468	1802.92	4.91051	5.55112e-16
TRINITY_DN2977_c0_g1_i1	301.435	9016.11	4.90259	5.55112e-16
TRINITY_DN1291_c0_g3_i1	6.27951	187.738	4.90193	0
TRINITY_DN7030_c0_g1_i3	1.66543	49.6244	4.89708	0.00133061
TRINITY_DN3326_c0_g1_i2	4.71746	140.49	4.89631	1.51773e-08
TRINITY_DN6509_c0_g1_i1	0.910342	27.0408	4.89259	9.99201e-16
TRINITY_DN20825_c0_g1_i1	0.454047	13.4023	4.88349	0.00104796
TRINITY_DN6233_c0_g1_i1	5.38649	158.753	4.88129	2.22045e-16
TRINITY_DN8062_c0_g1_i1	0.503177	14.8045	4.87882	0.00242293
TRINITY_DN16622_c0_g1_i1	0.455171	13.388	4.87839	0.000928912	Peroxiredoxin
TRINITY_DN15109_c0_g2_i1	1.01354	29.7242	4.87417	0.00112146
TRINITY_DN16760_c0_g1_i1	0.353099	10.3446	4.87266	0.000908857
TRINITY_DN7944_c0_g1_i1	3.02893	88.3433	4.86624	2.22045e-16
TRINITY_DN2808_c0_g2_i1	2.41831	70.2947	4.86135	0.000853827
TRINITY_DN449_c0_g1_i1	52.513	1525.74	4.86069	3.33067e-16
TRINITY_DN441_c0_g2_i1	8.02306	232.839	4.85904	3.33067e-16
TRINITY_DN9819_c0_g1_i1	0.353099	10.2346	4.85724	0.00094079
TRINITY_DN3831_c0_g2_i1	0.353099	10.2342	4.85718	0.00285529
TRINITY_DN11628_c0_g1_i1	0.353099	10.2249	4.85587	0.000210708
TRINITY_DN12694_c0_g1_i1	0.604125	17.4809	4.85479	0.00198897
TRINITY_DN14426_c0_g1_i1	0.454047	13.0831	4.84872	0.000657572
TRINITY_DN21111_c0_g1_i1	0.353099	10.0967	4.83766	0.00126544
TRINITY_DN22449_c0_g1_i1	0.353099	10.0954	4.83748	0.00215393
TRINITY_DN3190_c0_g9_i1	7.85881	224.313	4.83506	0
TRINITY_DN483_c0_g1_i7	28.1508	803.289	4.83467	3.88578e-15
TRINITY_DN23981_c0_g1_i1	0.659316	18.7956	4.83328	0.00208434
TRINITY_DN1326_c1_g2_i2	391.408	11155.3	4.83291	1.11022e-15
TRINITY_DN9122_c0_g2_i1	12.2346	348.355	4.83152	0
TRINITY_DN5107_c0_g2_i1	2.50713	71.2723	4.82923	0.00130442
TRINITY_DN12915_c0_g1_i1	7.66991	216.978	4.82219	0
TRINITY_DN17240_c0_g1_i1	6.16239	174.188	4.82101	0
TRINITY_DN5980_c0_g1_i1	1.936	54.6454	4.81895	0.000934305
TRINITY_DN1315_c0_g3_i1	44.4266	1249.71	4.81402	0
TRINITY_DN10695_c0_g1_i1	4.94563	138.935	4.81211	3.33067e-16
TRINITY_DN6833_c0_g1_i1	0.353099	9.91282	4.81115	0.00167249
TRINITY_DN22715_c0_g1_i1	0.604125	16.9344	4.80897	0.00019704
TRINITY_DN10505_c0_g1_i1	0.556119	15.5736	4.80757	0
TRINITY_DN1472_c0_g3_i1	47.2344	1317.83	4.80219	1.33227e-15	Phytase-like protein with esterase activity
TRINITY_DN7197_c0_g1_i1	356.375	9918.9	4.79871	7.19425e-14
TRINITY_DN23525_c0_g1_i1	0.454047	12.6014	4.7946	0.00019543
TRINITY_DN2775_c0_g1_i1	0.353099	9.79913	4.79451	0.000748971
TRINITY_DN20706_c0_g1_i1	0.353099	9.78463	4.79237	0.000907438
TRINITY_DN4075_c0_g1_i1	1.16406	32.2517	4.79214	0.000349973
TRINITY_DN19803_c0_g1_i1	6.04125	167.189	4.79049	6.66134e-16
TRINITY_DN17483_c0_g1_i1	56.5279	1558.75	4.78528	3.33067e-16	Pyridine nucleotide-disulfide oxidoreductase
TRINITY_DN672_c0_g2_i1	1.31863	36.2812	4.78211	0.00223841
TRINITY_DN1927_c0_g1_i1	0.353099	9.69917	4.77972	0.00101722
TRINITY_DN809_c0_g2_i9	0.353099	9.6945	4.77902	0.00216563
TRINITY_DN19709_c0_g1_i1	0.353099	9.68436	4.77751	0.00196734
TRINITY_DN858_c0_g1_i1	16.0999	437.726	4.7649	6.66134e-16
TRINITY_DN11304_c0_g1_i1	0.353099	9.5781	4.7616	0.00133529
TRINITY_DN4215_c0_g2_i1	0.585035	15.8652	4.7612	1.55279e-05
TRINITY_DN9903_c0_g2_i1	10.3346	280.177	4.76079	8.88178e-16
TRINITY_DN1673_c0_g1_i1	1.11224	29.9982	4.75334	0.000547873
TRINITY_DN1236_c0_g4_i1	0.353099	9.51419	4.75194	0.00256615
TRINITY_DN9453_c1_g1_i1	0.659316	17.7624	4.75171	0.0027494
TRINITY_DN15788_c0_g1_i1	0.353099	9.50951	4.75123	1.33227e-15
TRINITY_DN22291_c0_g1_i1	2.91855	78.5643	4.75055	0.000772456
TRINITY_DN4804_c0_g1_i1	0.498864	13.3825	4.74555	0.00289044
TRINITY_DN5806_c0_g2_i1	0.455171	12.1185	4.73466	0.000839197
TRINITY_DN8288_c0_g1_i1	1.10306	29.3641	4.73447	0.00232114
TRINITY_DN3594_c0_g1_i1	2.13521	56.8181	4.7339	0.0027463
TRINITY_DN8957_c0_g1_i1	0.503177	13.3265	4.72709	0.00119677
TRINITY_DN1200_c0_g1_i3	6.51333	172.221	4.72472	0.000425162
TRINITY_DN16508_c0_g1_i1	0.455171	12.0246	4.72343	0.00195933
TRINITY_DN24709_c0_g1_i1	0.454047	11.989	4.72272	0.00151134
TRINITY_DN8304_c0_g1_i2	0.503177	13.2784	4.72188	0.00127546
TRINITY_DN3685_c0_g4_i1	2.10872	55.429	4.7162	0.00141423
TRINITY_DN20222_c0_g1_i1	6.44729	169.314	4.71486	0
TRINITY_DN2804_c0_g2_i1	2.18703	57.3846	4.71362	0.00109582
TRINITY_DN3236_c0_g2_i2	5.10355	133.737	4.71176	2.02538e-07
TRINITY_DN7234_c0_g2_i1	0.353099	9.19747	4.70309	0.00209776
TRINITY_DN11326_c0_g2_i1	1.10999	28.8353	4.69922	0.00260772
TRINITY_DN17197_c0_g1_i1	0.454047	11.7922	4.69885	0.00023504
TRINITY_DN9370_c0_g1_i2	13.7579	357.3	4.69881	3.33067e-16
TRINITY_DN2752_c0_g6_i1	0.353099	9.1463	4.69504	0.00156756
TRINITY_DN6720_c0_g2_i2	10.3857	268.224	4.69077	1.66533e-15
TRINITY_DN22594_c0_g1_i1	1.10999	28.6496	4.68989	0.000527218
TRINITY_DN10082_c0_g1_i1	0.353099	9.10357	4.68829	0.0016589
TRINITY_DN2060_c0_g1_i2	76.8577	1979.92	4.68711	5.55112e-16
TRINITY_DN6449_c0_g2_i1	0.697339	17.9609	4.68686	0.000811179
TRINITY_DN3456_c0_g1_i2	12.5179	321.74	4.68383	1.11022e-16
TRINITY_DN22066_c0_g1_i1	0.353099	9.06215	4.68171	0.000911673
TRINITY_DN4907_c0_g2_i1	5.14391	131.758	4.67889	2.5792e-05
TRINITY_DN21730_c0_g2_i1	36.5789	936.171	4.67769	5.55112e-16
TRINITY_DN7854_c0_g2_i1	0.806022	20.6109	4.67644	0.0019588
TRINITY_DN21551_c0_g1_i1	0.659316	16.8561	4.67616	0.00277207
TRINITY_DN20988_c0_g1_i1	1.05974	27.0667	4.67474	0.00218279
TRINITY_DN8170_c0_g2_i1	1.50572	38.3131	4.66932	0.00240259
TRINITY_DN6421_c0_g2_i1	0.353099	8.98381	4.66918	0.000803236
TRINITY_DN10292_c0_g5_i1	3.60681	91.6935	4.66802	0.00161121
TRINITY_DN20880_c0_g1_i1	0.454047	11.5255	4.66584	0.000715028
TRINITY_DN6439_c0_g1_i1	1.60667	40.7058	4.66309	0.00233213
TRINITY_DN5107_c0_g1_i1	0.908094	22.8593	4.65379	0.000787444
TRINITY_DN3738_c0_g2_i1	1.80856	45.391	4.64949	0.00138382
TRINITY_DN19638_c0_g1_i1	7.92391	198.05	4.64351	6.66134e-16
TRINITY_DN5842_c0_g1_i1	2.4165	60.395	4.64344	1.22125e-15
TRINITY_DN1386_c0_g1_i1	10.0923	251.825	4.6411	0
TRINITY_DN12049_c0_g2_i1	0.353099	8.79284	4.63819	0.00241402
TRINITY_DN23094_c0_g1_i1	0.353099	8.77728	4.63563	0.00210633
TRINITY_DN24471_c0_g1_i1	3.85089	95.462	4.63166	4.88498e-15
TRINITY_DN5812_c0_g1_i1	1.78798	44.3114	4.63127	0.00211825
TRINITY_DN12966_c0_g2_i1	0.353099	8.74299	4.62998	0.000587558
TRINITY_DN22712_c0_g1_i1	0.353099	8.73586	4.62881	0.00229624
TRINITY_DN21386_c0_g1_i1	0.455171	11.2611	4.62879	0.00201446
TRINITY_DN20762_c0_g1_i1	0.803333	19.8528	4.6272	0.00390781
TRINITY_DN23942_c0_g1_i1	0.556119	13.7214	4.62489	7.40963e-13
TRINITY_DN21018_c0_g1_i1	0.353099	8.66465	4.617	0.000554346
TRINITY_DN9762_c0_g3_i1	0.706198	17.2536	4.61068	3.33067e-16
TRINITY_DN2328_c0_g1_i2	18.7194	457.224	4.6103	3.33067e-16
TRINITY_DN11322_c0_g3_i1	0.353099	8.62323	4.61008	0.000936761
TRINITY_DN21457_c0_g1_i1	0.353099	8.62192	4.60987	0.000296554
TRINITY_DN6218_c0_g1_i4	0.353099	8.59762	4.60579	0.00177625
TRINITY_DN6730_c0_g2_i1	0.962161	23.3807	4.60289	0.00589812
TRINITY_DN4073_c0_g1_i1	180.029	4367.54	4.60052	1.66533e-15
TRINITY_DN20916_c0_g1_i1	0.455171	11.0328	4.59925	0.00274457
TRINITY_DN10364_c0_g1_i1	0.655944	15.8759	4.59712	0.00191718
TRINITY_DN11963_c0_g4_i1	1.50841	36.5063	4.59705	0.000913166
TRINITY_DN17943_c0_g1_i1	1.31189	31.7421	4.59668	0.00181749
TRINITY_DN1148_c0_g4_i1	1.01354	24.4461	4.59213	0.00108533
TRINITY_DN7234_c0_g1_i1	0.353099	8.50216	4.58969	0.000322547
TRINITY_DN19310_c0_g1_i1	0.655944	15.7828	4.58863	0.00231659
TRINITY_DN21297_c0_g1_i1	4.04291	97.2063	4.58758	0
TRINITY_DN11883_c0_g2_i1	0.454047	10.9046	4.58595	0.00193838
TRINITY_DN4734_c0_g1_i1	30.5461	730.447	4.57972	1.33227e-15
TRINITY_DN6935_c0_g1_i1	0.353099	8.42382	4.57633	0.000978067
TRINITY_DN24116_c0_g1_i1	0.659316	15.7205	4.57554	0.00141949
TRINITY_DN6454_c0_g1_i1	13.5065	322.01	4.57538	0
TRINITY_DN3598_c0_g1_i1	0.758016	18.0516	4.57375	0.000317262
TRINITY_DN1200_c0_g1_i4	4.37587	104.177	4.57332	0.000963218
TRINITY_DN1326_c1_g1_i1	1.61654	38.453	4.57211	0.00079287
TRINITY_DN247_c0_g2_i1	31.7112	748.308	4.56057	1.44329e-15
TRINITY_DN5903_c0_g1_i1	2.18029	51.421	4.55977	0.000809149
TRINITY_DN731_c0_g7_i1	90.6884	2136.67	4.5583	0
TRINITY_DN2406_c0_g1_i1	7.162	168.385	4.55526	7.77156e-16
TRINITY_DN11182_c0_g1_i1	1.40365	32.8544	4.54884	0.0036821
TRINITY_DN2406_c0_g2_i1	3.74276	87.4467	4.54623	2.22045e-16
TRINITY_DN3339_c0_g1_i1	1.41015	32.9224	4.54515	0.000755341
TRINITY_DN536_c0_g2_i1	32.9638	767.669	4.54153	3.33067e-16
TRINITY_DN14338_c0_g1_i1	0.353099	8.20211	4.53785	0.0018622
TRINITY_DN10706_c0_g1_i1	0.454047	10.544	4.53744	0.0010629
TRINITY_DN11274_c0_g2_i1	0.503177	11.6796	4.53678	0.00183334
TRINITY_DN12487_c0_g1_i1	0.803333	18.6416	4.53638	0.00385833
TRINITY_DN24684_c0_g1_i1	0.353099	8.17456	4.533	0.00218999
TRINITY_DN10885_c0_g1_i1	0.503177	11.6479	4.53286	0.00327505
TRINITY_DN9553_c0_g1_i1	0.353099	8.14027	4.52693	0.000985792
TRINITY_DN7607_c0_g1_i1	0.503177	11.5857	4.52513	0.00236725
TRINITY_DN6298_c0_g1_i3	5.36894	123.522	4.52399	2.22045e-16
TRINITY_DN3236_c0_g2_i4	19.0129	436.648	4.52142	3.33067e-16
TRINITY_DN24314_c0_g1_i1	4.34982	99.6428	4.51774	6.94936e-10
TRINITY_DN23983_c0_g1_i1	0.908094	20.7929	4.5171	0.00050884
TRINITY_DN6105_c0_g1_i2	0.605249	13.8296	4.51409	0.000815977
TRINITY_DN12244_c0_g1_i1	0.353099	8.06324	4.51322	0.000282946
TRINITY_DN9284_c0_g1_i1	0.353099	8.06193	4.51298	0.000709694
TRINITY_DN20594_c0_g1_i1	1.40633	32.0781	4.51158	0.00130773
TRINITY_DN6730_c0_g1_i1	0.353099	8.03869	4.50882	0.0025792
TRINITY_DN16322_c0_g1_i1	0.353099	8.03476	4.50811	0.0022396
TRINITY_DN1885_c0_g1_i1	134.144	3051.7	4.50776	1.28786e-14
TRINITY_DN21877_c0_g1_i1	1.52053	34.59	4.50771	0.00045319
TRINITY_DN347_c0_g1_i2	12.131	274.468	4.49987	0
TRINITY_DN4191_c0_g1_i1	12.0816	273.113	4.49861	0
TRINITY_DN1839_c0_g2_i3	3.42284	77.364	4.4984	0.00102621
TRINITY_DN19429_c0_g1_i1	5.16728	116.775	4.49819	8.88178e-16
TRINITY_DN19196_c0_g1_i1	52.4311	1184.34	4.49751	5.9952e-15
TRINITY_DN1976_c0_g1_i5	5.60385	126.46	4.49611	5.52666e-08
TRINITY_DN15316_c0_g2_i1	0.605249	13.6275	4.49285	0.00152309
TRINITY_DN11231_c1_g1_i1	0.353099	7.9493	4.49268	0.00126804
TRINITY_DN17745_c0_g1_i1	0.353099	7.9493	4.49268	0.00126804
TRINITY_DN22541_c0_g1_i1	0.806022	18.123	4.49086	0.00221938
TRINITY_DN23213_c0_g1_i1	0.353099	7.93374	4.48986	0.0023141
TRINITY_DN11182_c0_g3_i1	0.503177	11.2762	4.48608	0.00278121
TRINITY_DN18904_c0_g1_i1	0.353099	7.89101	4.48207	0.00309006
TRINITY_DN3318_c0_g1_i1	16.9061	376.781	4.47811	3.33067e-16
TRINITY_DN3037_c0_g1_i2	315.035	7020.35	4.47796	8.88178e-16
TRINITY_DN4907_c0_g1_i1	3.9469	87.8933	4.47696	5.99882e-10
TRINITY_DN24088_c0_g2_i1	0.503177	11.1979	4.47602	0.00264314
TRINITY_DN19936_c0_g1_i1	0.353099	7.8554	4.47554	0.00237382
TRINITY_DN22775_c0_g1_i1	0.353099	7.8554	4.47554	0.00237382
TRINITY_DN1697_c0_g1_i3	6.11041	135.842	4.47452	6.37602e-11
TRINITY_DN347_c0_g1_i1	125.746	2793.7	4.4736	5.55112e-16
TRINITY_DN5107_c0_g3_i1	0.353099	7.82111	4.46923	0.000883599
TRINITY_DN16037_c0_g1_i1	2.32723	51.4991	4.46786	0.000303208
TRINITY_DN5329_c0_g1_i1	4.84649	107.132	4.4663	0.000798879
TRINITY_DN21051_c0_g1_i1	0.353099	7.80265	4.46582	0.00200724
TRINITY_DN9564_c0_g1_i1	0.454047	10.0183	4.46366	0.0021741
TRINITY_DN23838_c0_g1_i1	0.353099	7.78681	4.46289	7.56085e-05
TRINITY_DN18040_c0_g1_i1	0.455171	10.0268	4.4613	0.000996273
TRINITY_DN8836_c0_g2_i1	0.910342	20.0082	4.45804	0.00275293
TRINITY_DN17457_c0_g1_i1	0.455171	9.98272	4.45495	0.00151376
TRINITY_DN4065_c0_g2_i1	0.454047	9.94843	4.45355	0.000623173
TRINITY_DN7436_c0_g1_i1	0.353099	7.73564	4.45338	0.00234198
TRINITY_DN10408_c0_g1_i1	0.353099	7.71718	4.44993	0.00246689
TRINITY_DN17944_c0_g1_i1	0.353099	7.71718	4.44993	0.00246689
TRINITY_DN859_c0_g1_i1	2.89481	63.209	4.44859	0.00190214
TRINITY_DN9460_c0_g1_i1	1.3727	29.9677	4.44832	0.00241039
TRINITY_DN16639_c0_g1_i1	0.353099	7.70004	4.44672	0.00273692
TRINITY_DN14971_c0_g1_i1	0.454047	9.89726	4.44612	0.00228749
TRINITY_DN2808_c0_g1_i1	5.73259	124.939	4.44589	0.000985316
TRINITY_DN10671_c0_g1_i1	0.706198	15.3742	4.4443	0.000886168
TRINITY_DN5928_c0_g1_i1	21.9129	476.885	4.44379	0
TRINITY_DN17892_c0_g1_i1	0.455171	9.89726	4.44255	0.00225078
TRINITY_DN3895_c0_g1_i2	11.8066	256.532	4.44148	0
TRINITY_DN14824_c0_g1_i1	0.353099	7.66574	4.44028	0.000963992
TRINITY_DN200_c0_g2_i1	94.6855	2047.31	4.43444	3.33067e-16
TRINITY_DN2046_c0_g1_i1	4.96746	107.218	4.43189	0.00125312
TRINITY_DN12862_c0_g1_i1	0.454047	9.79568	4.43123	0.00205548
TRINITY_DN483_c0_g1_i4	11.6979	252.254	4.43056	2.22045e-16
TRINITY_DN11238_c0_g1_i1	2.73328	58.8114	4.42739	0.000641045
TRINITY_DN858_c0_g2_i1	125.367	2694.41	4.42574	6.66134e-16
TRINITY_DN20237_c0_g1_i1	4.75899	102.078	4.42287	1.22125e-15
TRINITY_DN9082_c0_g1_i1	0.659316	14.1274	4.42138	0.00127812
TRINITY_DN21137_c0_g1_i1	1.16631	24.9892	4.42129	0.000560694
TRINITY_DN6298_c0_g1_i4	1.78008	37.9449	4.41389	0.00339715
TRINITY_DN17537_c0_g1_i1	1.9167	40.8477	4.41356	3.89408e-09
TRINITY_DN14556_c0_g1_i1	0.503177	10.7118	4.41199	0.00203718
TRINITY_DN1422_c0_g1_i1	4.95775	105.535	4.41188	3.33067e-16
TRINITY_DN19282_c0_g1_i1	1.11224	23.664	4.41116	0.00101916
TRINITY_DN9927_c0_g1_i1	3.54761	75.4254	4.41013	0.000636425
TRINITY_DN22671_c0_g1_i1	0.455171	9.67199	4.40933	0.00131524
TRINITY_DN4818_c0_g2_i1	0.760264	16.1362	4.40766	0.0014879
TRINITY_DN14518_c0_g2_i1	1.4124	29.8983	4.40385	0.00173258
TRINITY_DN10475_c0_g1_i1	0.996267	21.0889	4.4038	0.00242012
TRINITY_DN3037_c0_g3_i1	24.8372	525.25	4.40243	1.11022e-16
TRINITY_DN10519_c0_g3_i1	1.06761	22.5414	4.40013	0.0035113
TRINITY_DN18185_c0_g1_i1	0.659316	13.895	4.39745	0.00246768
TRINITY_DN11901_c0_g1_i1	0.454047	9.55224	4.39492	0.000953885
TRINITY_DN10919_c0_g2_i1	1.36595	28.7266	4.39441	0.00108192
TRINITY_DN8815_c0_g1_i1	0.455171	9.56807	4.39375	0.00304888
TRINITY_DN2936_c0_g2_i1	11.9071	249.337	4.3882	2.22045e-16
TRINITY_DN1976_c0_g1_i3	5.40671	113.014	4.38561	0.000710545
TRINITY_DN441_c0_g3_i1	23.9206	499.506	4.38418	2.10942e-15
TRINITY_DN6271_c0_g1_i2	3.42598	71.4503	4.38235	0.000815026
TRINITY_DN21048_c0_g1_i1	2.18703	45.5801	4.38136	0.00234072
TRINITY_DN441_c0_g3_i2	98.1659	2043.21	4.37947	4.44089e-15
TRINITY_DN12049_c0_g1_i1	0.353099	7.33814	4.37727	0.00232411
TRINITY_DN11937_c0_g2_i1	1.31414	27.2978	4.3766	0.000966398
TRINITY_DN7131_c0_g2_i1	2.62514	54.2537	4.36925	0.0011347
TRINITY_DN14756_c0_g1_i1	1.82293	37.6548	4.3685	0.00139773
TRINITY_DN5329_c0_g2_i1	1.2105	24.9964	4.36804	0.000902145
TRINITY_DN2673_c0_g1_i3	0.817978	16.7814	4.35866	0.00254922
TRINITY_DN4649_c0_g1_i2	6.3642	130.386	4.35667	0.000737599
TRINITY_DN21818_c0_g1_i1	0.353099	7.22551	4.35496	0.00254246
TRINITY_DN14926_c0_g1_i1	0.659316	13.4534	4.35086	0.00196194
TRINITY_DN17120_c0_g1_i1	0.455171	9.26868	4.34788	0.000901509
TRINITY_DN4792_c0_g2_i1	0.455171	9.24413	4.34406	0.00253541
TRINITY_DN5822_c0_g3_i3	373.348	7575.91	4.34283	3.33067e-16	Uncaracterized surface protein containing fasciclin (FAS1) repeats
TRINITY_DN13531_c0_g1_i1	0.455171	9.23307	4.34233	0.00154922
TRINITY_DN9766_c0_g2_i1	104.879	2126.36	4.34158	0
TRINITY_DN13236_c0_g1_i1	0.353099	7.1572	4.34125	0.00216893
TRINITY_DN20871_c0_g1_i1	0.353099	7.14005	4.33779	0.00126203
TRINITY_DN7546_c0_g2_i1	8.49549	171.681	4.33689	0	Protein kinase domain-containing protein
TRINITY_DN4848_c0_g1_i1	0.455171	9.19165	4.33584	0.000818185
TRINITY_DN20349_c0_g1_i1	1524.68	30619.9	4.32789	1.66533e-15
TRINITY_DN2270_c0_g1_i2	423.202	8489.21	4.32621	2.66454e-15
TRINITY_DN22966_c0_g1_i1	0.454047	9.10488	4.32573	0.000902707
TRINITY_DN8491_c0_g2_i1	0.905405	17.9689	4.3108	0.00223909	Tyrosine transporter
TRINITY_DN9370_c0_g1_i4	0.62364	12.3554	4.30828	0.00240375
TRINITY_DN773_c0_g1_i1	0.353099	6.97759	4.30458	0.00246864
TRINITY_DN4435_c0_g1_i1	1.00635	19.88	4.30411	0.0023182
TRINITY_DN16287_c0_g1_i1	0.455171	8.94108	4.29597	0.00275293
TRINITY_DN2478_c0_g1_i1	579.756	11351.2	4.29125	2.22045e-15	Global transcription activator SNF2L1
TRINITY_DN11333_c0_g1_i1	3.39616	66.4811	4.29097	0.000880011
TRINITY_DN20944_c0_g1_i1	5.88335	115.102	4.29013	4.44089e-16
TRINITY_DN15296_c0_g1_i1	7.25536	141.906	4.28974	0.00102579
TRINITY_DN12325_c0_g1_i1	5.97848	116.531	4.28479	0.000267851
TRINITY_DN19536_c0_g1_i1	1.71568	33.4363	4.28456	0.00390756
TRINITY_DN7289_c1_g1_i1	25.6021	497.676	4.28087	0
TRINITY_DN2435_c0_g1_i4	7.27678	141.372	4.28005	0.000639273
TRINITY_DN24558_c0_g1_i1	0.454047	8.82001	4.27987	0.00232457
TRINITY_DN11741_c2_g1_i1	0.353099	6.85649	4.27933	0.00147877
TRINITY_DN10230_c0_g1_i1	2.01808	39.123	4.27696	0.0027674
TRINITY_DN5115_c0_g4_i1	1.4124	27.316	4.27353	0.00109792
TRINITY_DN5888_c0_g1_i1	48.1305	930.087	4.27234	0
TRINITY_DN18460_c0_g1_i1	12.6573	244.408	4.27125	2.22045e-16
TRINITY_DN23926_c0_g1_i1	0.353099	6.81376	4.27031	0.00205664
TRINITY_DN12437_c0_g1_i2	0.353099	6.80172	4.26776	0.00830493
TRINITY_DN4848_c0_g2_i3	9.66737	186.172	4.26737	1.11022e-16
TRINITY_DN19631_c0_g1_i1	4.23181	81.4655	4.26684	0.000773133
TRINITY_DN14660_c0_g2_i1	0.659316	12.6869	4.26623	0.00197401
TRINITY_DN8578_c0_g2_i1	1.01354	19.4521	4.26245	0.00244973
TRINITY_DN1882_c0_g1_i1	4.54432	86.9328	4.25776	0.000977948
TRINITY_DN22914_c0_g1_i1	0.353099	6.74386	4.25543	0.00274329
TRINITY_DN6484_c0_g1_i1	25.0746	477.522	4.25127	1.22125e-15
TRINITY_DN6835_c0_g1_i1	1.60667	30.5619	4.24959	0.00270645
TRINITY_DN15942_c0_g1_i1	0.454047	8.63166	4.24873	0.000617342
TRINITY_DN7892_c1_g1_i1	5.16415	98.143	4.24828	1.22125e-15
TRINITY_DN7131_c0_g1_i1	1.10999	21.0751	4.24692	0.00241191
TRINITY_DN21483_c0_g1_i1	0.353099	6.70113	4.24626	0.000451081
TRINITY_DN8216_c0_g1_i1	0.503177	9.5438	4.24543	0.00199272
TRINITY_DN6620_c0_g1_i1	0.454047	8.58762	4.24135	0.000871957
TRINITY_DN15040_c0_g1_i1	0.353099	6.6584	4.23703	0.000928019
TRINITY_DN15337_c2_g1_i1	0.503177	9.46546	4.23354	0.00332524
TRINITY_DN16296_c0_g1_i1	52.9047	993.621	4.23123	0
TRINITY_DN22190_c0_g1_i1	0.760264	14.2645	4.22979	0.00381076
TRINITY_DN18708_c0_g1_i1	7.75067	145.221	4.22778	3.16615e-06
TRINITY_DN3345_c0_g1_i1	0.803333	15.0479	4.22742	0.00190936
TRINITY_DN17495_c0_g1_i1	0.758016	14.1675	4.22421	0.00198377
TRINITY_DN19728_c0_g1_i1	0.503177	9.38844	4.22175	0.00226488
TRINITY_DN21893_c0_g1_i1	1.41464	26.3901	4.22149	0.0016207
TRINITY_DN11776_c0_g1_i1	4.84512	90.3839	4.22146	0.00108463
TRINITY_DN444_c0_g3_i1	36.1106	673.298	4.22075	4.44089e-16
TRINITY_DN22682_c0_g1_i1	0.353099	6.57294	4.21839	0.00246841
TRINITY_DN19511_c0_g1_i1	0.455171	8.46656	4.21729	0.00211771
TRINITY_DN12255_c1_g1_i1	0.503177	9.35442	4.21651	0.00151181
TRINITY_DN9731_c0_g1_i1	0.353099	6.55448	4.21434	0.00218224
TRINITY_DN23201_c0_g1_i1	0.503177	9.33858	4.21407	0.00202913
TRINITY_DN5860_c0_g1_i1	0.556119	10.3116	4.21273	0.000917635
TRINITY_DN4395_c0_g1_i4	6.41642	118.859	4.21133	1.11022e-16
TRINITY_DN9912_c0_g1_i1	25.6847	475.504	4.21048	1.11022e-16
TRINITY_DN439_c0_g1_i1	233.697	4317.95	4.20763	1.66533e-15
TRINITY_DN21379_c0_g1_i1	0.455171	8.40827	4.20733	0.00464475
TRINITY_DN2131_c0_g2_i1	0.454047	8.38109	4.20622	0.00255033
TRINITY_DN656_c0_g1_i1	32.6359	601.31	4.20358	0
TRINITY_DN16650_c0_g1_i1	0.353099	6.50434	4.20326	0.00160306
TRINITY_DN1508_c1_g1_i1	10.724	197.368	4.20198	1.11022e-16
TRINITY_DN16325_c0_g1_i1	0.353099	6.4946	4.2011	0.0020914
TRINITY_DN15109_c0_g1_i1	0.556119	10.2235	4.20036	0.00220196
TRINITY_DN17855_c0_g1_i1	0.353099	6.46902	4.1954	0.00261049
TRINITY_DN3603_c0_g2_i1	12.5877	230.007	4.19159	1.11022e-16
TRINITY_DN16386_c0_g1_i1	0.605249	11.0328	4.18813	0.00196324
TRINITY_DN24825_c0_g1_i1	0.454047	8.27558	4.18795	0.00516385
TRINITY_DN2764_c0_g1_i3	3.21091	58.4093	4.18514	0.00258669
TRINITY_DN11951_c0_g1_i1	0.455171	8.26977	4.18337	0.00046736
TRINITY_DN24515_c0_g1_i1	0.353099	6.40914	4.18199	0.00201907
TRINITY_DN4193_c0_g1_i1	0.718788	13.0383	4.18105	0.000955419
TRINITY_DN731_c0_g6_i1	382.199	6932.58	4.181	0
TRINITY_DN7586_c0_g1_i1	0.503177	9.11463	4.17905	0.00383551
TRINITY_DN22341_c0_g1_i1	7.14811	129.321	4.17725	2.66001e-06
TRINITY_DN17048_c0_g1_i1	0.353099	6.37484	4.17425	0.00168371
TRINITY_DN20405_c0_g1_i1	0.353099	6.37484	4.17425	0.00168371
TRINITY_DN8897_c1_g1_i1	0.353099	6.37166	4.17352	0.00885874
TRINITY_DN18329_c0_g1_i1	1.11224	20.062	4.17292	6.96332e-13
TRINITY_DN536_c0_g1_i1	22.0931	398.204	4.17184	4.44089e-16
TRINITY_DN21770_c0_g1_i1	120.096	2164.44	4.17173	8.88178e-16
TRINITY_DN6139_c0_g1_i2	0.353099	6.34533	4.16755	0.00213159
TRINITY_DN202_c0_g3_i1	15.8764	284.934	4.16567	5.67753e-11
TRINITY_DN11203_c0_g1_i1	0.758016	13.599	4.16513	0.00386443
TRINITY_DN3785_c0_g1_i5	0.484883	8.65906	4.1585	0.00153819
TRINITY_DN16713_c0_g1_i1	1.61879	28.8878	4.15747	0.00151418
TRINITY_DN20647_c0_g1_i1	0.758016	13.5136	4.15604	0.00308735
TRINITY_DN7483_c0_g1_i1	0.655944	11.6909	4.15567	0.00212046
TRINITY_DN677_c0_g1_i1	33.0414	588.824	4.15549	6.66134e-16	PPM-type phosphatase domain-containing protein
TRINITY_DN16679_c0_g1_i1	0.455171	8.10728	4.15474	0.00251479
TRINITY_DN1020_c0_g2_i1	4.4602	79.3239	4.15258	0.000763033
TRINITY_DN143_c0_g1_i1	5.04614	89.5334	4.14917	1.11022e-16
TRINITY_DN9762_c0_g1_i1	0.803333	14.2458	4.14839	0.00164294
TRINITY_DN9641_c0_g1_i2	0.600953	10.652	4.14772	0.0026313
TRINITY_DN19758_c0_g1_i1	0.503177	8.90679	4.14577	0.00239798
TRINITY_DN4552_c0_g1_i1	142.964	2529.26	4.14499	1.88738e-15	Protein kinase domain-containing protein
TRINITY_DN8304_c0_g2_i1	0.455171	8.02051	4.13921	0.0014975
TRINITY_DN16567_c0_g1_i1	0.503177	8.85562	4.13746	0.00263954
TRINITY_DN13794_c0_g1_i1	0.353099	6.21104	4.13669	0.00263997	SDR family NAD(P)-dependent oxidoreductase (Fragment)
TRINITY_DN5255_c0_g1_i1	14.2532	250.414	4.13496	3.33067e-16
TRINITY_DN12149_c0_g1_i1	0.353099	6.17543	4.1284	0.00199923
TRINITY_DN24506_c0_g1_i1	0.353099	6.17543	4.1284	0.00199923
TRINITY_DN6015_c0_g3_i1	5.71349	99.8835	4.1278	0.00060119
TRINITY_DN3895_c0_g1_i1	1.7637	30.8169	4.12704	0.00257757
TRINITY_DN16557_c0_g1_i1	1.20825	21.1107	4.12699	0.00254071
TRINITY_DN3927_c0_g1_i1	16.1578	281.794	4.12434	1.11022e-16
TRINITY_DN16776_c0_g1_i1	0.454047	7.89944	4.12084	0.00257949
TRINITY_DN3523_c0_g6_i1	0.353099	6.14114	4.12036	0.00112854
TRINITY_DN11133_c0_g1_i1	1.16181	20.2063	4.12036	0.00235103
TRINITY_DN2303_c0_g1_i1	5.47471	95.195	4.12003	0.000897306
TRINITY_DN3236_c0_g2_i3	69.957	1215.79	4.11928	2.22045e-16
TRINITY_DN8294_c0_g1_i3	0.231238	4.01834	4.11915	0.0102593
TRINITY_DN22352_c0_g1_i1	0.353099	6.13401	4.11869	0.00221904
TRINITY_DN17161_c0_g1_i1	0.455171	7.90657	4.11857	0.00213156
TRINITY_DN10475_c0_g5_i1	0.353099	6.1327	4.11838	0.00223518
TRINITY_DN15472_c0_g2_i1	0.353099	6.1327	4.11838	0.00223518
TRINITY_DN19144_c0_g1_i1	0.556119	9.63901	4.11542	0.0012093
TRINITY_DN1010_c0_g2_i1	48.2492	835.197	4.11354	0
TRINITY_DN441_c0_g1_i1	1.20444	20.829	4.11217	0.00649964
TRINITY_DN1251_c0_g1_i2	28.58	493.307	4.10941	0
TRINITY_DN18728_c0_g1_i1	0.353099	6.08997	4.10829	0.00196975
TRINITY_DN5112_c0_g1_i1	85.5925	1475.83	4.10789	3.44169e-15
TRINITY_DN14714_c0_g1_i1	0.503177	8.66465	4.106	0.00366582
TRINITY_DN11157_c0_g1_i1	0.455171	7.82111	4.10289	0.00275202
TRINITY_DN16309_c0_g1_i1	0.353099	6.0628	4.10184	0.00255484
TRINITY_DN8567_c0_g1_i1	0.556119	9.5438	4.1011	0.00245647
TRINITY_DN11131_c0_g2_i1	0.353099	6.05568	4.10014	0.0012123
TRINITY_DN18393_c0_g1_i1	0.353099	6.05568	4.10014	0.0012123
TRINITY_DN10138_c0_g2_i1	14.5475	249.134	4.09808	1.22125e-15
TRINITY_DN1154_c0_g1_i1	21.0037	359.11	4.09571	0
TRINITY_DN12539_c0_g2_i1	0.503177	8.60224	4.09558	0.00681117
TRINITY_DN15154_c0_g1_i1	0.454047	7.75251	4.09375	0.001706
TRINITY_DN22992_c0_g1_i1	0.353099	6.02007	4.09164	0.00222176
TRINITY_DN16559_c0_g1_i1	2.94055	50.0892	4.09034	0.000914466
TRINITY_DN9031_c0_g1_i1	0.353099	6.01295	4.08993	0.002296
TRINITY_DN850_c0_g2_i1	54.6352	929.58	4.08868	6.66134e-16
TRINITY_DN490_c0_g2_i1	163.182	2775.69	4.08829	8.88178e-16
TRINITY_DN3339_c0_g2_i1	22.5041	382.593	4.08755	1.11022e-15
TRINITY_DN12673_c0_g1_i1	0.605249	10.2747	4.08543	0.00343704
TRINITY_DN24434_c0_g1_i1	0.353099	5.97734	4.08136	0.00229723
TRINITY_DN1153_c0_g1_i3	202.334	3417.04	4.07794	1.11022e-16
TRINITY_DN15714_c0_g1_i1	3.51887	59.4169	4.07769	0.00235788
TRINITY_DN2058_c0_g2_i1	4.34219	73.1981	4.07531	0.00196199
TRINITY_DN23270_c0_g1_i1	0.353099	5.95176	4.07517	0.00311021
TRINITY_DN1973_c0_g1_i1	8.37143	140.872	4.07277	0.000915914
TRINITY_DN720_c0_g2_i1	12.3086	206.945	4.0715	4.44089e-16
TRINITY_DN12957_c0_g1_i1	0.353099	5.93461	4.07101	0.00215708
TRINITY_DN17783_c0_g1_i1	0.353099	5.93461	4.07101	0.00215708
TRINITY_DN8811_c0_g1_i1	0.354223	5.94423	4.06876	0.00679776
TRINITY_DN24028_c0_g1_i1	12.2777	205.926	4.06801	1.11022e-16
TRINITY_DN13547_c0_g1_i1	1.00635	16.812	4.06229	0.00390856
TRINITY_DN12505_c0_g1_i1	0.353099	5.89188	4.06058	0.00202939
TRINITY_DN22019_c0_g1_i1	0.353099	5.89188	4.06058	0.00202939
TRINITY_DN117_c0_g1_i1	279.231	4653.95	4.05892	2.33147e-15	GNAT family N-acetyltransferase
TRINITY_DN15050_c0_g1_i1	4.16092	69.3121	4.05813	0.000355599
TRINITY_DN11269_c0_g1_i1	12.2203	203.046	4.05446	0
TRINITY_DN20994_c0_g1_i1	0.809394	13.445	4.05408	0.00242745
TRINITY_DN17958_c0_g1_i1	0.353099	5.84915	4.05008	0.00206265
TRINITY_DN22521_c0_g1_i1	0.353099	5.84915	4.05008	0.00206265
TRINITY_DN3326_c0_g2_i1	3.6095	59.7788	4.04976	0.00340807
TRINITY_DN10731_c0_g1_i1	0.904281	14.9709	4.04925	0.00341081
TRINITY_DN10145_c0_g1_i5	2.55923	42.3469	4.04847	0.00378145
TRINITY_DN24595_c0_g1_i1	0.503177	8.31119	4.04592	0.00203395
TRINITY_DN14028_c0_g1_i1	0.758016	12.5147	4.04525	0.00196064
TRINITY_DN11564_c0_g1_i1	0.353099	5.82816	4.0449	0.00409089
TRINITY_DN9749_c0_g3_i1	0.503177	8.30276	4.04445	0.00221513
TRINITY_DN10161_c0_g2_i1	0.455171	7.50194	4.04278	0.00224029
TRINITY_DN7337_c0_g1_i2	23.1278	380.962	4.04194	5.55112e-16
TRINITY_DN16345_c0_g1_i1	0.353099	5.81485	4.0416	0.0027443
TRINITY_DN777_c0_g1_i2	21.2518	349.491	4.0396	6.66134e-16
TRINITY_DN11994_c0_g1_i1	0.353099	5.80642	4.0395	0.00561827
TRINITY_DN8879_c0_g2_i1	0.454047	7.45921	4.03811	0.0020417
TRINITY_DN15529_c0_g1_i2	0.353099	5.78783	4.03488	0.000881693
TRINITY_DN10894_c0_g1_i1	0.353099	5.77925	4.03274	0.00179085
TRINITY_DN15419_c0_g2_i1	0.353099	5.77925	4.03274	0.00179085	Fimbrial protein pilin
TRINITY_DN4734_c0_g2_i1	276.144	4512.86	4.03055	0
TRINITY_DN8338_c0_g1_i1	1.31638	21.4985	4.02958	0.00134264
TRINITY_DN3760_c0_g1_i3	41.5547	678.37	4.02899	1.11022e-16
TRINITY_DN1267_c0_g1_i1	0.353099	5.74626	4.02448	0.00230175
TRINITY_DN676_c0_g1_i1	996.516	16208.7	4.02373	0
TRINITY_DN24685_c0_g1_i1	0.503177	8.18431	4.02372	0.0036589
TRINITY_DN439_c0_g2_i1	117.815	1914.06	4.02205	0
TRINITY_DN4567_c0_g2_i2	0.286493	4.65352	4.02175	0.0038806
TRINITY_DN14518_c0_g1_i1	0.454047	7.37375	4.02148	0.00375377
TRINITY_DN3931_c0_g2_i2	0.696161	11.3013	4.02092	0.00386901
TRINITY_DN22031_c0_g1_i1	0.455171	7.38218	4.01957	0.000371655
TRINITY_DN1576_c0_g1_i2	2.09314	33.918	4.01831	0.0028826
TRINITY_DN3631_c0_g5_i1	1.16406	18.8468	4.01708	0.00244159
TRINITY_DN23216_c0_g1_i1	0.605249	9.79437	4.01635	0.0018161
TRINITY_DN23124_c0_g1_i1	291.02	4698.9	4.01313	2.10942e-15
TRINITY_DN10501_c0_g1_i1	0.353099	5.70091	4.01305	0.00406553
TRINITY_DN15658_c0_g1_i1	1.20825	19.5033	4.01273	0.00234403
TRINITY_DN620_c0_g2_i1	8.38823	135.383	4.01254	0
TRINITY_DN12879_c0_g1_i2	0.353099	5.69076	4.01048	0.00288761
TRINITY_DN8654_c0_g1_i2	0.353099	5.69048	4.01041	0.00258723
TRINITY_DN2046_c0_g1_i2	125.427	2019.51	4.00908	1.11022e-15
TRINITY_DN22690_c0_g1_i1	0.910342	14.6349	4.00686	0.00129728
TRINITY_DN16374_c0_g1_i1	0.454047	7.29541	4.00608	0.00334418
TRINITY_DN3000_c0_g1_i1	3.12495	50.1985	4.00574	0.00221783
TRINITY_DN12896_c0_g1_i1	0.455171	7.30385	4.00418	0.00180411
TRINITY_DN24543_c0_g1_i1	0.353099	5.65818	4.00219	0.00223885
TRINITY_DN19433_c0_g1_i1	0.659316	10.5511	4.00029	0.0029031	Fe-S oxidoreductase (Fragment)
TRINITY_DN1520_c0_g1_i1	54.9789	879.048	3.99899	3.33067e-16
TRINITY_DN698_c0_g2_i1	8.08358	128.985	3.99607	3.33067e-16
TRINITY_DN10225_c0_g1_i2	4.30413	68.6284	3.99501	0.00215451
TRINITY_DN15238_c0_g1_i1	0.455171	7.25268	3.99403	0.00232432
TRINITY_DN6070_c0_g2_i1	3.13169	49.8891	3.99371	0.00129256
TRINITY_DN24545_c0_g1_i1	0.353099	5.61545	3.99126	0.00372605
TRINITY_DN6727_c0_g1_i1	1.85267	29.4376	3.98998	0.00192477
TRINITY_DN1882_c0_g1_i2	32.6684	518.004	3.98699	2.22045e-16
TRINITY_DN16898_c0_g1_i1	0.455171	7.20995	3.98551	0.00193031
TRINITY_DN23681_c0_g1_i1	0.353099	5.58602	3.98368	0.0038627
TRINITY_DN4004_c0_g3_i1	65.3174	1031.1	3.98058	0
TRINITY_DN20960_c0_g1_i1	1.4124	22.2922	3.98032	0.00223871
TRINITY_DN16703_c0_g1_i1	0.353099	5.57272	3.98024	0.00318737
TRINITY_DN942_c0_g1_i1	113.83	1795.68	3.97958	4.44089e-16
TRINITY_DN11275_c0_g1_i1	2.83242	44.574	3.9761	0.000808206
TRINITY_DN2429_c1_g3_i1	0.809394	12.7167	3.97374	0.00208844
TRINITY_DN1213_c0_g3_i4	728.777	11440.5	3.97252	1.11022e-16
TRINITY_DN19884_c0_g1_i1	0.353099	5.53842	3.97133	0.00114394
TRINITY_DN2110_c0_g1_i2	5.11546	80.1813	3.97033	0.000859361
TRINITY_DN7512_c0_g1_i1	0.605249	9.48364	3.96984	0.00203612
TRINITY_DN16523_c0_g1_i1	0.353099	5.52998	3.96913	0.00190633
TRINITY_DN6217_c1_g1_i1	23.3659	365.717	3.96825	3.33067e-16
TRINITY_DN13838_c0_g1_i1	4.44583	69.5509	3.96755	0.000336736
TRINITY_DN2550_c0_g2_i1	7.76817	121.511	3.96737	2.22045e-16
TRINITY_DN20038_c0_g1_i1	0.353099	5.51996	3.96651	0.00654405
TRINITY_DN8498_c0_g4_i1	2.41112	37.6846	3.9662	0.00372111
TRINITY_DN24234_c0_g1_i1	0.455171	7.10706	3.96477	0.00216674
TRINITY_DN7273_c0_g1_i1	0.604125	9.43248	3.96472	0.00165239
TRINITY_DN21070_c0_g1_i1	1.30651	20.3384	3.96042	0.00305935
TRINITY_DN19345_c0_g1_i1	0.353099	5.49569	3.96016	0.000287588
TRINITY_DN1948_c0_g1_i1	33.84	525.669	3.95735	2.22045e-16
TRINITY_DN10632_c0_g1_i1	0.353099	5.47723	3.9553	0.00161153
TRINITY_DN22309_c0_g1_i1	1.11224	17.2523	3.95525	0.00122616
TRINITY_DN7546_c0_g1_i1	4.1313	64.052	3.95458	0.000985006
TRINITY_DN16216_c0_g1_i1	0.910342	14.1092	3.95408	0.00200471
TRINITY_DN12866_c0_g1_i1	0.455171	7.05024	3.95319	0.00243052
TRINITY_DN5982_c0_g1_i1	17.7591	274.629	3.95086	3.33067e-16
TRINITY_DN9453_c0_g1_i1	0.353099	5.46008	3.95078	0.00259563
TRINITY_DN3546_c0_g1_i2	2.92974	45.2825	3.95011	0.000317046
TRINITY_DN14813_c0_g1_i1	0.758016	11.7139	3.94984	0.00202259
TRINITY_DN17987_c0_g1_i1	0.353099	5.45296	3.9489	0.00185725
TRINITY_DN19568_c0_g1_i1	0.353099	5.45296	3.9489	0.00185725
TRINITY_DN23606_c0_g1_i1	42.1566	650.825	3.94844	0
TRINITY_DN4633_c0_g3_i1	3.33359	51.4242	3.9473	0.000548215
TRINITY_DN8679_c0_g2_i1	5.94886	91.632	3.94517	0.000287389
TRINITY_DN1727_c0_g2_i1	4.74373	73.0145	3.94409	0.000766063
TRINITY_DN17920_c0_g1_i1	0.353099	5.4345	3.944	0.00191835
TRINITY_DN5104_c0_g1_i1	0.353099	5.4345	3.944	0.00191835
TRINITY_DN15096_c0_g1_i1	0.454047	6.98468	3.94328	0.00362352
TRINITY_DN1487_c0_g2_i1	5.97261	91.7734	3.94164	2.6813e-12
TRINITY_DN24464_c0_g1_i1	0.353099	5.41866	3.93979	0.00274029
TRINITY_DN3000_c0_g2_i1	14.2025	217.877	3.9393	4.44089e-16
TRINITY_DN14040_c0_g1_i1	0.353099	5.39177	3.93261	0.00192617
TRINITY_DN21513_c0_g1_i1	0.605249	9.22595	3.9301	0.00193871
TRINITY_DN15952_c0_g1_i1	0.353099	5.37462	3.92802	0.00239889
TRINITY_DN24319_c0_g1_i1	0.353099	5.37462	3.92802	0.00239889
TRINITY_DN24466_c0_g1_i1	0.353099	5.37462	3.92802	0.00239889
TRINITY_DN17594_c0_g1_i1	0.863461	13.1395	3.92764	0.0112209
TRINITY_DN6638_c0_g3_i1	2.94564	44.7716	3.92593	0.00270484
TRINITY_DN21852_c0_g1_i1	0.454047	6.89922	3.92552	0.00226592
TRINITY_DN9903_c0_g1_i1	0.454047	6.89922	3.92552	0.00226592
TRINITY_DN1148_c0_g2_i2	36.7183	557.821	3.92523	5.55112e-16
TRINITY_DN9453_c0_g2_i1	0.706198	10.7234	3.92454	0.00214296
TRINITY_DN10721_c1_g1_i1	0.684217	10.3673	3.92145	0.0021036
TRINITY_DN17070_c0_g1_i1	0.353099	5.34904	3.92114	0.00220756
TRINITY_DN21268_c0_g1_i1	0.556119	8.42382	3.92101	0.00274686
TRINITY_DN1989_c0_g1_i2	23.286	352.549	3.92029	0
TRINITY_DN18859_c0_g1_i1	1.41015	21.3431	3.91985	0.00245635
TRINITY_DN2198_c0_g1_i2	0.353099	5.34389	3.91975	0.00160329
TRINITY_DN3128_c0_g1_i2	5.30445	80.2668	3.91953	4.88498e-15
TRINITY_DN4001_c0_g3_i1	1.05974	16.0313	3.91911	0.0067575
TRINITY_DN10045_c0_g1_i1	0.353099	5.34032	3.91878	0.00273229
TRINITY_DN19770_c0_g1_i1	0.455171	6.88404	3.91877	0.00206551
TRINITY_DN5698_c0_g1_i1	39.3852	595.468	3.9183	2.22045e-15	SnoaL-like polyketide cyclase
TRINITY_DN56_c0_g4_i2	154.39	2332.52	3.91724	1.33227e-15
TRINITY_DN10087_c0_g1_i1	0.353099	5.33189	3.9165	0.00212792
TRINITY_DN18186_c0_g1_i1	0.353099	5.33189	3.9165	0.00212792
TRINITY_DN20889_c0_g1_i1	0.353099	5.33189	3.9165	0.00212792
TRINITY_DN22143_c0_g1_i1	0.353099	5.33189	3.9165	0.00212792
TRINITY_DN8281_c0_g2_i1	0.455171	6.86362	3.91449	0.00399598
TRINITY_DN22568_c0_g1_i1	1.3727	20.6892	3.91379	0.00386373
TRINITY_DN19801_c0_g1_i1	0.455171	6.85649	3.91299	0.00240781
TRINITY_DN22159_c0_g1_i1	0.353099	5.29759	3.90719	0.000853063
TRINITY_DN14053_c0_g2_i1	0.604125	9.06215	3.90693	0.00219938
TRINITY_DN1070_c0_g1_i1	13.0718	196.03	3.90654	0
TRINITY_DN16473_c0_g1_i1	0.455171	6.8222	3.90576	0.00114762
TRINITY_DN9006_c0_g1_i1	0.758016	11.3177	3.9002	0.00221505
TRINITY_DN2491_c0_g1_i1	11.3476	169.373	3.89975	0.000854246
TRINITY_DN2757_c0_g1_i2	24.8741	371.163	3.89934	0.000957455
TRINITY_DN15434_c0_g1_i1	1.82068	27.1653	3.89921	0.00238214
TRINITY_DN11068_c0_g1_i3	0.556119	8.2872	3.89742	0.00617102
TRINITY_DN10987_c0_g1_i1	0.455171	6.77815	3.89641	0.00190679
TRINITY_DN1154_c0_g2_i1	23.0259	342.781	3.89596	2.22045e-16
TRINITY_DN5784_c0_g1_i1	2.22448	33.1108	3.89576	0.00111028
TRINITY_DN8013_c0_g1_i1	0.85784	12.7484	3.89346	0.00446792
TRINITY_DN19774_c0_g1_i1	1.31863	19.5816	3.89239	0.00377512
TRINITY_DN9083_c0_g1_i1	103.609	1536.3	3.89024	0
TRINITY_DN24528_c0_g1_i1	0.556119	8.22704	3.88691	0.00108259
TRINITY_DN16914_c0_g1_i1	2.2191	32.8019	3.88573	0.00246233
TRINITY_DN19025_c0_g1_i1	7.86555	116.237	3.88538	5.67872e-11
TRINITY_DN7709_c0_g1_i2	4.96401	73.2774	3.88379	0.000337618
TRINITY_DN1326_c2_g1_i1	1.80587	26.6252	3.88202	0.0059726
TRINITY_DN4215_c0_g2_i2	5.74992	84.6866	3.88052	0.00152405
TRINITY_DN2757_c0_g2_i1	6.33065	93.1999	3.8799	0.00303403
TRINITY_DN22653_c0_g1_i1	0.556119	8.17587	3.87791	0.00191359
TRINITY_DN1004_c0_g2_i1	116.531	1710.4	3.87555	0
TRINITY_DN8457_c0_g1_i1	0.604125	8.86275	3.87483	0.00198304
TRINITY_DN12111_c0_g1_i1	0.353099	5.17653	3.87384	0.00133827
TRINITY_DN16194_c0_g1_i1	0.353099	5.17653	3.87384	0.00133827
TRINITY_DN17058_c0_g1_i1	0.353099	5.17653	3.87384	0.00133827
TRINITY_DN3321_c0_g2_i2	685.207	10039.8	3.87304	8.21565e-15
TRINITY_DN14537_c0_g1_i1	10.2165	149.596	3.87209	2.22045e-16
TRINITY_DN17618_c0_g1_i1	29.0866	425.476	3.87065	5.55112e-16
TRINITY_DN11669_c0_g1_i1	0.455171	6.64996	3.86886	0.00270557
TRINITY_DN24088_c0_g1_i1	1.40633	20.5391	3.86836	0.00194891
TRINITY_DN5699_c0_g2_i1	2.10603	30.7524	3.8681	0.00450931
TRINITY_DN15817_c0_g1_i1	0.454047	6.6241	3.86681	0.00175768
TRINITY_DN7603_c0_g5_i1	0.604125	8.81289	3.8667	0.00473519
TRINITY_DN866_c0_g1_i1	1251.55	18238.3	3.86518	0
TRINITY_DN9048_c0_g1_i1	0.454047	6.61567	3.86497	0.00246867
TRINITY_DN8485_c0_g1_i1	0.809394	11.7838	3.86381	0.00221674
TRINITY_DN18589_c0_g1_i1	0.353099	5.13379	3.86188	0.00255191	Molecular chaperone GrpE
TRINITY_DN437_c0_g2_i1	138.987	2018.65	3.86037	2.66454e-15
TRINITY_DN4946_c0_g1_i1	337.947	4908.22	3.86033	0
TRINITY_DN2752_c1_g1_i1	2.18478	31.7175	3.85972	0.00367679
TRINITY_DN7586_c0_g3_i1	7.08935	102.821	3.85833	0.000714985
TRINITY_DN6944_c0_g1_i1	4.88803	70.8382	3.8572	0.00110234
TRINITY_DN2690_c0_g3_i1	87.0266	1260.25	3.85611	6.66134e-16
TRINITY_DN18115_c0_g1_i1	8.13472	117.67	3.85451	0.00134958
TRINITY_DN11744_c0_g1_i2	0.910342	13.1517	3.85269	0.00191246
TRINITY_DN8302_c0_g1_i1	0.353099	5.10113	3.85267	0.00174499
TRINITY_DN17869_c0_g1_i1	2.01808	29.1494	3.85241	0.00168345
TRINITY_DN19010_c0_g1_i1	0.353099	5.0995	3.85221	0.00269539
TRINITY_DN8863_c0_g4_i1	0.353099	5.09819	3.85184	0.00517166
TRINITY_DN9681_c0_g1_i3	0.515628	7.43348	3.84964	0.00196013
TRINITY_DN21873_c0_g1_i1	342.826	4933.92	3.84719	2.55351e-15
TRINITY_DN1640_c0_g1_i1	7.17659	103.28	3.84712	0.000415661
TRINITY_DN11182_c0_g2_i1	0.455171	6.54576	3.84608	0.0029438
TRINITY_DN13124_c0_g1_i2	3.4825	50.0671	3.84567	0.00155545
TRINITY_DN16875_c0_g1_i1	0.353099	5.07457	3.84514	0.00224715
TRINITY_DN1021_c0_g1_i1	106.433	1529	3.84457	0
TRINITY_DN3209_c0_g1_i1	1.48883	21.3612	3.84274	0.00684223
TRINITY_DN1931_c0_g2_i1	5.45892	78.3115	3.84254	0.000884734
TRINITY_DN24355_c0_g1_i1	0.353099	5.05677	3.84007	0.00193234
TRINITY_DN21925_c0_g1_i1	0.353099	5.05546	3.8397	0.0024573
TRINITY_DN22710_c0_g1_i1	0.353099	5.05546	3.8397	0.0024573
TRINITY_DN24137_c0_g1_i1	0.353099	5.05546	3.8397	0.0024573
TRINITY_DN6944_c0_g1_i2	0.532511	7.6183	3.83858	0.00221982
TRINITY_DN4995_c0_g1_i4	0.806022	11.5101	3.83594	0.00190286
TRINITY_DN10161_c0_g1_i1	1.01354	14.4711	3.8357	0.00196396
TRINITY_DN22272_c0_g1_i1	5.64596	80.6077	3.83563	0.0016217
TRINITY_DN16617_c0_g1_i1	0.809394	11.5514	3.83508	0.00213711
TRINITY_DN1149_c0_g1_i1	185.057	2637.4	3.83308	0
TRINITY_DN2069_c0_g1_i1	3.75427	53.4656	3.83201	0.000654439
TRINITY_DN19197_c0_g1_i1	1.00792	14.35	3.8316	0.00174659
TRINITY_DN7278_c0_g3_i1	0.353099	5.02583	3.83122	0.0012933
TRINITY_DN5073_c0_g1_i1	0.353099	5.0256	3.83115	0.00953389
TRINITY_DN5207_c0_g1_i3	0.353099	5.01867	3.82916	0.00950111
TRINITY_DN7256_c0_g2_i1	0.706198	10.0281	3.82783	0.00229597
TRINITY_DN23169_c0_g1_i1	0.353099	5.01273	3.82745	0.0032545
TRINITY_DN17831_c0_g1_i1	3.41748	48.4072	3.82422	0.00361364
TRINITY_DN3167_c0_g4_i1	46.493	658.197	3.82343	0
TRINITY_DN2859_c0_g5_i1	0.454047	6.42628	3.82307	0.00683668
TRINITY_DN17447_c0_g1_i1	1.01354	14.3449	3.82307	0.00654521
TRINITY_DN20719_c0_g1_i1	0.863461	12.2163	3.82253	0.00956451
TRINITY_DN16204_c0_g1_i1	0.556119	7.86515	3.82201	0.00122551
TRINITY_DN1771_c0_g2_i1	212.744	3000.56	3.81804	1.55431e-15
TRINITY_DN11575_c0_g1_i1	0.353099	4.97843	3.81755	0.00185759
TRINITY_DN15412_c0_g1_i1	0.353099	4.97843	3.81755	0.00185759
TRINITY_DN14556_c0_g1_i2	0.353099	4.97672	3.81705	0.00258712
TRINITY_DN8350_c0_g1_i1	0.353099	4.97619	3.8169	0.000351597
TRINITY_DN17118_c0_g1_i1	0.353099	4.97	3.8151	0.00197202
TRINITY_DN12860_c0_g1_i1	0.353099	4.96999	3.8151	0.00613252
TRINITY_DN3285_c0_g2_i1	4.70103	66.1153	3.81393	0.00092435
TRINITY_DN16641_c0_g1_i1	218.916	3078.62	3.81384	1.11022e-16
TRINITY_DN12112_c0_g1_i1	0.353099	4.96222	3.81284	0.00923372
TRINITY_DN996_c0_g2_i1	99.6151	1399.67	3.81258	1.11022e-16
TRINITY_DN9519_c0_g1_i1	0.503177	7.06302	3.81115	0.00331216
TRINITY_DN22205_c0_g1_i1	1.10955	15.5652	3.81028	0.00205746
TRINITY_DN23003_c0_g1_i1	0.455171	6.38328	3.80982	0.00153045
TRINITY_DN5686_c0_g2_i1	0.353099	4.94789	3.80867	0.00891635
TRINITY_DN23554_c0_g1_i1	0.455171	6.37484	3.80791	0.00198701
TRINITY_DN17501_c0_g1_i1	0.758016	10.6036	3.80618	0.00304956
TRINITY_DN16227_c0_g1_i1	5.45619	76.2989	3.8057	0.000750877
TRINITY_DN7095_c0_g7_i1	0.454047	6.34767	3.80531	0.00207238
TRINITY_DN9569_c0_g1_i1	0.353099	4.9357	3.80511	0.000293857
TRINITY_DN6860_c0_g1_i3	9.33754	130.364	3.80335	0.000114393
TRINITY_DN6016_c0_g1_i1	3.0065	41.9553	3.8027	0.00596663
TRINITY_DN1896_c0_g2_i1	8.10381	112.946	3.80088	0.000821376
TRINITY_DN7905_c0_g3_i1	1.28667	17.9325	3.80086	0.00182901
TRINITY_DN13842_c0_g1_i1	0.353099	4.91724	3.79971	0.0067707
TRINITY_DN21647_c0_g1_i1	0.556119	7.74408	3.79963	0.000656069
TRINITY_DN2468_c0_g1_i3	310.994	4328.43	3.79888	0
TRINITY_DN22263_c0_g1_i1	302.567	4201.39	3.79554	8.54872e-15
TRINITY_DN3037_c0_g2_i1	18.1897	252.355	3.79426	0.000994024
TRINITY_DN3904_c0_g1_i1	159.717	2215.42	3.79399	0
TRINITY_DN1528_c0_g1_i1	1446.21	20054.7	3.79359	0
TRINITY_DN4903_c0_g1_i1	2.02483	28.0748	3.7934	0.00226615
TRINITY_DN4030_c0_g1_i1	4.7455	65.7895	3.79323	0.00226329
TRINITY_DN16483_c0_g1_i1	0.353099	4.89297	3.79257	0.00154993
TRINITY_DN11231_c0_g1_i1	0.353099	4.88373	3.78984	0.00222544
TRINITY_DN1213_c0_g1_i2	53.3308	735.74	3.78615	0
TRINITY_DN18045_c0_g1_i1	0.454047	6.26221	3.78576	0.00270389
TRINITY_DN3167_c0_g3_i1	1.51828	20.8958	3.7827	0.00237729
TRINITY_DN11195_c0_g1_i1	0.353099	4.85867	3.78242	0.00228353
TRINITY_DN17409_c0_g1_i1	0.962161	13.2385	3.78231	0.00201774
TRINITY_DN13889_c0_g1_i1	0.353099	4.85736	3.78203	0.00249311
TRINITY_DN2297_c0_g2_i1	27.3941	376.514	3.78077	1.11022e-16
TRINITY_DN10537_c0_g2_i1	0.353099	4.85024	3.77991	0.00212019
TRINITY_DN6942_c0_g1_i1	91.3247	1254.08	3.77948	7.77156e-16
TRINITY_DN14403_c0_g1_i1	0.353099	4.84218	3.77751	0.0104624
TRINITY_DN1931_c0_g1_i2	5.85521	80.2866	3.77737	0.000384093
TRINITY_DN8530_c0_g2_i1	2.21685	30.3807	3.77657	0.00208678
TRINITY_DN1064_c0_g4_i1	9.02491	123.673	3.77647	1.22125e-15
TRINITY_DN13944_c0_g1_i1	0.353099	4.83178	3.77441	0.00266304
TRINITY_DN490_c0_g1_i1	135.511	1854.15	3.77428	2.22045e-16
TRINITY_DN20279_c0_g1_i1	3.34346	45.7465	3.77425	0.00183368
TRINITY_DN11899_c0_g2_i1	0.959913	13.12	3.77272	0.00190586
TRINITY_DN4792_c0_g1_i1	0.655944	8.95083	3.77038	0.00262667
TRINITY_DN2357_c0_g2_i1	1.37045	18.6901	3.76955	0.00253375
TRINITY_DN17766_c0_g1_i1	0.353099	4.81463	3.76928	0.00197815
TRINITY_DN20610_c0_g1_i1	0.353099	4.81463	3.76928	0.00197815
TRINITY_DN23914_c0_g1_i1	0.353099	4.81463	3.76928	0.00197815
TRINITY_DN7378_c0_g2_i1	0.706198	9.62926	3.76928	0.00225177
TRINITY_DN1205_c0_g1_i1	8.32165	113.444	3.76897	0.00155164
TRINITY_DN16763_c0_g1_i1	0.556119	7.54729	3.76249	0.00261528
TRINITY_DN22196_c0_g1_i1	0.910342	12.3522	3.76221	0.00201453
TRINITY_DN16340_c0_g1_i1	0.353099	4.78905	3.7616	0.00158865
TRINITY_DN8475_c0_g1_i1	0.556119	7.53755	3.76063	0.00240621
TRINITY_DN24305_c0_g1_i1	21.1424	286.222	3.75892	0
TRINITY_DN864_c1_g1_i1	0.803333	10.8703	3.75825	0.00665575
TRINITY_DN19582_c0_g1_i1	0.803333	10.8632	3.75731	0.00626834
TRINITY_DN16736_c0_g1_i1	0.353099	4.7719	3.75642	0.00217874
TRINITY_DN17419_c0_g1_i1	0.353099	4.7719	3.75642	0.00217874
TRINITY_DN12441_c0_g2_i1	1.7103	23.1014	3.75566	0.0020346
TRINITY_DN12347_c1_g2_i1	0.454047	6.1327	3.75561	0.00262035
TRINITY_DN13885_c0_g1_i1	0.454047	6.1327	3.75561	0.00262035
TRINITY_DN11326_c0_g1_i1	0.454047	6.12268	3.75325	0.00913219
TRINITY_DN219_c0_g2_i1	149.084	2009.68	3.75277	0
TRINITY_DN15073_c0_g2_i1	1.31863	17.7708	3.7524	0.00390748
TRINITY_DN56_c0_g5_i2	86.3939	1163.75	3.75171	2.22045e-15
TRINITY_DN9382_c0_g1_i1	41.6986	561.5	3.75122	0.000827681
TRINITY_DN20602_c0_g1_i1	1.11449	15.0039	3.75088	0.00321849
TRINITY_DN8569_c0_g2_i1	4.05279	54.5309	3.75009	0.001153
TRINITY_DN16894_c0_g1_i1	0.353099	4.74632	3.74867	0.00677541
TRINITY_DN19905_c0_g1_i1	0.353099	4.74632	3.74867	0.00677541
TRINITY_DN23113_c0_g1_i1	0.353099	4.74632	3.74867	0.00677541
TRINITY_DN9988_c0_g1_i1	19.9391	267.652	3.74668	0
TRINITY_DN19113_c0_g1_i1	4.51984	60.6422	3.74598	0.0019819
TRINITY_DN19566_c0_g1_i1	15.8092	212.064	3.74566	1.11022e-16
TRINITY_DN8764_c0_g1_i1	0.905405	12.1372	3.74473	0.00838839
TRINITY_DN3009_c0_g3_i1	0.803333	10.7687	3.74471	0.0110329
TRINITY_DN12594_c0_g1_i1	0.353099	4.72917	3.74344	0.00191147
TRINITY_DN22687_c0_g1_i1	0.353099	4.72917	3.74344	0.00191147
TRINITY_DN1670_c0_g1_i10	6.89139	92.162	3.74131	0.00156268
TRINITY_DN4755_c0_g1_i2	5.28964	70.6911	3.74029	0.00151441
TRINITY_DN3598_c0_g2_i1	22.6787	302.939	3.73962	2.22045e-16
TRINITY_DN21822_c0_g1_i1	0.455171	6.07995	3.73958	0.00676456
TRINITY_DN9416_c0_g1_i3	2.82689	37.7435	3.73894	0.00658026
TRINITY_DN5329_c0_g4_i1	26.1186	348.701	3.73885	5.55112e-16
TRINITY_DN22902_c0_g1_i1	0.353099	4.71268	3.7384	0.00201159
TRINITY_DN2229_c0_g1_i3	6.25955	83.4617	3.73698	0.0011901
TRINITY_DN22140_c0_g1_i1	3.02982	40.397	3.73695	0.00209373
TRINITY_DN7334_c0_g1_i1	5.04702	67.1996	3.73495	0.000862063
TRINITY_DN18114_c0_g1_i1	0.454047	6.03722	3.73297	0.00278428
TRINITY_DN19440_c0_g1_i1	0.353099	4.69487	3.73294	0.00114918
TRINITY_DN19378_c0_g1_i1	8.67763	115.321	3.73221	6.34746e-11
TRINITY_DN1626_c3_g1_i1	54.8349	728.161	3.73109	0
TRINITY_DN16930_c0_g1_i1	0.353099	4.68644	3.73035	0.00658839
TRINITY_DN23360_c0_g1_i1	0.353099	4.68644	3.73035	0.00658839
TRINITY_DN12999_c0_g1_i1	0.556119	7.38087	3.73032	0.00267081
TRINITY_DN10309_c0_g1_i1	1.818	24.1262	3.73018	0.00185434
TRINITY_DN6381_c0_g1_i1	35.0495	465.075	3.73	1.11022e-16
TRINITY_DN7624_c0_g1_i1	0.605249	8.02632	3.72914	0.00671511
TRINITY_DN24529_c0_g1_i1	0.659316	8.74299	3.72908	0.002609
TRINITY_DN8363_c0_g3_i1	0.353099	4.67838	3.72787	0.00631591
TRINITY_DN19620_c0_g1_i1	0.503177	6.66552	3.72758	0.00863833
TRINITY_DN4804_c0_g1_i2	4.10623	54.394	3.72756	0.00246387
TRINITY_DN1636_c0_g3_i1	5.85284	77.5154	3.72727	0.000932024
TRINITY_DN4578_c0_g1_i2	3.38283	44.761	3.72594	0.0018714
TRINITY_DN5980_c0_g2_i1	6.36477	84.1586	3.72493	0.00105696
TRINITY_DN210_c0_g2_i2	12.8093	169.166	3.72317	4.81625e-05
TRINITY_DN23622_c0_g1_i1	0.454047	5.99449	3.72272	0.00155658
TRINITY_DN10145_c0_g1_i1	14.0967	185.88	3.72094	0
TRINITY_DN14643_c0_g1_i1	0.758016	9.99116	3.72035	0.00380815
TRINITY_DN1508_c1_g2_i1	1.11224	14.653	3.71966	0.00116644
TRINITY_DN9985_c0_g2_i1	464.936	6125.01	3.71961	1.33227e-15
TRINITY_DN9238_c0_g1_i2	0.353099	4.64999	3.71908	0.00214411
TRINITY_DN2948_c0_g5_i1	0.454047	5.97734	3.71859	0.0034261
TRINITY_DN8567_c0_g2_i1	0.503177	6.62279	3.7183	0.00680439
TRINITY_DN8304_c0_g1_i1	0.454047	5.97297	3.71754	0.00274175
TRINITY_DN8216_c0_g2_i1	0.556119	7.30385	3.71519	0.00231218
TRINITY_DN19382_c0_g1_i1	546.594	7164.03	3.71223	0
TRINITY_DN9779_c2_g1_i1	0.353099	4.62141	3.71019	0.00259036
TRINITY_DN19169_c0_g1_i1	0.353099	4.6201	3.70978	0.00923464
TRINITY_DN22078_c0_g1_i1	1.10955	14.5138	3.70938	0.00246516
TRINITY_DN10105_c0_g1_i1	0.353099	4.61654	3.70867	0.00199993
TRINITY_DN16033_c0_g1_i1	2.21416	28.9318	3.70782	0.00266094
TRINITY_DN10809_c0_g1_i1	0.605249	7.90788	3.70769	0.00227281
TRINITY_DN22074_c0_g1_i1	275.276	3594.2	3.70672	5.55112e-16
TRINITY_DN7009_c0_g3_i1	1.46353	19.0934	3.70555	0.0112399
TRINITY_DN902_c0_g2_i1	70.3544	917.515	3.70502	0
TRINITY_DN11993_c0_g1_i1	0.760264	9.91282	3.70472	0.00212915
TRINITY_DN22739_c0_g1_i1	0.455171	5.93461	3.70467	0.00377466
TRINITY_DN21664_c0_g1_i1	0.503177	6.55448	3.70334	0.00678857
TRINITY_DN5050_c0_g1_i1	0.503177	6.55448	3.70334	0.00678857
TRINITY_DN10059_c0_g3_i1	1.20981	15.7232	3.70003	0.00623661
TRINITY_DN18364_c0_g1_i1	0.454047	5.90031	3.69988	0.00132265
TRINITY_DN3128_c0_g2_i1	0.503177	6.53733	3.69956	0.00230569
TRINITY_DN4001_c0_g2_i1	7.88481	102.412	3.69916	0.00115911
TRINITY_DN16693_c0_g1_i1	0.760264	9.87009	3.69849	0.00215417
TRINITY_DN2667_c0_g1_i1	421.879	5474.69	3.69788	2.22045e-16
TRINITY_DN7009_c0_g1_i1	0.655944	8.50085	3.69596	0.00667589
TRINITY_DN16697_c0_g1_i1	0.353099	4.57381	3.69525	0.002401
TRINITY_DN8713_c0_g1_i1	0.353099	4.57381	3.69525	0.002401
TRINITY_DN847_c0_g2_i1	1941.68	25084.5	3.69142	1.11022e-15
TRINITY_DN1938_c0_g1_i1	0.454047	5.85758	3.68939	0.00237917
TRINITY_DN4075_c0_g2_i1	0.353099	4.54888	3.68737	0.00195294
TRINITY_DN24845_c0_g1_i1	0.454047	5.84915	3.68731	0.00514669
TRINITY_DN525_c0_g2_i1	38.3815	494.377	3.68713	2.66454e-15
TRINITY_DN19396_c0_g1_i1	13.1557	169.319	3.68598	2.12571e-08	GGACT domain-containing protein (Fragment)
TRINITY_DN16073_c0_g1_i1	4.84737	62.361	3.68537	0.000285376
TRINITY_DN12520_c0_g2_i1	0.353099	4.53951	3.68439	0.00370931
TRINITY_DN22643_c0_g1_i1	0.353099	4.5382	3.68398	0.0104733
TRINITY_DN1931_c0_g1_i1	7.78916	100.086	3.68363	0.000603812
TRINITY_DN11659_c0_g1_i1	1.16855	15.0123	3.68335	0.00566977
TRINITY_DN7625_c0_g1_i1	0.904281	11.5928	3.68031	0.00670168
TRINITY_DN2639_c0_g2_i1	74.1674	950.426	3.67972	0
TRINITY_DN4751_c0_g2_i3	46.0154	589.335	3.6789	3.33067e-16
TRINITY_DN455_c0_g2_i1	107.879	1381.39	3.67864	1.11022e-15
TRINITY_DN15144_c0_g1_i1	2.62245	33.5309	3.6765	0.00206138
TRINITY_DN12544_c0_g1_i1	0.353099	4.51458	3.67645	0.00215728
TRINITY_DN13047_c0_g1_i1	0.353099	4.51458	3.67645	0.00215728
TRINITY_DN4560_c0_g1_i1	4.43551	56.6938	3.67602	0.00232745
TRINITY_DN1508_c1_g3_i1	3.33447	42.5723	3.67439	0.00127783
TRINITY_DN4472_c0_g1_i1	2.85084	36.3594	3.67287	0.00513543
TRINITY_DN1366_c0_g2_i1	3.74139	47.7126	3.67272	0.00206454
TRINITY_DN4887_c0_g1_i1	14.0328	178.943	3.67262	0.000288404
TRINITY_DN13313_c0_g1_i1	0.353099	4.49547	3.67033	0.00578753
TRINITY_DN23908_c0_g1_i1	0.353099	4.49547	3.67033	0.00578753
TRINITY_DN437_c0_g1_i1	32.3188	411.113	3.66909	1.33227e-15
TRINITY_DN491_c0_g4_i1	33.2137	422.345	3.66857	0
TRINITY_DN24724_c0_g1_i1	0.353099	4.48834	3.66804	0.00159383
TRINITY_DN683_c0_g1_i1	266.953	3390.3	3.66676	0
TRINITY_DN14660_c0_g1_i1	0.809394	10.2773	3.66648	0.00224206
TRINITY_DN36_c0_g2_i1	149.208	1891.87	3.66442	3.77476e-15
TRINITY_DN20941_c0_g1_i1	0.604125	7.65731	3.66392	0.00213398
TRINITY_DN6844_c1_g1_i1	1.7103	21.6707	3.66342	0.00306897
TRINITY_DN15431_c1_g1_i1	0.605249	7.66705	3.66307	0.00349416
TRINITY_DN1697_c0_g1_i1	2.27237	28.7374	3.66066	0.00679892
TRINITY_DN4755_c0_g1_i1	0.585838	7.38885	3.65678	0.00379055
TRINITY_DN18423_c0_g1_i1	0.353099	4.45274	3.65655	0.00265416
TRINITY_DN18553_c0_g1_i1	0.353099	4.45274	3.65655	0.00265416
TRINITY_DN19252_c0_g1_i1	0.353099	4.45274	3.65655	0.00265416
TRINITY_DN19109_c0_g1_i1	0.706198	8.90491	3.65646	0.0102986
TRINITY_DN17528_c0_g1_i1	3.4296	43.0864	3.65112	0.0012741
TRINITY_DN12525_c0_g1_i1	6.65818	83.6052	3.65039	0.00111376
TRINITY_DN8368_c0_g1_i1	0.908094	11.3876	3.64847	0.00206752
TRINITY_DN8362_c0_g2_i1	0.959913	12.033	3.64795	0.00164634
TRINITY_DN320_c0_g1_i3	153.466	1921.32	3.6461	1.77636e-15
TRINITY_DN14800_c0_g1_i1	0.353099	4.41975	3.64582	0.00618714
TRINITY_DN3700_c0_g1_i1	13.6468	170.815	3.64581	8.5385e-08
TRINITY_DN23203_c0_g1_i1	0.353099	4.41844	3.64539	0.00190619
TRINITY_DN23_c0_g1_i1	159.408	1992.99	3.64414	6.66134e-16
TRINITY_DN14906_c0_g1_i1	0.353099	4.41001	3.64264	0.00240376
TRINITY_DN202_c0_g3_i2	775.01	9673.5	3.64175	1.11022e-16
TRINITY_DN13398_c0_g2_i1	1.40971	17.5902	3.6413	0.00672016	6-phosphogluconolactonase
TRINITY_DN7612_c1_g5_i1	0.905405	11.2749	3.63841	0.00266625
TRINITY_DN10292_c0_g2_i1	2.61033	32.44	3.63547	0.0062335
TRINITY_DN1350_c1_g1_i4	10098.4	125450	3.63492	1.11022e-16
TRINITY_DN12267_c0_g1_i1	1.82068	22.6113	3.63449	0.00206094
TRINITY_DN2752_c0_g4_i1	0.659316	8.183	3.63359	0.00198213
TRINITY_DN1051_c0_g2_i1	10.3919	128.904	3.63276	0
TRINITY_DN14605_c0_g1_i1	0.353099	4.37571	3.63137	0.00165026
TRINITY_DN16856_c0_g1_i1	14.1276	174.945	3.63032	1.11022e-16
TRINITY_DN17677_c0_g1_i1	0.556119	6.88404	3.62979	0.0040539
TRINITY_DN7621_c0_g1_i1	0.758016	9.38	3.62929	0.00202816
TRINITY_DN22087_c0_g1_i1	0.353099	4.36728	3.62859	0.00476294
TRINITY_DN3465_c0_g3_i1	0.353099	4.36728	3.62859	0.00476294
TRINITY_DN1070_c0_g2_i1	161.202	1993	3.628	7.77156e-16
TRINITY_DN677_c0_g3_i1	67.2982	831.833	3.62765	2.22045e-16	PPM-type phosphatase domain-containing protein
TRINITY_DN17027_c0_g1_i1	0.760264	9.39687	3.62761	0.00220613
TRINITY_DN20258_c0_g1_i1	0.659316	8.14739	3.6273	0.0068026
TRINITY_DN15444_c0_g1_i1	0.353099	4.35725	3.62528	0.0103763
TRINITY_DN16630_c0_g1_i1	0.353099	4.35725	3.62528	0.0103763
TRINITY_DN1839_c0_g1_i1	0.910342	11.2322	3.62509	0.00209676
TRINITY_DN11678_c0_g1_i1	0.455171	5.61545	3.62492	0.0015312
TRINITY_DN6028_c0_g1_i1	6.75371	83.2719	3.62408	0.00121547
TRINITY_DN10739_c0_g1_i1	10.5117	129.53	3.62322	0.0006442
TRINITY_DN15962_c0_g1_i1	0.353099	4.35078	3.62313	0.00247775
TRINITY_DN21142_c0_g1_i1	0.353099	4.35078	3.62313	0.00247775
TRINITY_DN8432_c0_g1_i1	1.81081	22.3077	3.62284	0.00159772
TRINITY_DN12817_c0_g1_i1	0.454047	5.58115	3.61965	0.0026361
TRINITY_DN859_c0_g1_i7	14.2923	175.64	3.61931	0.000649461
TRINITY_DN1010_c0_g1_i1	60.2245	739.437	3.61801	1.11022e-16
TRINITY_DN17100_c0_g1_i1	2.74271	33.6694	3.61777	0.00162771
TRINITY_DN6233_c1_g1_i1	1.61361	19.803	3.61735	0.00612716
TRINITY_DN10659_c0_g1_i1	0.353099	4.33298	3.61722	0.00255072
TRINITY_DN996_c0_g1_i2	109.828	1344.92	3.61421	0
TRINITY_DN7223_c2_g1_i1	7.8812	96.4828	3.61379	0.00243121
TRINITY_DN19038_c0_g1_i1	0.760264	9.30429	3.61332	0.00266743
TRINITY_DN17503_c0_g1_i1	0.806022	9.85453	3.6119	0.00618241
TRINITY_DN13710_c0_g1_i1	0.353099	4.31649	3.61171	0.00660325
TRINITY_DN16712_c0_g1_i1	0.353099	4.31452	3.61106	0.00617547
TRINITY_DN5430_c0_g2_i1	1.56785	19.1316	3.6091	0.0023833
TRINITY_DN10223_c0_g1_i1	0.959913	11.7067	3.60829	0.00345627
TRINITY_DN1246_c0_g4_i1	0.659316	8.03869	3.60792	0.0109868
TRINITY_DN3758_c0_g2_i1	1.37045	16.6936	3.60657	0.00241727
TRINITY_DN24521_c0_g1_i1	0.659316	8.02895	3.60617	0.00247551
TRINITY_DN20625_c0_g1_i1	0.353099	4.29868	3.60575	0.00225962
TRINITY_DN17435_c0_g1_i1	0.758016	9.22595	3.6054	0.00283342
TRINITY_DN17010_c0_g1_i1	0.353099	4.29737	3.60531	0.00674989
TRINITY_DN15880_c0_g1_i1	1.30651	15.8902	3.60434	0.00654095
TRINITY_DN8013_c0_g2_i1	2.78597	33.8578	3.60323	0.0021046
TRINITY_DN22876_c0_g1_i1	0.353099	4.29025	3.60292	0.00249463
TRINITY_DN17244_c0_g1_i1	141.132	1714.43	3.60262	2.44249e-15
TRINITY_DN15797_c0_g1_i1	0.605249	7.34658	3.60147	0.00162512
TRINITY_DN14127_c0_g1_i1	2.63052	31.9201	3.60105	0.00206344
TRINITY_DN9331_c0_g2_i3	3.14743	38.1827	3.60067	0.00265251
TRINITY_DN5678_c0_g1_i1	3.52486	42.7258	3.59947	0.00153809
TRINITY_DN14714_c0_g2_i1	0.503177	6.09841	3.5993	0.00267015
TRINITY_DN3326_c0_g3_i1	0.758016	9.18191	3.59849	0.00234778
TRINITY_DN21223_c0_g1_i1	0.454047	5.49569	3.59739	0.00214299
TRINITY_DN21913_c0_g2_i1	2.32499	28.1381	3.59723	0.00196645
TRINITY_DN6158_c1_g1_i1	0.353099	4.27179	3.5967	0.00320597
TRINITY_DN3765_c0_g1_i2	21.2138	256.622	3.59657	1.11022e-16
TRINITY_DN17192_c0_g1_i1	20.4573	247.445	3.59642	0.000705391
TRINITY_DN1896_c0_g1_i1	18.1742	219.737	3.59582	0.000281596
TRINITY_DN7854_c0_g1_i1	3.03206	36.6319	3.59473	0.00246112
TRINITY_DN1442_c0_g3_i1	1.11224	13.4133	3.59213	0.00353103
TRINITY_DN18838_c1_g1_i1	0.353099	4.25595	3.59134	0.00200157
TRINITY_DN11471_c0_g1_i1	0.353099	4.25464	3.59089	0.00210842
TRINITY_DN14703_c0_g1_i1	0.353099	4.25464	3.59089	0.00210842
TRINITY_DN19329_c0_g1_i1	0.353099	4.25464	3.59089	0.00210842
TRINITY_DN19840_c0_g1_i1	0.353099	4.25464	3.59089	0.00210842
TRINITY_DN15744_c0_g1_i1	0.503177	6.0628	3.59085	0.00996479
TRINITY_DN15696_c0_g1_i1	0.910342	10.9473	3.58803	0.0019045
TRINITY_DN20380_c0_g1_i1	0.454047	5.46008	3.58801	0.00611315
TRINITY_DN21068_c0_g1_i1	1.91894	23.0549	3.58669	0.00523789
TRINITY_DN3318_c0_g4_i1	86.3025	1035.48	3.58476	5.16778e-06
TRINITY_DN4815_c0_g1_i1	24.353	292.137	3.58447	0.000514834
TRINITY_DN9681_c0_g1_i2	21.7579	260.997	3.58442	0
TRINITY_DN5194_c0_g3_i1	5.14978	61.6799	3.58222	0.0017499
TRINITY_DN11454_c0_g1_i1	0.353099	4.22906	3.58219	0.00231436
TRINITY_DN12959_c0_g2_i1	0.353099	4.22906	3.58219	0.00231436
TRINITY_DN18517_c0_g1_i1	0.760264	9.10488	3.58207	0.003907
TRINITY_DN20096_c0_g1_i1	0.556119	6.6584	3.58171	0.00129539
TRINITY_DN3389_c0_g1_i1	9.885	118.293	3.58098	0.0020242
TRINITY_DN1528_c0_g2_i1	190.578	2277.15	3.57878	1.88738e-15
TRINITY_DN11430_c0_g1_i1	0.353099	4.21191	3.57633	0.00197408
TRINITY_DN1764_c0_g2_i1	3.95365	47.1532	3.5761	0.00233621
TRINITY_DN8594_c0_g1_i1	0.605249	7.21839	3.57607	0.00243888
TRINITY_DN56_c0_g3_i1	124.258	1481.28	3.57543	9.99201e-16
TRINITY_DN11527_c0_g1_i1	0.758016	9.01942	3.57273	0.00175588
TRINITY_DN6816_c0_g1_i1	2.83872	33.7723	3.57253	0.00179924
TRINITY_DN74_c0_g2_i1	93.5825	1113.29	3.57245	2.22045e-16
TRINITY_DN19958_c0_g1_i1	0.353099	4.20029	3.57235	0.00887465
TRINITY_DN22553_c0_g1_i1	0.806022	9.58653	3.57212	0.00264911
TRINITY_DN20779_c0_g1_i1	62.1629	739.151	3.57174	1.11022e-16
TRINITY_DN18765_c0_g1_i1	4.86805	57.876	3.57155	0.00199154
TRINITY_DN6441_c0_g1_i1	0.353099	4.19233	3.56961	0.00630776
TRINITY_DN833_c0_g1_i1	5235.66	62101.2	3.56818	7.10543e-15
TRINITY_DN16174_c0_g1_i1	0.353099	4.18698	3.56777	0.00680562	Fimbrial protein pilin
TRINITY_DN16144_c0_g1_i1	0.353099	4.18633	3.56754	0.00658985
TRINITY_DN4158_c0_g1_i1	0.353099	4.18633	3.56754	0.00658985
TRINITY_DN23984_c0_g1_i1	9.14204	108.379	3.56743	0.000929698
TRINITY_DN22_c1_g2_i1	267.169	3160.5	3.56433	2.22045e-16
TRINITY_DN6105_c0_g1_i1	0.503177	5.94746	3.56314	0.0021234
TRINITY_DN2690_c0_g1_i1	132.977	1570.98	3.56241	0
TRINITY_DN22496_c0_g1_i1	4.03842	47.7003	3.56214	0.00203294
TRINITY_DN11430_c0_g2_i1	0.353099	4.16918	3.56162	0.00221836
TRINITY_DN21529_c0_g1_i1	0.353099	4.16918	3.56162	0.00221836
TRINITY_DN22145_c0_g1_i1	0.353099	4.16918	3.56162	0.00221836
TRINITY_DN5044_c0_g1_i1	1.51828	17.9262	3.56156	0.00242272
TRINITY_DN5148_c0_g2_i1	0.655944	7.74277	3.56121	0.00671775
TRINITY_DN1329_c0_g2_i3	12.5788	148.48	3.5612	0.000886251
TRINITY_DN2375_c0_g1_i2	38.718	456.564	3.55974	1.11022e-16
TRINITY_DN16270_c0_g1_i1	0.454047	5.34904	3.55837	0.00679432
TRINITY_DN17823_c0_g1_i1	1.31863	15.5309	3.55803	0.00200041
TRINITY_DN2104_c0_g1_i1	15.1034	177.726	3.55671	3.33067e-16
TRINITY_DN13231_c0_g1_i1	0.353099	4.15481	3.55664	0.00636989
TRINITY_DN319_c0_g1_i1	7.87614	92.6433	3.55613	0.00121964
TRINITY_DN21693_c0_g1_i1	188.58	2217.6	3.55575	5.55112e-16
TRINITY_DN6887_c0_g1_i1	4.22213	49.6407	3.55548	0.0024578
TRINITY_DN2764_c0_g1_i2	3.1331	36.8158	3.55466	0.00196545
TRINITY_DN2435_c0_g1_i5	43.7413	513.966	3.55461	0.00099358
TRINITY_DN3243_c0_g2_i1	9.08231	106.662	3.55384	1.22125e-15
TRINITY_DN13146_c0_g1_i1	2.13296	25.032	3.55284	0.00266801
TRINITY_DN6381_c0_g2_i1	26.4938	310.711	3.55185	1.77636e-15
TRINITY_DN4341_c0_g1_i1	5.41519	63.4684	3.55096	0.00234803
TRINITY_DN18569_c0_g1_i1	0.353099	4.13845	3.55095	0.00338505	Zn-dependent protease
TRINITY_DN6289_c0_g1_i1	0.760264	8.90548	3.55012	0.00455434
TRINITY_DN8294_c0_g4_i1	0.353099	4.13489	3.5497	0.00211053
TRINITY_DN22_c1_g1_i1	6.75519	79.0929	3.54948	0.00273233
TRINITY_DN20958_c0_g1_i1	1.31414	15.3671	3.54766	0.00139597
TRINITY_DN444_c0_g1_i1	33.0319	385.922	3.54638	8.88178e-16
TRINITY_DN15337_c1_g1_i1	3.02893	35.3824	3.54615	0.00194135
TRINITY_DN3350_c0_g1_i1	6.26201	73.149	3.54614	0.00138988
TRINITY_DN14641_c0_g1_i1	7.47926	87.3671	3.54612	0.000871028
TRINITY_DN2757_c0_g1_i1	13.1273	153.262	3.54536	0.00125453
TRINITY_DN5605_c0_g1_i1	5.68145	66.322	3.54516	0.00162925
TRINITY_DN13761_c0_g1_i1	3.76837	43.9837	3.54496	0.00482092
TRINITY_DN22379_c0_g1_i1	0.353099	4.11839	3.54394	0.0111788
TRINITY_DN4140_c0_g2_i1	5.93986	69.2518	3.54335	0.00216797
TRINITY_DN5345_c0_g2_i1	2.01496	23.4633	3.54159	0.00243763
TRINITY_DN10878_c0_g1_i1	0.758016	8.82132	3.5407	0.00254807
TRINITY_DN18290_c0_g1_i1	5.05064	58.7396	3.5398	0.00254548
TRINITY_DN9559_c0_g2_i1	1.00635	11.6796	3.53678	0.00251216
TRINITY_DN2875_c0_g1_i2	3.79829	44.0382	3.53533	0.00032069
TRINITY_DN7933_c0_g1_i1	0.353099	4.09215	3.53472	0.00390849
TRINITY_DN12966_c0_g1_i1	0.605249	7.01186	3.5342	0.00681683
TRINITY_DN1323_c0_g3_i2	4.57211	52.9528	3.53378	0.00145262
TRINITY_DN6707_c0_g3_i2	0.41737	4.83178	3.53316	0.00643467
TRINITY_DN6233_c0_g1_i3	0.841912	9.74224	3.53251	0.0112294
TRINITY_DN8520_c0_g2_i2	938.297	10854.9	3.53216	1.40998e-14
TRINITY_DN24158_c0_g1_i1	0.659316	7.62301	3.53132	0.00162182
TRINITY_DN23450_c0_g1_i1	253.774	2931.76	3.53015	0
TRINITY_DN6747_c0_g1_i1	125.468	1448.2	3.52886	3.33067e-16
TRINITY_DN6015_c0_g3_i2	5.75412	66.3902	3.5283	0.00204172
TRINITY_DN3702_c0_g1_i1	200.12	2307.42	3.52734	0
TRINITY_DN6054_c0_g1_i1	0.636038	7.33196	3.52701	0.00995989
TRINITY_DN9143_c0_g1_i1	0.964409	11.1111	3.52622	0.0049298
TRINITY_DN7847_c1_g1_i1	0.454047	5.21926	3.52293	0.00203835
TRINITY_DN455_c0_g1_i1	21.4941	247.043	3.52275	0
TRINITY_DN19537_c0_g1_i1	29.1744	334.945	3.52115	3.33067e-16
TRINITY_DN9861_c0_g1_i1	3.76163	43.0909	3.51795	0.00194717
TRINITY_DN850_c0_g1_i1	133.437	1528.29	3.51769	3.33067e-16
TRINITY_DN2875_c0_g1_i1	4.76065	54.5218	3.5176	0.00247228
TRINITY_DN19932_c0_g1_i1	0.605249	6.92639	3.5165	0.00901585
TRINITY_DN1738_c0_g1_i1	47.5821	544.363	3.51608	0
TRINITY_DN19459_c0_g1_i1	0.809394	9.21751	3.50946	0.00607872
TRINITY_DN9240_c0_g1_i2	0.666804	7.58899	3.50857	0.0102032
TRINITY_DN19313_c0_g1_i1	1.51378	17.2082	3.50687	0.0065107
TRINITY_DN2228_c0_g2_i1	8.9889	102.096	3.50564	0.00189061
TRINITY_DN4784_c0_g1_i1	60.5753	687.85	3.50529	5.55112e-16
TRINITY_DN2777_c0_g1_i1	23.4262	265.505	3.50254	1.11022e-16
TRINITY_DN5699_c0_g1_i1	3.81902	43.2676	3.50201	0.00297679
TRINITY_DN683_c0_g2_i1	218.214	2470.25	3.50084	0	Heat shock transcription factor maize (Fragment)
TRINITY_DN11133_c0_g2_i1	1.5701	17.7682	3.50037	0.00370655
TRINITY_DN19106_c0_g1_i1	3.73826	42.1742	3.49592	0.00119968
TRINITY_DN15804_c0_g1_i1	3.72076	41.9748	3.49585	0.00243559
TRINITY_DN1223_c0_g1_i1	713.079	8035.14	3.49419	0
TRINITY_DN13164_c0_g2_i1	0.353099	3.97109	3.49139	0.00211857
TRINITY_DN15076_c0_g1_i1	0.353099	3.97109	3.49139	0.00211857
TRINITY_DN16409_c0_g1_i1	0.353099	3.97109	3.49139	0.00211857
TRINITY_DN24392_c0_g1_i1	0.353099	3.97109	3.49139	0.00211857
TRINITY_DN22156_c0_g1_i1	3.75938	42.2304	3.48972	0.00252254
TRINITY_DN471_c0_g1_i1	28.9693	325.301	3.48918	1.11022e-15
TRINITY_DN727_c0_g2_i1	8.60855	96.6526	3.48897	0.000617651
TRINITY_DN19711_c0_g1_i1	713.693	8003.53	3.48726	1.66533e-15
TRINITY_DN6843_c0_g5_i1	0.803333	9.0033	3.48638	0.0125292
TRINITY_DN18753_c0_g1_i1	28.5732	320.07	3.48565	3.33067e-16
TRINITY_DN7030_c0_g2_i1	0.758016	8.46787	3.4817	0.0039043
TRINITY_DN22735_c0_g1_i1	4.65535	51.9952	3.48142	0.000954873
TRINITY_DN8836_c0_g1_i1	0.556119	6.21104	3.48137	0.00337884
TRINITY_DN17108_c0_g1_i1	36.0619	402.547	3.48061	1.11022e-16
TRINITY_DN16739_c0_g1_i1	0.353099	3.93548	3.4784	0.0112661
TRINITY_DN17726_c0_g1_i1	0.353099	3.93548	3.4784	0.0112661
TRINITY_DN17865_c0_g1_i1	51.8776	577.38	3.47634	1.55431e-15
TRINITY_DN11840_c0_g1_i1	0.353099	3.92836	3.47578	0.00183772
TRINITY_DN11702_c0_g1_i1	1.82293	20.2756	3.47541	0.00250385
TRINITY_DN24257_c0_g1_i1	0.655944	7.29541	3.47535	0.00821071
TRINITY_DN4564_c0_g1_i1	0.807291	8.97551	3.47483	0.00659992
TRINITY_DN19468_c0_g1_i1	0.455171	5.05677	3.47373	0.00196675
TRINITY_DN7249_c0_g2_i1	0.503177	5.58115	3.47143	0.00642619
TRINITY_DN8380_c0_g2_i1	1.05974	11.7495	3.47082	0.0102181
TRINITY_DN15417_c0_g1_i1	4.34982	48.226	3.47078	0.0012848
TRINITY_DN2889_c0_g1_i1	16.4516	182.351	3.47042	0.000851107
TRINITY_DN6017_c0_g3_i1	0.604125	6.69269	3.46967	0.00669746
TRINITY_DN7647_c0_g2_i1	7.86868	87.1431	3.46919	0.00064017
TRINITY_DN2357_c0_g6_i1	1.00792	11.1539	3.46809	0.00576367
TRINITY_DN7202_c0_g2_i1	2.62065	28.9493	3.46553	0.00390791
TRINITY_DN22875_c0_g1_i1	0.556119	6.14114	3.46504	0.00199096
TRINITY_DN21972_c0_g1_i1	1.16631	12.8694	3.46393	0.00156251
TRINITY_DN2570_c0_g1_i2	3.23308	35.67	3.46373	0.00237302
TRINITY_DN5525_c0_g1_i2	15.6084	172.176	3.4635	1.22125e-15
TRINITY_DN21445_c0_g1_i1	0.556119	6.13401	3.46336	0.00191538
TRINITY_DN1833_c0_g2_i1	7.13374	78.6758	3.46319	0.00209597
TRINITY_DN23452_c0_g1_i1	8.11369	89.4646	3.46289	0.00147051
TRINITY_DN13583_c0_g1_i1	0.353099	3.89275	3.46265	0.00613918
TRINITY_DN16376_c0_g1_i1	0.353099	3.89275	3.46265	0.00613918
TRINITY_DN4661_c0_g1_i1	0.353099	3.89275	3.46265	0.00613918
TRINITY_DN8863_c0_g2_i1	0.353099	3.89275	3.46265	0.00613918
TRINITY_DN7483_c0_g1_i2	0.353099	3.89014	3.46168	0.0109934
TRINITY_DN21030_c0_g1_i1	0.706198	7.77837	3.46133	0.00390781
TRINITY_DN18113_c0_g1_i1	0.659316	7.26112	3.46115	0.00512658
TRINITY_DN14624_c0_g1_i2	0.455171	5.01273	3.46111	0.0029836
TRINITY_DN11496_c0_g1_i2	10.4229	114.704	3.46008	0.00105355
TRINITY_DN22908_c0_g1_i1	2.42862	26.7204	3.45973	0.00119307
TRINITY_DN2378_c0_g3_i1	6.083	66.863	3.45835	0.00201377
TRINITY_DN22604_c0_g1_i1	6.9646	76.524	3.4578	0.000518568
TRINITY_DN12188_c0_g2_i1	0.454047	4.9833	3.45619	0.00641796
TRINITY_DN464_c0_g4_i1	10.9755	120.418	3.45569	3.21419e-10
TRINITY_DN6634_c0_g2_i1	0.556119	6.09972	3.45528	0.00223368
TRINITY_DN3120_c0_g1_i1	201.738	2212.54	3.45515	4.44089e-16
TRINITY_DN15716_c0_g1_i1	0.706198	7.74277	3.45471	0.00162051
TRINITY_DN5806_c0_g3_i1	0.863461	9.46678	3.45467	0.00615959
TRINITY_DN6218_c0_g1_i3	0.353099	3.87015	3.45425	0.00681094
TRINITY_DN21605_c0_g1_i1	0.503177	5.50281	3.45103	0.00865184
TRINITY_DN3397_c0_g1_i1	2.03426	22.2333	3.45015	0.00667881
TRINITY_DN15418_c0_g2_i1	1.61429	17.6168	3.44798	0.00181768
TRINITY_DN10330_c0_g1_i1	0.353099	3.85002	3.44672	0.00186543
TRINITY_DN15337_c0_g2_i2	3.75488	40.9306	3.44634	0.00286202
TRINITY_DN5312_c0_g1_i1	1.11224	12.1042	3.44397	0.00152752
TRINITY_DN8626_c0_g2_i1	2.42188	26.3378	3.44294	0.00602497
TRINITY_DN16102_c0_g1_i1	0.353099	3.8384	3.44236	0.0112211
TRINITY_DN32_c0_g1_i4	1464.44	15917	3.44215	2.44249e-15
TRINITY_DN21288_c0_g1_i1	0.457053	4.96166	3.44039	0.00190603
TRINITY_DN24636_c0_g1_i1	0.503177	5.45296	3.4379	0.00603939
TRINITY_DN32_c1_g1_i1	0.353099	3.82509	3.43735	0.0108136
TRINITY_DN7266_c0_g2_i1	0.353099	3.82509	3.43735	0.0108136
TRINITY_DN15474_c0_g2_i1	9.44661	102.318	3.43712	0.00245147
TRINITY_DN3751_c0_g2_i1	44.2658	479.423	3.43703	2.22045e-16
TRINITY_DN117_c0_g2_i1	353.797	3829.26	3.43607	0	GNAT family N-acetyltransferase
TRINITY_DN12492_c0_g1_i1	0.556119	6.01295	3.43461	0.00230605
TRINITY_DN14418_c0_g1_i1	2.61527	28.2658	3.43403	0.00637238
TRINITY_DN11817_c0_g1_i1	0.353099	3.81572	3.43381	0.00190458
TRINITY_DN24864_c0_g1_i1	0.353099	3.81572	3.43381	0.00190458
TRINITY_DN8944_c0_g1_i1	1.01354	10.9473	3.43311	0.00657785
TRINITY_DN14464_c0_g1_i1	6.66581	71.9175	3.43149	0.00196609
TRINITY_DN23505_c0_g1_i1	9.48698	102.348	3.43139	0.000997014
TRINITY_DN316_c0_g2_i1	289.202	3119.24	3.43104	0
TRINITY_DN13982_c0_g1_i1	0.353099	3.80729	3.43062	0.00530102
TRINITY_DN20008_c0_g1_i1	0.353099	3.80729	3.43062	0.00530102
TRINITY_DN22837_c0_g1_i1	0.353099	3.80729	3.43062	0.00530102
TRINITY_DN1789_c0_g1_i3	0.477237	5.14223	3.42962	0.00161142
TRINITY_DN5878_c0_g1_i1	0.908094	9.78463	3.4296	0.00264684
TRINITY_DN7743_c0_g1_i1	1.31863	14.2044	3.42922	0.00206923
TRINITY_DN14065_c0_g1_i1	0.455171	4.9014	3.42871	0.00153725
TRINITY_DN1353_c0_g1_i1	84.4769	909.278	3.42809	4.44089e-16
TRINITY_DN837_c3_g2_i1	4.16092	44.7405	3.4266	0.00220309
TRINITY_DN22200_c0_g1_i1	0.706198	7.5874	3.42546	0.0056798	FSH1 domain-containing protein
TRINITY_DN24293_c0_g1_i1	0.454047	4.87451	3.42434	0.00611608
TRINITY_DN316_c0_g1_i1	116.992	1255.35	3.4236	1.33227e-15
TRINITY_DN20105_c0_g1_i1	0.454047	4.85867	3.41965	0.00222952
TRINITY_DN12085_c0_g1_i1	0.353099	3.77786	3.41943	0.010655
TRINITY_DN4978_c0_g1_i1	4.34395	46.4677	3.41915	0.00199066
TRINITY_DN282_c0_g2_i1	192.539	2059.05	3.41876	9.99201e-16
TRINITY_DN12943_c0_g1_i1	0.353099	3.77299	3.41757	0.001428
TRINITY_DN20112_c0_g1_i1	0.353099	3.77299	3.41757	0.001428
TRINITY_DN22206_c0_g1_i1	0.353099	3.77299	3.41757	0.001428
TRINITY_DN2253_c0_g1_i1	1.72692	18.4506	3.41739	0.00680317
TRINITY_DN15603_c0_g1_i1	0.353099	3.76456	3.41434	0.0112521
TRINITY_DN16294_c0_g1_i1	0.353099	3.76456	3.41434	0.0112521
TRINITY_DN18960_c0_g1_i1	0.353099	3.76456	3.41434	0.0112521
TRINITY_DN926_c0_g6_i1	0.964409	10.2773	3.41368	0.00640048
TRINITY_DN5168_c0_g1_i1	0.806022	8.58762	3.41337	0.00230215
TRINITY_DN22705_c0_g1_i1	5.15652	54.8909	3.4121	0.00129079
TRINITY_DN19_c0_g1_i1	76.4899	813.76	3.41126	0	Histone domain-containing protein
TRINITY_DN19312_c0_g1_i1	175.662	1868.76	3.41121	0
TRINITY_DN284_c0_g1_i1	234.108	2489.37	3.41053	2.88658e-15
TRINITY_DN18474_c0_g1_i1	0.353099	3.75453	3.41049	0.00857203
TRINITY_DN4253_c0_g1_i1	4.72848	50.2322	3.40916	0.00259142
TRINITY_DN3372_c0_g2_i1	14.4402	153.4	3.40913	0.00228296
TRINITY_DN444_c0_g2_i1	24.6823	262.163	3.40892	0.000185845
TRINITY_DN525_c0_g1_i1	78.392	832.538	3.40874	0
TRINITY_DN18373_c0_g1_i1	0.455171	4.83178	3.40807	0.00666718
TRINITY_DN6887_c0_g1_i2	2.29247	24.3339	3.40799	0.0102622
TRINITY_DN22323_c0_g1_i1	0.908094	9.6377	3.40777	0.00202647
TRINITY_DN9416_c0_g1_i1	11.6274	123.321	3.40683	0.000319713
TRINITY_DN774_c0_g1_i1	1855.39	19672.1	3.40635	2.22045e-16
TRINITY_DN20611_c0_g1_i1	97.5298	1034.01	3.40627	8.39817e-12
TRINITY_DN1621_c0_g2_i1	70.8588	750.852	3.40551	4.44089e-16
TRINITY_DN13202_c0_g1_i1	5.26915	55.8107	3.4049	0.0025828
TRINITY_DN989_c0_g1_i1	9667.1	102207	3.40227	1.11022e-15	NAD-dependent epimerase
TRINITY_DN219_c0_g1_i1	54.2745	573.425	3.40126	0
TRINITY_DN13028_c0_g1_i1	0.353099	3.73026	3.40113	0.00251332
TRINITY_DN17012_c0_g1_i1	0.353099	3.73026	3.40113	0.00251332
TRINITY_DN22891_c0_g1_i1	0.353099	3.73026	3.40113	0.00251332
TRINITY_DN23721_c0_g1_i1	0.353099	3.73026	3.40113	0.00251332
TRINITY_DN21117_c0_g1_i1	1.81844	19.1854	3.39924	0.00239621
TRINITY_DN777_c0_g2_i1	191.312	2017.92	3.39887	6.66134e-16
TRINITY_DN4768_c0_g1_i2	7.08383	74.628	3.39712	0.000979479
TRINITY_DN9547_c0_g1_i1	1.92432	20.2672	3.39672	0.00228134
TRINITY_DN5992_c0_g1_i1	94.9792	1000.24	3.3966	0
TRINITY_DN15263_c0_g1_i1	0.455171	4.78905	3.39526	0.00629648
TRINITY_DN8856_c0_g1_i1	0.455171	4.78905	3.39526	0.00629648
TRINITY_DN7190_c0_g1_i1	1.27175	13.3732	3.39446	0.0171307
TRINITY_DN2153_c0_g1_i1	881.499	9256.62	3.39245	0
TRINITY_DN12773_c0_g1_i4	131.349	1378.97	3.39211	0
TRINITY_DN21934_c0_g1_i1	0.760264	7.97647	3.39118	0.00619506
TRINITY_DN23164_c0_g1_i1	0.353099	3.69596	3.38781	0.00750823
TRINITY_DN16774_c0_g1_i1	0.353099	3.69465	3.3873	0.00651015
TRINITY_DN891_c0_g5_i1	0.503177	5.2633	3.38683	0.00702995
TRINITY_DN18020_c0_g1_i1	2.53138	26.4758	3.38668	0.00978729
TRINITY_DN22744_c0_g1_i1	2.539	26.5384	3.38575	0.00615547
TRINITY_DN1680_c0_g1_i1	164.74	1719.72	3.38391	3.33067e-16
TRINITY_DN17710_c0_g1_i1	116.698	1217.11	3.38261	4.44089e-16
TRINITY_DN5829_c0_g1_i1	0.503177	5.24643	3.3822	0.00891582
TRINITY_DN1950_c0_g1_i1	12.4859	130.119	3.38146	0.0026555
TRINITY_DN13801_c0_g1_i1	0.605249	6.30625	3.38118	0.00614724
TRINITY_DN916_c0_g1_i1	173.465	1806.14	3.3802	0
TRINITY_DN464_c0_g4_i2	15.7718	164.192	3.37997	1.11022e-16
TRINITY_DN24805_c0_g1_i1	0.455171	4.7376	3.37968	0.00221739
TRINITY_DN1422_c0_g3_i1	30.9642	322.115	3.3789	1.22125e-15
TRINITY_DN5822_c0_g3_i2	476.426	4953.66	3.37817	0	Sensory subunit of low CO2-induced protein complex
TRINITY_DN1901_c0_g4_i1	6.46616	67.2183	3.37787	0.00218166
TRINITY_DN12512_c0_g2_i1	0.353099	3.66907	3.37727	0.00606265
TRINITY_DN12760_c0_g1_i1	0.353099	3.66907	3.37727	0.00606265
TRINITY_DN21127_c0_g1_i1	0.353099	3.66907	3.37727	0.00606265
TRINITY_DN2131_c0_g4_i1	0.353099	3.66907	3.37727	0.00606265
TRINITY_DN23129_c0_g1_i1	0.353099	3.66907	3.37727	0.00606265
TRINITY_DN10042_c0_g1_i1	0.706198	7.33102	3.37587	0.00628954
TRINITY_DN7751_c0_g1_i1	0.538729	5.59248	3.37586	0.00951726
TRINITY_DN2132_c0_g1_i1	541.134	5610.21	3.374	0
TRINITY_DN11963_c0_g3_i2	2.3123	23.9688	3.37375	0.0112752
TRINITY_DN18254_c0_g1_i1	0.503177	5.21213	3.37274	0.0065304
TRINITY_DN19400_c0_g1_i1	0.353099	3.65549	3.37192	0.0109887
TRINITY_DN23841_c0_g1_i1	0.353099	3.65549	3.37192	0.0109887
TRINITY_DN17038_c0_g1_i1	0.659316	6.8222	3.37119	0.00422971
TRINITY_DN6217_c1_g7_i1	137.589	1423.57	3.37107	2.22045e-16
TRINITY_DN18640_c0_g1_i1	0.353099	3.65192	3.37051	0.00211771
TRINITY_DN1931_c0_g3_i1	0.353099	3.65192	3.37051	0.00211771
TRINITY_DN10834_c0_g3_i1	0.655944	6.77946	3.36953	0.00522887
TRINITY_DN20764_c0_g1_i1	0.908094	9.38	3.36867	0.00431114
TRINITY_DN4882_c0_g1_i2	20.2209	208.846	3.36852	0
TRINITY_DN3190_c0_g6_i1	7.37562	76.1441	3.3679	0.00138714
TRINITY_DN5881_c0_g1_i2	3.46328	35.7514	3.36779	0.0112656
TRINITY_DN1070_c0_g2_i2	83.4919	861.88	3.36778	0
TRINITY_DN9139_c0_g2_i3	44.2818	456.65	3.3663	0
TRINITY_DN23447_c0_g1_i1	0.806022	8.31119	3.36616	0.00669512
TRINITY_DN1148_c0_g5_i1	54.0174	556.789	3.36563	3.21965e-15
TRINITY_DN239_c0_g4_i1	2991.37	30810.2	3.36453	0
TRINITY_DN18905_c0_g1_i1	15.9383	164.126	3.36424	0.00216498
TRINITY_DN17936_c0_g1_i1	2.12397	21.8656	3.36383	0.00317324
TRINITY_DN4335_c1_g1_i2	0.353099	3.63254	3.36283	0.00130962
TRINITY_DN5980_c0_g1_i2	0.792335	8.14775	3.36222	0.0126724
TRINITY_DN17228_c0_g1_i1	0.455171	4.67998	3.36202	0.0128198
TRINITY_DN4604_c0_g1_i2	7.70347	79.19	3.36174	0.00311224
TRINITY_DN3075_c0_g2_i1	31.7452	326.24	3.36132	0.00107986
TRINITY_DN24871_c0_g1_i1	0.353099	3.62634	3.36037	0.00613714
TRINITY_DN3465_c0_g4_i1	0.353099	3.62634	3.36037	0.00613714
TRINITY_DN8019_c0_g1_i2	0.503177	5.1638	3.3593	0.00947121
TRINITY_DN10784_c0_g2_i1	1.05974	10.8703	3.35862	0.0112575
TRINITY_DN3010_c0_g1_i1	1.90512	19.54	3.35847	0.0128731
TRINITY_DN2334_c0_g3_i1	1.16181	11.9146	3.35828	0.0084597
TRINITY_DN21235_c0_g2_i1	18.5636	190.138	3.3565	0.000158949
TRINITY_DN19550_c0_g1_i1	0.706198	7.22551	3.35496	0.00611713
TRINITY_DN10904_c0_g1_i1	1.20825	12.3522	3.35377	0.00215948
TRINITY_DN13035_c0_g1_i1	0.353099	3.60919	3.35353	0.00372726
TRINITY_DN15843_c0_g1_i1	0.353099	3.60919	3.35353	0.00372726
TRINITY_DN16420_c0_g1_i1	0.353099	3.60919	3.35353	0.00372726
TRINITY_DN18394_c0_g1_i1	0.353099	3.60919	3.35353	0.00372726
TRINITY_DN22519_c0_g1_i1	0.353099	3.60919	3.35353	0.00372726
TRINITY_DN3603_c0_g1_i1	2.02258	20.6621	3.35271	0.0022259
TRINITY_DN7783_c0_g2_i1	6.87895	70.2533	3.35231	0.00145154
TRINITY_DN7378_c0_g3_i1	6.64156	67.8282	3.35229	0.00218881
TRINITY_DN21730_c0_g1_i1	0.353099	3.5927	3.34692	0.00680111
TRINITY_DN4037_c0_g1_i1	13.9835	142.07	3.3448	0.000811598
TRINITY_DN13058_c0_g2_i1	2.04025	20.7264	3.34465	0.00151436
TRINITY_DN5490_c0_g1_i1	1.41464	14.3682	3.34437	0.00286451
TRINITY_DN7673_c0_g1_i1	7.54521	76.5926	3.34357	0.00196537
TRINITY_DN21662_c0_g1_i1	0.353099	3.58361	3.34327	0.00857346
TRINITY_DN660_c0_g2_i1	717.661	7279.27	3.34242	4.66294e-15
TRINITY_DN17391_c0_g1_i1	1.36595	13.8451	3.3414	0.00625336
TRINITY_DN4190_c0_g2_i1	868.145	8795.02	3.34068	1.11022e-16
TRINITY_DN24127_c0_g1_i1	2.31062	23.396	3.33992	0.00177772
TRINITY_DN3940_c0_g4_i1	0.353099	3.5749	3.33976	0.00261221
TRINITY_DN8760_c0_g3_i1	0.353099	3.5749	3.33976	0.00261221
TRINITY_DN10292_c0_g1_i2	0.88287	8.9376	3.33961	0.00851127
TRINITY_DN7027_c0_g5_i1	0.706198	7.14136	3.33805	0.00242034
TRINITY_DN21253_c0_g1_i1	3.13932	31.7428	3.33791	0.00245132
TRINITY_DN5213_c0_g1_i2	0.455171	4.60185	3.33773	0.01089
TRINITY_DN13590_c0_g1_i1	9.34209	94.4168	3.33723	0.00202653
TRINITY_DN11375_c0_g3_i1	0.353099	3.56646	3.33635	0.00681328
TRINITY_DN23305_c0_g1_i1	0.556119	5.61676	3.33627	0.00224515
TRINITY_DN17417_c0_g1_i1	1.16406	11.7566	3.33623	0.00494272
TRINITY_DN3304_c0_g1_i1	1.10955	11.1992	3.33535	0.00511002
TRINITY_DN13226_c0_g1_i2	0.517593	5.2219	3.33469	0.00248696
TRINITY_DN6017_c0_g1_i1	2.12397	21.4143	3.33374	0.00226731
TRINITY_DN740_c0_g1_i1	26.7716	269.588	3.33198	8.15494e-07
TRINITY_DN16043_c0_g1_i1	8.25048	83.0386	3.33123	0.00230238
TRINITY_DN3984_c0_g1_i1	34.732	349.49	3.33091	0
TRINITY_DN550_c0_g2_i1	40.4364	406.839	3.33073	0
TRINITY_DN4694_c0_g1_i2	42.6838	429.072	3.32946	2.22045e-16
TRINITY_DN14071_c0_g1_i1	0.503177	5.05677	3.32908	0.0055433	3-phosphoserine/phosphohydroxythreonine transaminase (Fragment)
TRINITY_DN1223_c0_g1_i2	119.757	1202.51	3.32787	7.77156e-16
TRINITY_DN7511_c0_g4_i1	0.760264	7.63276	3.32763	0.00623569
TRINITY_DN18986_c0_g1_i1	1091.16	10954.2	3.32754	0
TRINITY_DN3142_c0_g1_i2	134.431	1349.07	3.32702	2.9976e-15
TRINITY_DN16494_c0_g1_i1	0.455171	4.56219	3.32524	0.0124137
TRINITY_DN2570_c0_g2_i1	24.0879	241.429	3.32522	0
TRINITY_DN14433_c0_g3_i1	1.01354	10.1576	3.32508	0.010419
TRINITY_DN2690_c0_g1_i2	102.802	1029.95	3.32463	5.55112e-16
TRINITY_DN21600_c0_g1_i1	0.353099	3.53573	3.32386	0.00542398
TRINITY_DN10869_c0_g1_i1	1.31414	13.153	3.32321	0.00190885
TRINITY_DN2564_c0_g1_i1	0.877747	8.77818	3.32204	0.00249727
TRINITY_DN12188_c0_g3_i1	0.454047	4.53951	3.32162	0.00172653
TRINITY_DN23138_c0_g1_i1	0.454047	4.53951	3.32162	0.00172653
TRINITY_DN848_c0_g1_i1	104.829	1047.77	3.32122	9.99201e-16
TRINITY_DN4028_c0_g1_i2	19.4111	193.984	3.32098	3.84541e-05	Ribosomal protein S17 component of cytosolic 80S ribosome and 40S small subunit
TRINITY_DN7566_c0_g1_i1	0.881932	8.81226	3.32077	0.0111362
TRINITY_DN2353_c0_g2_i1	19.2797	192.626	3.32065	0.000285081
TRINITY_DN7612_c1_g2_i2	10.715	107.036	3.32039	0.00118356
TRINITY_DN17368_c0_g1_i1	23.4508	234.08	3.31929	1.11022e-16
TRINITY_DN7525_c0_g1_i1	1.51378	15.1004	3.31836	0.00646121
TRINITY_DN6256_c0_g3_i1	0.659316	6.57294	3.3175	0.0104737
TRINITY_DN2786_c0_g1_i1	27.6646	275.677	3.31686	0.00153858
TRINITY_DN1830_c0_g3_i1	3.63775	36.2383	3.3164	0.00380346
TRINITY_DN2059_c0_g1_i1	25.2441	251.357	3.31572	1.11022e-16
TRINITY_DN24328_c0_g1_i1	0.455171	4.53108	3.31537	0.00238316
TRINITY_DN10827_c0_g2_i1	0.605249	6.02138	3.31449	0.00220136
TRINITY_DN13885_c0_g2_i1	0.556119	5.52998	3.31381	0.00670504
TRINITY_DN6040_c0_g1_i1	17547.6	174477	3.31369	0
TRINITY_DN3941_c0_g1_i1	3.23396	32.1461	3.31327	0.00260989
TRINITY_DN11898_c0_g2_i1	8.47525	84.2351	3.31309	0.000791942
TRINITY_DN761_c0_g5_i1	2.31017	22.9436	3.31202	0.0127522
TRINITY_DN93_c0_g3_i1	120.983	1201.47	3.31192	4.44089e-16
TRINITY_DN3588_c0_g2_i2	6.63951	65.8869	3.31084	0.00294967
TRINITY_DN6421_c0_g1_i1	1.00635	9.98272	3.3103	0.00732867
TRINITY_DN22448_c0_g1_i1	21.8474	216.53	3.30903	0.000631301
TRINITY_DN1205_c0_g1_i4	23.8457	236.041	3.30724	0.00101152
TRINITY_DN8974_c0_g1_i1	0.556119	5.50412	3.30705	0.00155055
TRINITY_DN13346_c0_g1_i1	0.503177	4.97974	3.30693	0.010857
TRINITY_DN13665_c0_g1_i1	0.604125	5.97865	3.3069	0.00209604
TRINITY_DN22548_c0_g1_i1	13.1391	129.953	3.30605	0.0011226
TRINITY_DN20720_c0_g1_i1	0.454047	4.48834	3.30527	0.00625492
TRINITY_DN20979_c0_g1_i1	0.556119	5.49569	3.30483	0.00219326
TRINITY_DN91_c0_g2_i1	138.758	1370.7	3.30427	2.22045e-16
TRINITY_DN15475_c0_g1_i1	0.659316	6.50303	3.30207	0.0068084
TRINITY_DN19547_c0_g1_i1	1.00792	9.9413	3.30206	0.0075007
TRINITY_DN2232_c0_g1_i6	0.353099	3.48246	3.30196	0.00331969
TRINITY_DN13915_c0_g1_i1	4.64772	45.8378	3.30194	0.00230005
TRINITY_DN17743_c0_g1_i1	0.655944	6.4603	3.29996	0.00590781
TRINITY_DN21382_c0_g1_i1	0.455171	4.48029	3.29911	0.0118263
TRINITY_DN21635_c0_g1_i1	0.353099	3.47454	3.29868	0.0124059
TRINITY_DN2752_c0_g3_i1	0.353099	3.47454	3.29868	0.0124059
TRINITY_DN15791_c0_g1_i1	0.655944	6.45187	3.29807	0.0112557
TRINITY_DN16900_c0_g1_i1	0.605249	5.95176	3.29771	0.0094972
TRINITY_DN20533_c0_g1_i1	8.16346	80.2413	3.29709	0.00182041
TRINITY_DN10711_c0_g1_i1	1.30679	12.8423	3.2968	0.00711426
TRINITY_DN14573_c0_g1_i1	0.604125	5.93461	3.29623	0.00585675
TRINITY_DN5698_c0_g2_i1	6.02071	59.1382	3.29608	0.001915
TRINITY_DN1456_c0_g2_i1	27.5844	270.82	3.29541	0
TRINITY_DN4334_c0_g1_i1	3.72165	36.5048	3.29407	0.0124293
TRINITY_DN23367_c0_g1_i1	0.353099	3.4632	3.29396	0.0117202
TRINITY_DN23700_c0_g1_i1	0.353099	3.4632	3.29396	0.0117202
TRINITY_DN3723_c0_g3_i1	0.353099	3.4632	3.29396	0.0117202
TRINITY_DN2657_c0_g1_i1	0.556119	5.45296	3.29357	0.00190471
TRINITY_DN189_c0_g1_i1	27.7284	271.856	3.29341	2.22045e-16
TRINITY_DN5698_c0_g2_i3	5.76054	56.4671	3.29313	0.00209258
TRINITY_DN15725_c0_g1_i1	2.53001	24.7898	3.29253	0.00264957
TRINITY_DN8406_c0_g1_i1	1.10955	10.8716	3.29252	0.00394061
TRINITY_DN2258_c0_g1_i2	60.791	595.62	3.29246	2.22045e-16
TRINITY_DN5512_c0_g1_i1	4.46108	43.654	3.29065	0.00227154
TRINITY_DN17088_c0_g1_i1	0.353099	3.45383	3.29005	0.00158282
TRINITY_DN17613_c0_g1_i1	0.353099	3.45383	3.29005	0.00158282
TRINITY_DN16551_c0_g1_i1	0.604125	5.90903	3.29	0.0111593
TRINITY_DN10455_c0_g1_i1	1.2105	11.8362	3.28954	0.00216245
TRINITY_DN6539_c0_g1_i1	6.48229	63.2939	3.28749	0.00238316
TRINITY_DN6512_c0_g1_i1	65.4477	638.769	3.28688	1.22125e-15
TRINITY_DN2059_c0_g3_i1	88.8683	867.051	3.28638	0
TRINITY_DN11179_c0_g2_i1	0.806022	7.86384	3.28634	0.00389074
TRINITY_DN16449_c0_g1_i1	0.905405	8.82845	3.28552	0.00846822
TRINITY_DN2024_c1_g4_i3	1.1343	11.0555	3.28489	0.0128632
TRINITY_DN11651_c0_g2_i1	2.42637	23.6318	3.28386	0.00828643
TRINITY_DN14980_c0_g1_i1	3.01906	29.3831	3.28282	0.00190629
TRINITY_DN6256_c0_g1_i1	5.51857	53.7008	3.28258	0.00626583
TRINITY_DN22_c1_g1_i3	161.424	1570.69	3.28247	0
TRINITY_DN2999_c0_g3_i1	1.91445	18.6157	3.28152	0.00206821
TRINITY_DN5308_c0_g1_i1	117.105	1137.57	3.28008	2.44249e-15
TRINITY_DN12552_c0_g1_i1	0.455171	4.41844	3.27906	0.00577834
TRINITY_DN14730_c0_g1_i1	0.556119	5.38306	3.27496	0.00523059
TRINITY_DN13327_c0_g1_i1	1.2105	11.7152	3.2747	0.00278916
TRINITY_DN12773_c0_g3_i3	1.07004	10.3556	3.27467	0.00636737
TRINITY_DN9227_c0_g1_i1	0.809394	7.82823	3.27377	0.0106786
TRINITY_DN23946_c0_g1_i1	13.2607	128.25	3.27373	0.00149708
TRINITY_DN2906_c0_g1_i1	82.9367	801.762	3.27309	6.66134e-16
TRINITY_DN2016_c0_g2_i1	26.228	253.536	3.27301	0
TRINITY_DN8676_c0_g1_i1	0.556119	5.37462	3.2727	0.00264598
TRINITY_DN11274_c0_g1_i1	0.353099	3.4111	3.27209	0.00218383
TRINITY_DN11385_c0_g1_i1	0.353099	3.4111	3.27209	0.00218383
TRINITY_DN12542_c0_g1_i1	0.353099	3.4111	3.27209	0.00218383
TRINITY_DN23152_c0_g1_i1	0.353099	3.4111	3.27209	0.00218383
TRINITY_DN24739_c0_g1_i1	0.353099	3.4111	3.27209	0.00218383
TRINITY_DN24793_c0_g1_i1	0.353099	3.4111	3.27209	0.00218383
TRINITY_DN9553_c0_g2_i1	0.353099	3.4111	3.27209	0.00218383
TRINITY_DN12853_c0_g1_i1	1.52053	14.686	3.2718	0.0021326
TRINITY_DN6321_c0_g1_i2	0.599061	5.77731	3.26962	0.00958958
TRINITY_DN9319_c0_g2_i1	1.00792	9.71735	3.26918	0.00612583
TRINITY_DN2131_c0_g1_i1	978.897	9431.24	3.26822	6.66134e-16
TRINITY_DN555_c0_g2_i1	106.082	1021.66	3.26766	1.22125e-15
TRINITY_DN14093_c0_g1_i1	0.353099	3.39461	3.2651	0.00884617
TRINITY_DN22044_c0_g1_i1	1.72018	16.5311	3.26455	0.00353196
TRINITY_DN21310_c0_g1_i1	0.959913	9.21751	3.2634	0.0111265
TRINITY_DN9353_c0_g1_i1	1.41464	13.5576	3.26059	0.00258925
TRINITY_DN8190_c0_g1_i2	1.20444	11.5374	3.25989	0.0125322
TRINITY_DN22325_c0_g1_i1	3.95228	37.7946	3.25742	0.00243005
TRINITY_DN23471_c0_g1_i1	5.45668	52.1659	3.25701	0.00285316
TRINITY_DN19995_c0_g1_i1	0.455171	4.35078	3.25679	0.00672911
TRINITY_DN6289_c0_g2_i1	19.6277	187.597	3.25668	0.00103348
TRINITY_DN473_c0_g3_i1	76.2537	728.652	3.25635	2.33147e-15
TRINITY_DN720_c0_g1_i1	0.760264	7.26243	3.25588	0.0046913
TRINITY_DN343_c0_g1_i1	26.478	252.634	3.25418	4.30878e-13
TRINITY_DN5209_c0_g1_i1	0.604125	5.76406	3.25417	0.00981081
TRINITY_DN4392_c0_g1_i1	189.763	1810.45	3.25407	6.66134e-16	Protein kinase domain-containing protein
TRINITY_DN24779_c0_g1_i1	0.353099	3.36837	3.25391	0.0024938
TRINITY_DN9345_c0_g1_i1	0.353099	3.36837	3.25391	0.0024938
TRINITY_DN9903_c0_g3_i1	0.353099	3.36837	3.25391	0.0024938
TRINITY_DN5148_c0_g1_i1	0.803333	7.65731	3.25277	0.0100576
TRINITY_DN9766_c0_g1_i11	653.462	6221.64	3.25112	4.77396e-15
TRINITY_DN24151_c0_g1_i1	0.503177	4.78905	3.2506	0.0101379
TRINITY_DN1324_c0_g3_i1	1.16855	11.1196	3.2503	0.0104334
TRINITY_DN12291_c0_g2_i1	14.796	140.79	3.25026	0.000975599
TRINITY_DN2920_c2_g5_i1	292.459	2781.96	3.2498	9.99201e-16
TRINITY_DN7435_c0_g1_i1	7.34913	69.8047	3.24768	0.00364663
TRINITY_DN22759_c0_g1_i1	0.659316	6.26221	3.24763	0.00677516
TRINITY_DN16783_c0_g1_i1	0.604125	5.73651	3.24726	0.00174317
TRINITY_DN14166_c0_g2_i1	0.706198	6.70113	3.24626	0.00390707
TRINITY_DN12597_c0_g1_i1	0.454047	4.30645	3.24559	0.00667587
TRINITY_DN8894_c0_g2_i1	0.503177	4.7719	3.24543	0.006365
TRINITY_DN7022_c0_g1_i2	0.825096	7.82353	3.24519	0.010288
TRINITY_DN19533_c0_g1_i1	66.8534	633.804	3.24496	0.00240162
TRINITY_DN2799_c0_g2_i1	0.455171	4.31452	3.24472	0.0102551
TRINITY_DN14265_c0_g1_i1	0.809394	7.66574	3.24351	0.00416732
TRINITY_DN2469_c0_g2_i1	0.546785	5.17371	3.24215	0.00670599
TRINITY_DN8496_c0_g2_i1	0.803333	7.59002	3.24003	0.0123931
TRINITY_DN6560_c0_g1_i2	3.41608	32.2696	3.23976	0.00626569
TRINITY_DN7656_c0_g1_i1	2.70903	25.5738	3.23882	0.0109124
TRINITY_DN10773_c0_g2_i1	17.1991	162.355	3.23875	0.000232252
TRINITY_DN21477_c0_g1_i1	0.353099	3.33276	3.23857	0.0101334
TRINITY_DN18895_c0_g1_i1	3.13032	29.5139	3.23701	0.00390602
TRINITY_DN15455_c0_g2_i1	0.455171	4.29025	3.23658	0.00505332
TRINITY_DN17297_c0_g1_i1	1125.48	10606.4	3.23632	1.11022e-15
TRINITY_DN22477_c0_g1_i1	0.905405	8.52034	3.23428	0.0128714
TRINITY_DN698_c0_g3_i1	19.1185	179.719	3.23271	7.54089e-07
TRINITY_DN1508_c1_g4_i1	1.61879	15.2117	3.2322	0.00255456
TRINITY_DN4706_c0_g1_i3	9.46445	88.9348	3.23216	0.00205616	GDP-L-fucose synthetase
TRINITY_DN18844_c0_g1_i1	2.82929	26.5676	3.23116	0.00364105
TRINITY_DN15154_c0_g2_i1	0.556119	5.22057	3.23074	0.00159763
TRINITY_DN6147_c0_g3_i1	0.455171	4.27179	3.23036	0.00827868
TRINITY_DN13864_c0_g1_i1	0.454047	4.25952	3.22978	0.00644712
TRINITY_DN6666_c0_g1_i1	3.13482	29.3882	3.22878	0.00246038
TRINITY_DN23085_c0_g1_i1	0.556119	5.21213	3.22841	0.00428824
TRINITY_DN22531_c0_g1_i1	154.278	1445.71	3.22818	4.44089e-16
TRINITY_DN19676_c0_g1_i1	0.454047	4.25464	3.22812	0.00620934
TRINITY_DN23936_c0_g1_i1	0.655944	6.14245	3.22717	0.00916626
TRINITY_DN189_c0_g2_i1	222.954	2085.27	3.22542	4.44089e-16
TRINITY_DN6016_c0_g3_i1	0.503177	4.70359	3.22462	0.0150307
TRINITY_DN16708_c0_g1_i1	0.455171	4.25464	3.22456	0.00634575
TRINITY_DN2016_c0_g1_i1	26.3187	245.879	3.22379	0
TRINITY_DN16543_c0_g1_i1	11.1345	104.002	3.22351	0.000864176
TRINITY_DN1586_c0_g1_i2	1.2305	11.4878	3.22278	0.006769
TRINITY_DN4552_c0_g2_i1	16.5983	154.896	3.22219	0.000931123
TRINITY_DN20662_c0_g1_i1	0.353099	3.2949	3.22209	0.00679834
TRINITY_DN21783_c0_g1_i1	3.31922	30.951	3.22107	0.00483735
TRINITY_DN2429_c1_g2_i1	11.2426	104.812	3.22075	0.00068928
TRINITY_DN816_c0_g1_i1	2238.48	20859.4	3.22011	2.88658e-15	Endonuclease, polyU-specific 2
TRINITY_DN15957_c0_g1_i1	0.353099	3.29003	3.21996	0.00644258
TRINITY_DN16631_c0_g1_i1	0.353099	3.29003	3.21996	0.00644258
TRINITY_DN18853_c0_g1_i1	0.353099	3.29003	3.21996	0.00644258
TRINITY_DN20282_c0_g1_i1	0.353099	3.29003	3.21996	0.00644258
TRINITY_DN23896_c0_g1_i1	0.353099	3.29003	3.21996	0.00644258
TRINITY_DN24673_c0_g1_i1	0.353099	3.29003	3.21996	0.00644258
TRINITY_DN24679_c0_g1_i1	0.353099	3.29003	3.21996	0.00644258
TRINITY_DN6001_c1_g2_i1	0.353099	3.29003	3.21996	0.00644258
TRINITY_DN373_c0_g3_i1	10716.8	99847.8	3.21986	0
TRINITY_DN5808_c0_g1_i1	65.5525	610.738	3.21983	0.00277935
TRINITY_DN12661_c0_g1_i1	0.454047	4.22906	3.21942	0.00710868
TRINITY_DN10966_c0_g1_i1	1.93107	17.9845	3.21928	0.0106102
TRINITY_DN6268_c0_g2_i3	6.7117	62.4481	3.21791	0.00615553
TRINITY_DN22083_c0_g1_i1	2.78822	25.9195	3.21662	0.00236196
TRINITY_DN1315_c0_g5_i3	4.9918	46.4039	3.21661	0.00223299
TRINITY_DN13617_c0_g2_i1	26.6309	247.453	3.21598	1.11022e-16
TRINITY_DN11501_c0_g1_i2	0.455171	4.22906	3.21586	0.00741324
TRINITY_DN2020_c0_g1_i1	0.695739	6.46289	3.21556	0.00655411
TRINITY_DN4053_c0_g2_i1	29.6531	275.392	3.21523	0.000973216
TRINITY_DN7134_c0_g1_i1	2.39728	22.2546	3.21463	0.0105636
TRINITY_DN3738_c0_g1_i1	56.3741	523.306	3.21455	2.51625e-10
TRINITY_DN1600_c0_g2_i1	4.45433	41.3404	3.21427	0.00198112
TRINITY_DN13238_c0_g1_i1	0.605249	5.61545	3.2138	0.00860596
TRINITY_DN12380_c0_g1_i1	0.454047	4.21191	3.21356	0.00215151
TRINITY_DN5806_c0_g1_i1	0.454047	4.21191	3.21356	0.00215151
TRINITY_DN14806_c0_g1_i1	2.52688	23.429	3.21287	0.00240253
TRINITY_DN2752_c0_g1_i1	0.758016	7.02741	3.21269	0.0107165
TRINITY_DN13678_c0_g1_i1	0.85784	7.95061	3.21228	0.0112565
TRINITY_DN13886_c0_g1_i1	2.33486	21.6182	3.21084	0.0061446
TRINITY_DN10752_c0_g1_i1	0.353099	3.2651	3.20898	0.0112749
TRINITY_DN12574_c0_g1_i1	0.353099	3.2651	3.20898	0.0112749
TRINITY_DN16977_c0_g1_i1	0.353099	3.2651	3.20898	0.0112749
TRINITY_DN17178_c0_g1_i1	0.353099	3.2651	3.20898	0.0112749
TRINITY_DN17798_c0_g1_i1	0.353099	3.2651	3.20898	0.0112749
TRINITY_DN6349_c0_g1_i1	0.353099	3.2651	3.20898	0.0112749
TRINITY_DN8244_c0_g1_i2	2.43801	22.5238	3.20767	0.00460101
TRINITY_DN729_c0_g2_i1	66.6791	615.777	3.2071	2.33147e-15
TRINITY_DN22250_c0_g1_i1	4.82449	44.4933	3.20514	0.00663257
TRINITY_DN2328_c0_g1_i7	20.504	189.093	3.20512	0.000996413
TRINITY_DN11177_c0_g1_i1	0.454047	4.18633	3.20477	0.0109683
TRINITY_DN1415_c0_g2_i1	62.9389	579.645	3.20314	0.0010767
TRINITY_DN2332_c0_g1_i2	13.5374	124.599	3.20228	0.000705457
TRINITY_DN11697_c0_g1_i1	1.50841	13.8768	3.20158	0.00630606
TRINITY_DN10955_c0_g2_i1	0.455171	4.18698	3.20143	0.0112521
TRINITY_DN9593_c0_g1_i1	2.12397	19.535	3.20122	0.00445724
TRINITY_DN11304_c0_g2_i1	0.353099	3.2473	3.2011	0.00586043
TRINITY_DN12693_c0_g1_i1	0.353099	3.2473	3.2011	0.00586043
TRINITY_DN14433_c1_g1_i1	0.353099	3.2473	3.2011	0.00586043
TRINITY_DN17080_c0_g1_i1	0.353099	3.2473	3.2011	0.00586043
TRINITY_DN22590_c0_g1_i1	0.353099	3.2473	3.2011	0.00586043
TRINITY_DN24601_c0_g1_i1	0.353099	3.2473	3.2011	0.00586043
TRINITY_DN8498_c0_g2_i1	0.353099	3.2473	3.2011	0.00586043
TRINITY_DN965_c0_g1_i1	95.4125	877.348	3.2009	0
TRINITY_DN14513_c0_g1_i1	1.11449	10.2404	3.19982	0.00672747
TRINITY_DN11817_c0_g2_i1	3.93879	36.1676	3.19887	0.011083
TRINITY_DN15337_c1_g2_i1	0.454047	4.16918	3.19885	0.00522651
TRINITY_DN3685_c0_g2_i1	74.3222	682.246	3.19843	2.61151e-05
TRINITY_DN7576_c0_g1_i1	5.06677	46.4851	3.19763	0.00190809
TRINITY_DN4935_c0_g1_i2	0.678253	6.21948	3.1969	0.00639649
TRINITY_DN19232_c0_g1_i1	0.455171	4.16918	3.19528	0.00548722
TRINITY_DN15948_c0_g1_i1	1.41015	12.9122	3.19481	0.00156031
TRINITY_DN17273_c0_g1_i1	4.73836	43.3763	3.19445	0.00501302
TRINITY_DN23084_c0_g1_i1	0.353099	3.23081	3.19375	0.00656547
TRINITY_DN9827_c0_g1_i1	0.353099	3.23081	3.19375	0.00656547
TRINITY_DN21481_c0_g1_i1	3.34302	30.5801	3.19337	0.00238367
TRINITY_DN4665_c0_g3_i1	782.542	7154.97	3.19271	1.11022e-16
TRINITY_DN12799_c0_g1_i1	0.706198	6.45187	3.19157	0.00623323
TRINITY_DN455_c0_g3_i1	32.3827	295.808	3.19136	2.22045e-16
TRINITY_DN2595_c0_g2_i1	2.88352	26.3323	3.19093	0.00938027
TRINITY_DN2325_c1_g1_i2	7.89473	72.0575	3.19019	0.00225897
TRINITY_DN4759_c0_g2_i1	7.31708	66.7845	3.19017	0.00246411
TRINITY_DN3009_c2_g1_i1	1.30651	11.923	3.18996	0.0111583
TRINITY_DN22854_c0_g1_i1	0.964409	8.79415	3.18883	0.00837386
TRINITY_DN9842_c0_g1_i1	1.80856	16.4858	3.1883	0.00825202
TRINITY_DN32_c0_g1_i1	1722.51	15700.5	3.18822	6.66134e-16
TRINITY_DN13610_c0_g1_i1	0.604125	5.50412	3.18759	0.0062711
TRINITY_DN8108_c0_g1_i2	12.2591	111.659	3.18717	0.00119031
TRINITY_DN2232_c0_g1_i9	2.99543	27.2803	3.18703	0.00195866
TRINITY_DN17697_c0_g1_i1	0.454047	4.13489	3.18693	0.00198014
TRINITY_DN326_c0_g3_i1	12.2162	111.201	3.1863	3.27441e-05
TRINITY_DN19294_c0_g1_i1	0.353099	3.213	3.18578	0.0026289
TRINITY_DN9335_c1_g1_i1	2.02033	18.3807	3.18553	0.00208683
TRINITY_DN23245_c0_g1_i1	0.659316	5.99645	3.18507	0.00994063
TRINITY_DN19279_c0_g1_i1	3.75625	34.1621	3.18503	0.00617102
TRINITY_DN5698_c0_g2_i2	13.3261	121.183	3.18486	7.66416e-08
TRINITY_DN20476_c0_g1_i1	479.88	4362.63	3.18445	0
TRINITY_DN8575_c0_g1_i1	1.70986	15.538	3.18385	0.0111707
TRINITY_DN12332_c0_g1_i1	5.75458	52.2741	3.18331	0.00195994
TRINITY_DN23712_c0_g1_i1	16.6768	151.437	3.1828	0.00129933
TRINITY_DN8520_c0_g1_i4	7444.05	67580.3	3.18244	0
TRINITY_DN11481_c0_g1_i1	0.353099	3.20457	3.18199	0.0106803
TRINITY_DN19315_c0_g1_i1	0.353099	3.20457	3.18199	0.0106803
TRINITY_DN909_c0_g2_i1	0.353099	3.20457	3.18199	0.0106803
TRINITY_DN2131_c0_g1_i2	1017.68	9221.61	3.17973	0
TRINITY_DN19005_c0_g1_i1	2.61615	23.6783	3.17805	0.00170582
TRINITY_DN19476_c0_g1_i1	1.71255	15.4992	3.17798	0.00715997
TRINITY_DN23556_c0_g1_i1	3.22096	29.1455	3.17771	0.00319728
TRINITY_DN9213_c0_g1_i1	0.655944	5.93461	3.17751	0.0107209
TRINITY_DN5247_c0_g4_i2	42.9909	388.693	3.17653	0
TRINITY_DN23659_c0_g2_i1	222.234	2007.39	3.17517	4.32987e-15
TRINITY_DN10007_c0_g1_i1	0.964409	8.70869	3.17474	0.00661618
TRINITY_DN8549_c0_g3_i1	0.905405	8.17456	3.17451	0.00935301
TRINITY_DN16075_c0_g1_i1	4.1443	37.41	3.17422	0.00377455
TRINITY_DN3792_c0_g1_i1	2.92755	26.4083	3.17323	0.00163684
TRINITY_DN2875_c0_g2_i1	70.9566	639.824	3.17267	6.66134e-16	Nascent polypeptide-associated complex subunit beta
TRINITY_DN5331_c0_g1_i1	0.353099	3.18296	3.17223	0.00655473
TRINITY_DN3877_c0_g3_i1	2.32811	20.9754	3.17146	0.00203065
TRINITY_DN926_c0_g1_i1	4732.35	42633.6	3.17136	0
TRINITY_DN13801_c0_g2_i1	1.20556	10.8373	3.16823	0.00898818
TRINITY_DN12301_c0_g1_i1	0.353099	3.17383	3.16808	0.00613346
TRINITY_DN1459_c1_g1_i1	0.353099	3.17383	3.16808	0.00613346
TRINITY_DN12066_c0_g1_i1	0.353099	3.17027	3.16646	0.00263549
TRINITY_DN5345_c0_g1_i1	0.353099	3.17027	3.16646	0.00263549
TRINITY_DN9846_c0_g2_i1	0.706198	6.33923	3.16616	0.00243985
TRINITY_DN740_c0_g2_i1	19.6848	176.647	3.16571	0.000506805
TRINITY_DN5977_c0_g1_i3	5053.57	45349.5	3.16571	8.88178e-16
TRINITY_DN2422_c0_g2_i1	8.63139	77.4498	3.1656	0.0020806
TRINITY_DN2639_c0_g1_i1	7.24637	65.015	3.16544	0.00367884
TRINITY_DN318_c2_g1_i1	602.355	5403.56	3.16522	0
TRINITY_DN3751_c0_g1_i1	42.8933	384.157	3.16287	0
TRINITY_DN7349_c0_g1_i1	0.659316	5.90031	3.16175	0.00615919
TRINITY_DN24280_c0_g1_i1	0.503177	4.50165	3.16132	0.0145535
TRINITY_DN22451_c0_g1_i1	1.72467	15.4272	3.16109	0.0111516
TRINITY_DN15130_c0_g1_i1	5.25566	46.9311	3.1586	0.00357196
TRINITY_DN14414_c0_g1_i1	0.353099	3.15181	3.15804	0.0120032
TRINITY_DN17052_c0_g1_i1	0.353099	3.15181	3.15804	0.0120032
TRINITY_DN18057_c0_g1_i1	0.353099	3.15181	3.15804	0.0120032
TRINITY_DN21729_c0_g1_i1	0.353099	3.15181	3.15804	0.0120032
TRINITY_DN19322_c0_g1_i1	1.52053	13.5674	3.1575	0.00260881
TRINITY_DN5685_c0_g1_i1	529.951	4726.57	3.15686	0
TRINITY_DN1051_c1_g2_i1	1.90839	17.003	3.15537	0.00905057
TRINITY_DN24048_c0_g1_i1	174.926	1558.08	3.15495	2.66454e-15
TRINITY_DN2752_c0_g5_i1	1.91106	17.0202	3.1548	0.00964777
TRINITY_DN4146_c0_g1_i3	20.7204	184.426	3.15392	0.00251094
TRINITY_DN411_c0_g1_i1	1043.91	9289.76	3.15364	0
TRINITY_DN19903_c0_g1_i1	0.659316	5.8663	3.15341	0.0128956
TRINITY_DN9749_c0_g1_i2	0.964409	8.57919	3.15312	0.011254
TRINITY_DN8547_c0_g1_i1	1.92207	17.0982	3.15311	0.00255204
TRINITY_DN20305_c0_g1_i1	3.14245	27.9419	3.15247	0.00632585
TRINITY_DN4578_c0_g2_i1	2.92305	25.9881	3.15231	0.00190692
TRINITY_DN2429_c1_g4_i1	3.53861	31.4606	3.15229	0.0021658
TRINITY_DN8548_c0_g1_i1	1.16855	10.3873	3.15203	0.0089776
TRINITY_DN8391_c0_g1_i1	0.908094	8.07037	3.15172	0.00217843
TRINITY_DN11729_c0_g1_i2	1.84055	16.3559	3.15161	0.0126172
TRINITY_DN17279_c0_g1_i1	10.7608	95.5585	3.1506	0.0024396
TRINITY_DN1343_c0_g2_i2	8.36282	74.2181	3.14971	0.00107985
TRINITY_DN1064_c0_g1_i1	4.25019	37.7108	3.14938	0.00201514
TRINITY_DN2568_c0_g1_i1	5.06761	44.9609	3.14929	0.00666572
TRINITY_DN3792_c0_g2_i1	13.949	123.706	3.14868	0.000818659	Glutathione peroxidase
TRINITY_DN3900_c0_g1_i1	779.486	6910.08	3.14811	0
TRINITY_DN2307_c0_g2_i1	43.0997	381.895	3.14743	0
TRINITY_DN13851_c0_g1_i1	5.087	45.0694	3.14726	0.00679608
TRINITY_DN12203_c0_g2_i1	0.604125	5.34904	3.14636	0.00982451
TRINITY_DN14268_c0_g1_i1	1.51828	13.4405	3.14607	0.00615298
TRINITY_DN22577_c0_g1_i1	0.503177	4.45405	3.14598	0.0103488
TRINITY_DN4738_c0_g4_i1	0.604125	5.34164	3.14436	0.0093469
TRINITY_DN21227_c0_g1_i1	1.06761	9.43117	3.14306	0.0109971
TRINITY_DN5126_c0_g1_i1	21.1716	187.023	3.14302	0.00193642
TRINITY_DN13870_c0_g1_i1	0.455171	4.01869	3.14224	0.0112032
TRINITY_DN22367_c0_g1_i1	2.41831	21.3336	3.14105	0.0126487
TRINITY_DN11230_c0_g1_i1	2.72115	24.0046	3.14102	0.00250223
TRINITY_DN23647_c0_g1_i1	0.353099	3.11461	3.14091	0.0124149
TRINITY_DN2799_c0_g1_i1	35.2964	311.168	3.1401	0.000788634	Ankyrin domain-containing protein (Fragment)
TRINITY_DN15316_c0_g1_i1	0.353099	3.10908	3.13835	0.00956228
TRINITY_DN16884_c0_g1_i1	0.353099	3.10908	3.13835	0.00956228
TRINITY_DN19841_c0_g1_i1	0.353099	3.10908	3.13835	0.00956228
TRINITY_DN24731_c0_g1_i1	0.353099	3.10908	3.13835	0.00956228
TRINITY_DN8863_c0_g1_i1	0.353099	3.10908	3.13835	0.00956228
TRINITY_DN8296_c0_g1_i1	1.772	15.6021	3.13829	0.00731153
TRINITY_DN1556_c0_g1_i2	116.752	1027.86	3.13812	1.11022e-16
TRINITY_DN4337_c0_g1_i1	2.58183	22.7065	3.13664	0.00643581
TRINITY_DN17460_c0_g1_i1	1.51828	13.3524	3.13659	0.00223302
TRINITY_DN1771_c0_g1_i2	528.713	4647.45	3.13588	3.88578e-15
TRINITY_DN2920_c2_g1_i1	227.753	2001.02	3.13519	1.55431e-15
TRINITY_DN17570_c0_g1_i1	0.758016	6.6584	3.13487	0.00425017
TRINITY_DN3929_c0_g1_i1	14.15	124.261	3.13451	0.0020749
TRINITY_DN4128_c0_g1_i6	1.19604	10.5003	3.13409	0.0132919
TRINITY_DN13712_c0_g1_i1	5.83398	51.1858	3.13319	0.0022524
TRINITY_DN1415_c0_g3_i1	34.6933	304.159	3.1321	0.000815845
TRINITY_DN17518_c0_g1_i1	1.00635	8.82132	3.13186	0.00677616
TRINITY_DN24405_c0_g1_i1	0.503177	4.41001	3.13164	0.0109387
TRINITY_DN11883_c0_g1_i1	0.353099	3.09193	3.13037	0.0065823
TRINITY_DN13812_c0_g2_i1	0.353099	3.09193	3.13037	0.0065823
TRINITY_DN17724_c0_g1_i1	0.353099	3.09193	3.13037	0.0065823
TRINITY_DN19938_c0_g1_i1	0.353099	3.09193	3.13037	0.0065823
TRINITY_DN22098_c0_g1_i1	0.353099	3.09193	3.13037	0.0065823
TRINITY_DN23233_c0_g1_i1	0.353099	3.09193	3.13037	0.0065823
TRINITY_DN23284_c0_g1_i1	0.353099	3.09193	3.13037	0.0065823
TRINITY_DN9162_c0_g1_i1	0.353099	3.09193	3.13037	0.0065823
TRINITY_DN2109_c3_g1_i1	53.7311	470.292	3.12973	8.88178e-16
TRINITY_DN23595_c0_g1_i1	0.604125	5.28597	3.12925	0.01739
TRINITY_DN247_c0_g4_i1	0.604125	5.28597	3.12925	0.01739
TRINITY_DN18944_c0_g1_i1	39.1136	342.179	3.12901	2.22045e-16
TRINITY_DN16398_c0_g1_i1	0.454047	3.97109	3.12862	0.00190617
TRINITY_DN19168_c0_g1_i1	79.3201	693.218	3.12755	9.99201e-16
TRINITY_DN9796_c0_g1_i1	1.16631	10.1893	3.12703	0.00636164
TRINITY_DN3338_c0_g1_i1	3.45609	30.18	3.12638	0.0108054
TRINITY_DN812_c0_g2_i1	510.545	4455.89	3.1256	1.44329e-15
TRINITY_DN22870_c0_g1_i1	0.455171	3.97109	3.12505	0.0019586
TRINITY_DN16521_c0_g1_i1	0.863461	7.52911	3.12428	0.0152338
TRINITY_DN4954_c0_g3_i2	2.72445	23.7558	3.12424	0.00645667
TRINITY_DN10938_c0_g2_i1	10.7469	93.6177	3.12287	0.00376988
TRINITY_DN16477_c0_g1_i1	0.503177	4.37571	3.12038	0.00629773
TRINITY_DN6381_c0_g6_i1	0.503177	4.37571	3.12038	0.00629773
TRINITY_DN7256_c0_g1_i1	2.32811	20.2453	3.12035	0.00740761
TRINITY_DN11443_c0_g1_i1	0.353099	3.06701	3.11869	0.00616757
TRINITY_DN11893_c0_g1_i1	0.353099	3.06701	3.11869	0.00616757
TRINITY_DN16466_c0_g1_i1	0.353099	3.06701	3.11869	0.00616757
TRINITY_DN19811_c0_g1_i1	0.353099	3.06701	3.11869	0.00616757
TRINITY_DN12301_c0_g2_i1	0.353099	3.06635	3.11838	0.00847238
TRINITY_DN12347_c1_g1_i1	0.353099	3.06635	3.11838	0.00847238
TRINITY_DN14043_c0_g1_i1	0.353099	3.06635	3.11838	0.00847238
TRINITY_DN21292_c0_g1_i1	0.353099	3.06635	3.11838	0.00847238
TRINITY_DN22139_c0_g1_i1	0.353099	3.06635	3.11838	0.00847238
TRINITY_DN22544_c0_g1_i1	0.353099	3.06635	3.11838	0.00847238
TRINITY_DN23393_c0_g1_i1	0.353099	3.06635	3.11838	0.00847238
TRINITY_DN5747_c0_g2_i1	0.353099	3.06635	3.11838	0.00847238
TRINITY_DN7009_c0_g2_i1	0.353099	3.06635	3.11838	0.00847238
TRINITY_DN21398_c0_g1_i1	2.12084	18.4079	3.11761	0.00191946
TRINITY_DN16689_c0_g1_i1	1.16631	10.1122	3.11608	0.00467205
TRINITY_DN13960_c0_g2_i1	1.42183	12.3179	3.11494	0.0112684
TRINITY_DN5350_c0_g1_i1	0.938643	8.12871	3.11438	0.0137309
TRINITY_DN16982_c0_g1_i1	0.556119	4.81463	3.11396	0.00234247
TRINITY_DN1223_c0_g2_i1	239.204	2070.05	3.11336	5.55112e-16
TRINITY_DN3009_c0_g5_i1	0.353099	3.05408	3.11259	0.00850114
TRINITY_DN16620_c0_g1_i1	0.455171	3.93548	3.11206	0.0128206
TRINITY_DN6058_c0_g4_i1	0.353099	3.05277	3.11197	0.0126941
TRINITY_DN4564_c0_g1_i3	6.7165	58.0401	3.11127	0.00258555
TRINITY_DN12639_c0_g1_i2	6.75106	58.311	3.11058	0.00277619
TRINITY_DN17721_c0_g1_i1	0.353099	3.0492	3.11029	0.00342515
TRINITY_DN18308_c0_g1_i1	0.353099	3.0492	3.11029	0.00342515
TRINITY_DN9576_c0_g2_i1	0.353099	3.0492	3.11029	0.00342515
TRINITY_DN24290_c0_g1_i1	18.9776	163.849	3.10999	0.00120651
TRINITY_DN16114_c0_g1_i1	1.41464	12.1968	3.10799	0.00193282
TRINITY_DN4800_c0_g1_i1	4.06308	35.0303	3.10796	0.00196064
TRINITY_DN911_c0_g2_i1	0.908094	7.82111	3.10646	0.00207106
TRINITY_DN1694_c2_g1_i1	0.556119	4.78905	3.10627	0.0102357
TRINITY_DN6727_c0_g2_i1	1.5656	13.4819	3.10623	0.00851879
TRINITY_DN10537_c0_g1_i1	0.503177	4.33298	3.10622	0.0065063
TRINITY_DN5988_c0_g2_i1	19.3554	166.633	3.10586	0.00238615	EF-hand domain-containing protein
TRINITY_DN348_c0_g1_i1	226.364	1948.79	3.10586	3.33067e-16
TRINITY_DN21279_c0_g1_i1	7.38325	63.538	3.10529	0.00384612
TRINITY_DN8537_c0_g3_i1	0.353099	3.03271	3.10246	0.00867441
TRINITY_DN8815_c0_g2_i1	1.91894	16.4773	3.1021	0.00652907
TRINITY_DN2622_c0_g1_i1	303.48	2605.18	3.10171	1.9984e-15
TRINITY_DN4564_c0_g1_i2	0.586078	5.02974	3.10132	0.00220483
TRINITY_DN10076_c0_g2_i1	1.2105	10.3873	3.10115	0.00631755
TRINITY_DN592_c0_g1_i1	2.60092	22.314	3.10086	0.010831
TRINITY_DN1415_c0_g1_i1	152.359	1306.92	3.10063	1.14517e-07
TRINITY_DN3932_c0_g3_i1	11.51	98.7288	3.10058	0.00116438
TRINITY_DN4022_c0_g1_i1	7.66317	65.729	3.10052	0.00214388
TRINITY_DN15035_c0_g1_i1	4.53196	38.8563	3.09994	0.00191025
TRINITY_DN3167_c0_g2_i3	18.2232	156.07	3.09834	0.00097241
TRINITY_DN18484_c0_g1_i1	0.353099	3.02362	3.09813	0.0117044
TRINITY_DN22386_c0_g1_i1	0.353099	3.02362	3.09813	0.0117044
TRINITY_DN17017_c0_g1_i1	0.962161	8.23773	3.0979	0.00906952
TRINITY_DN6332_c0_g1_i1	3.23617	27.6812	3.09654	0.00624533
TRINITY_DN15021_c0_g1_i1	0.605249	5.17653	3.09638	0.00599164
TRINITY_DN22472_c0_g1_i1	0.605249	5.17653	3.09638	0.00599164
TRINITY_DN1810_c0_g2_i1	1260.2	10761.4	3.09415	7.77156e-16
TRINITY_DN7167_c0_g1_i1	1.61879	13.8108	3.09281	0.0112427
TRINITY_DN16582_c0_g1_i1	1.2105	10.3214	3.09196	0.0109196
TRINITY_DN23669_c0_g1_i1	3.85944	32.9016	3.09169	0.0103807
TRINITY_DN6298_c0_g1_i6	9.87079	84.0886	3.09067	0.000336117
TRINITY_DN4564_c0_g4_i1	7.78929	66.3458	3.09044	0.00212858
TRINITY_DN6466_c0_g1_i3	2.31044	19.6787	3.09039	0.00170635
[truncated: 21,461 more rows]
