# Supplementary material for: Transcriptome Sequencing of the Diatom Asterionellopsis thurstonii and In Silico Identification of Enzymes Potentially Involved in the Synthesis of Bioactive Molecules
Source: Mar Drugs. 2023 Feb 15;21(2):126. doi: 10.3390/md21020126 (PMC9959416; doi:10.3390/md21020126)
Supplement: Supplementary file 1 [file marinedrugs-21-00126-s001.zip › marinedrugs-2124680/Table S5_CT_A4_vs_CT_FE355.xlsx]

## Sheet: Sheet1
Locus	CT_A4_mean	CT_FE355_mean	log2FC	FDR	Description
TRINITY_DN2143_c0_g2_i2	99.8053	0.0116163	13.0688	0
TRINITY_DN5073_c0_g2_i1	230.425	0.5551	8.69734	7.77156e-16
TRINITY_DN5073_c0_g1_i2	139.607	0.5551	7.97441	1.9984e-15
TRINITY_DN7247_c0_g1_i1	355.175	1.43236	7.954	0
TRINITY_DN10607_c0_g1_i16	126.386	0.5551	7.83087	1.95399e-14
TRINITY_DN20880_c0_g1_i1	109.785	0.711542	7.26952	0
TRINITY_DN2607_c0_g1_i2	380.391	2.61235	7.18599	0
TRINITY_DN23186_c0_g1_i1	159.749	1.19478	7.06292	0
TRINITY_DN14510_c0_g1_i1	663.294	5.66866	6.8705	0
TRINITY_DN16149_c0_g1_i1	592.552	5.07346	6.86783	0
TRINITY_DN16559_c0_g1_i1	435.989	4.60757	6.56414	1.11022e-16
TRINITY_DN8836_c0_g2_i1	134.159	1.43236	6.54941	0
TRINITY_DN9388_c0_g1_i1	27.3862	0.317522	6.43045	0.00259383
TRINITY_DN12126_c0_g1_i1	148.761	1.90407	6.28777	0
TRINITY_DN20988_c0_g1_i1	120.441	1.6502	6.18954	0.00429421
TRINITY_DN12104_c1_g1_i1	99.128	1.36049	6.18709	4.79726e-07
TRINITY_DN1109_c0_g1_i1	19.4427	0.269054	6.17519	0.00595367
TRINITY_DN2832_c0_g2_i2	40.0824	0.5551	6.17408	0
TRINITY_DN8216_c0_g1_i1	56.057	0.792678	6.14402	0.00371887
TRINITY_DN13665_c0_g1_i1	64.1581	0.94912	6.0789	0
TRINITY_DN12892_c0_g1_i1	446.198	6.65643	6.06679	0
TRINITY_DN20420_c0_g1_i1	3514.3	53.3774	6.04086	0
TRINITY_DN8856_c0_g1_i1	45.583	0.716178	5.99203	0
TRINITY_DN9968_c0_g1_i1	110.333	1.75451	5.97465	1.55431e-15
TRINITY_DN24238_c0_g1_i1	1698.87	28.0893	5.91841	5.61773e-14
TRINITY_DN10159_c0_g1_i1	73.5159	1.27591	5.84845	1.97131e-12
TRINITY_DN8836_c0_g1_i1	48.6147	0.872621	5.79989	0
TRINITY_DN5314_c0_g1_i1	2353.89	43.4416	5.75982	4.66294e-15	Light harvesting complex protein
TRINITY_DN19439_c0_g1_i1	391.859	7.29386	5.74751	1.44329e-15
TRINITY_DN4820_c0_g1_i2	29.6886	0.5551	5.74102	0
TRINITY_DN18295_c0_g1_i1	50.9896	0.953756	5.74044	1.52508e-06
TRINITY_DN18181_c0_g1_i1	47.4804	0.953756	5.63757	1.17684e-14
TRINITY_DN9002_c0_g1_i1	141.941	2.85544	5.63544	1.11022e-16
TRINITY_DN9985_c0_g1_i3	664.151	13.4383	5.62708	0
TRINITY_DN8363_c0_g3_i1	27.3923	0.5551	5.62488	4.64517e-13
TRINITY_DN10105_c0_g1_i1	26.2208	0.5551	5.56182	0
TRINITY_DN8363_c0_g2_i1	37.3499	0.792678	5.55823	9.41228e-05
TRINITY_DN9002_c0_g2_i1	454.52	9.65083	5.55755	5.88418e-15
TRINITY_DN8216_c0_g2_i1	41.0544	0.872621	5.55604	0.00447237
TRINITY_DN16613_c0_g1_i1	47.8548	1.02443	5.54577	3.72749e-06
TRINITY_DN22134_c0_g1_i1	40.4199	0.872621	5.53357	1.66533e-15
TRINITY_DN22895_c0_g1_i1	228.169	4.94377	5.52835	0
TRINITY_DN7756_c0_g7_i1	492.501	10.7544	5.51713	1.88738e-15
TRINITY_DN22184_c0_g1_i1	1065.68	24.4307	5.44693	0
TRINITY_DN10159_c0_g2_i1	51.0349	1.19478	5.41667	0.00167116
TRINITY_DN12104_c0_g1_i1	40.3639	0.953756	5.4033	2.22533e-11
TRINITY_DN17736_c0_g1_i1	402.294	9.52591	5.40025	0
TRINITY_DN6948_c0_g1_i2	7006.84	167.442	5.38703	9.27036e-14
TRINITY_DN15604_c0_g1_i1	94.6299	2.27597	5.37774	0.00111412
TRINITY_DN2401_c0_g1_i2	60.7898	1.46461	5.37524	0.00224328
TRINITY_DN14850_c0_g1_i1	57.3499	1.43236	5.32333	0
TRINITY_DN14850_c0_g2_i1	84.9559	2.16125	5.29678	1.64327e-05
TRINITY_DN2764_c0_g1_i4	21.2162	0.576266	5.20229	0.00318472
TRINITY_DN8363_c0_g1_i1	51.3852	1.43236	5.16489	0.00148811
TRINITY_DN13823_c0_g2_i1	39.646	1.1102	5.15828	0.00232052
TRINITY_DN15053_c0_g1_i1	73.0562	2.05813	5.1496	0
TRINITY_DN12520_c0_g1_i1	66.7584	1.89824	5.13621	7.42422e-09
TRINITY_DN23498_c0_g1_i1	127.355	3.63183	5.13202	0.00458076
TRINITY_DN16932_c0_g1_i1	56.0216	1.59807	5.13158	0.00319724
TRINITY_DN11737_c0_g1_i1	1197.3	34.6456	5.11097	1.22125e-15
TRINITY_DN16241_c0_g1_i1	106.946	3.13932	5.09029	0.00111005
TRINITY_DN7131_c0_g1_i1	58.8028	1.73597	5.08207	0.00345649
TRINITY_DN3128_c0_g2_i1	26.7445	0.792678	5.07636	0.00190308
TRINITY_DN22340_c0_g1_i1	61.67	1.83909	5.0675	0.0022287
TRINITY_DN1670_c0_g1_i13	128.281	3.88612	5.04483	0.00240701
TRINITY_DN24439_c0_g1_i1	86.4857	2.67582	5.01441	0.00221137
TRINITY_DN13869_c0_g1_i1	59.0339	1.82982	5.01177	1.30876e-09
TRINITY_DN8391_c0_g2_i1	17.5942	0.5551	4.98621	3.77476e-14
TRINITY_DN20781_c0_g1_i1	111.67	3.53102	4.98301	0.00115056
TRINITY_DN17697_c0_g1_i1	22.3947	0.711542	4.97606	1.61529e-05
TRINITY_DN24583_c0_g1_i1	56.5348	1.82982	4.94936	1.04552e-09
TRINITY_DN19164_c0_g1_i1	665.31	22.0968	4.91212	0
TRINITY_DN10349_c0_g1_i1	54.1108	1.89943	4.83228	0.00119826
TRINITY_DN17217_c0_g1_i1	92.8696	3.3306	4.80135	0
TRINITY_DN6638_c0_g1_i1	385.003	14.0614	4.77505	4.44089e-16
TRINITY_DN14667_c0_g1_i1	28.3168	1.03834	4.76931	0.00222579
TRINITY_DN10648_c0_g4_i1	47.1984	1.73597	4.76492	1.15485e-12
TRINITY_DN2673_c0_g1_i3	34.8991	1.29532	4.75181	7.24421e-05
TRINITY_DN12520_c0_g2_i1	14.9224	0.5551	4.74859	0.000185134
TRINITY_DN19392_c0_g1_i1	88.6765	3.34676	4.72772	4.47477e-08
TRINITY_DN8866_c0_g1_i1	18.8036	0.711542	4.72391	1.30784e-13
TRINITY_DN20152_c0_g1_i1	31.2333	1.19478	4.70827	0.000302156
TRINITY_DN8866_c0_g2_i1	34.6573	1.33731	4.69575	0.00123736
TRINITY_DN8409_c0_g1_i3	953.041	36.9476	4.68899	1.77636e-15
TRINITY_DN7141_c0_g3_i1	256.748	9.96848	4.68684	0
TRINITY_DN14775_c0_g1_i1	375.52	14.6367	4.68123	1.66533e-15
TRINITY_DN13357_c0_g2_i1	29.865	1.18551	4.65488	0.00272194
TRINITY_DN8823_c0_g1_i1	47.5536	1.89824	4.64682	0.00276776
TRINITY_DN12360_c0_g1_i1	35.5935	1.42308	4.64452	7.93626e-05
TRINITY_DN15550_c0_g1_i1	1009.68	40.5272	4.63887	6.66134e-16
TRINITY_DN8102_c1_g1_i1	1280.09	52.3242	4.61262	0
TRINITY_DN5490_c0_g1_i1	54.3767	2.22967	4.60809	7.77156e-16
TRINITY_DN2859_c0_g5_i1	17.2861	0.711542	4.60252	0.0018498
TRINITY_DN24364_c0_g1_i1	20.9616	0.872621	4.58625	0.00336273
TRINITY_DN15058_c0_g2_i1	402.414	16.8383	4.57886	2.77556e-15
TRINITY_DN10974_c0_g2_i1	160.716	6.80016	4.56281	0
TRINITY_DN7141_c0_g4_i1	81.7975	3.48121	4.5544	0
TRINITY_DN8555_c0_g2_i1	177.872	7.77139	4.51652	1.9984e-15
TRINITY_DN24472_c0_g1_i1	23.6594	1.03834	4.51007	0.00334746
TRINITY_DN7373_c0_g2_i1	39.4105	1.75451	4.48944	0.00126763
TRINITY_DN21605_c0_g1_i1	17.6847	0.792678	4.47963	0.00186304
TRINITY_DN8823_c0_g2_i1	31.9525	1.43236	4.47947	0.0053175
TRINITY_DN16140_c0_g1_i1	26.0718	1.18551	4.45891	0.00270545
TRINITY_DN656_c0_g1_i8	152.915	6.98895	4.45151	0.00314472
TRINITY_DN20501_c0_g1_i1	15.4973	0.716178	4.43556	0.00278261
TRINITY_DN10648_c0_g1_i1	240.572	11.2272	4.4214	2.22045e-16
TRINITY_DN8037_c0_g1_i2	286.905	13.5711	4.40197	1.45429e-10
TRINITY_DN14166_c0_g2_i1	23.4184	1.1102	4.39875	0.000166598
TRINITY_DN5107_c0_g3_i1	11.6105	0.5551	4.38654	0.00251929
TRINITY_DN9489_c0_g1_i2	3627.42	175.061	4.37301	0	Serine/threonine-protein kinase drkB
TRINITY_DN7131_c0_g2_i1	84.9972	4.13718	4.3607	0.000284789
TRINITY_DN19544_c0_g1_i1	40.1894	1.96309	4.35562	0.00323429
TRINITY_DN10974_c0_g1_i1	71.0476	3.49287	4.3463	0.000834295
TRINITY_DN20943_c0_g1_i1	37.0192	1.82055	4.34583	0.00032326
TRINITY_DN7519_c0_g1_i1	57.0121	2.80557	4.34491	0.00303617
TRINITY_DN10514_c0_g2_i1	32.0144	1.58536	4.33584	0.00256425
TRINITY_DN22109_c0_g1_i1	30.2982	1.50766	4.32884	0.00187437
TRINITY_DN19400_c0_g1_i1	11.0122	0.5551	4.31022	0.00233699
TRINITY_DN13369_c0_g3_i1	35.8447	1.81128	4.30668	0.000966033
TRINITY_DN1802_c0_g1_i5	163.435	8.28909	4.30136	0
TRINITY_DN23255_c0_g1_i1	40.4113	2.05813	4.29535	4.21885e-15
TRINITY_DN15702_c0_g1_i1	74.5821	3.79886	4.29519	0.00211703
TRINITY_DN13840_c0_g1_i1	35.9207	1.82982	4.29504	0.00242121
TRINITY_DN10349_c0_g2_i1	43.7184	2.22967	4.29334	0.00120492
TRINITY_DN11129_c0_g1_i1	102.193	5.23811	4.28611	8.61533e-14
TRINITY_DN12817_c0_g1_i1	13.8591	0.711542	4.28374	0.00101393
TRINITY_DN17578_c0_g1_i1	10.7859	0.5551	4.28026	0.00148237
TRINITY_DN7141_c1_g1_i1	174.682	9.00439	4.27796	0
TRINITY_DN12922_c0_g2_i1	49.2404	2.54256	4.27549	3.10862e-15
TRINITY_DN22746_c0_g1_i1	54.7441	2.87054	4.25331	0.00292508
TRINITY_DN20897_c0_g1_i1	21.1087	1.1102	4.24895	0.004807
TRINITY_DN7141_c0_g1_i1	104.686	5.54172	4.23959	0
TRINITY_DN9961_c0_g1_i1	17.883	0.94912	4.23585	9.83544e-05
TRINITY_DN11234_c0_g1_i1	16.4205	0.872621	4.234	1.2615e-10
TRINITY_DN4520_c0_g1_i1	554.098	29.6108	4.22595	3.13827e-12
TRINITY_DN10125_c0_g2_i1	10.3196	0.5551	4.2165	0.00193076
TRINITY_DN7286_c1_g1_i1	157.52	8.55785	4.20214	5.29515e-05
TRINITY_DN8391_c0_g1_i1	26.1725	1.42308	4.20096	0.000245552
TRINITY_DN5107_c0_g1_i1	26.1466	1.42308	4.19953	0.00101634
TRINITY_DN13357_c0_g1_i1	32.1735	1.75451	4.19673	0.000175812
TRINITY_DN9139_c0_g1_i1	156.727	8.5801	4.19112	1.46405e-09
TRINITY_DN13321_c0_g1_i1	26.1622	1.43236	4.19102	0.00104342
TRINITY_DN5655_c0_g1_i1	80.9928	4.45115	4.18554	7.42628e-13
TRINITY_DN9302_c0_g2_i1	21.272	1.18551	4.16538	0.00263183
TRINITY_DN19341_c0_g1_i1	21.1961	1.18551	4.16022	0.00185301
TRINITY_DN13134_c1_g1_i1	32.4346	1.83909	4.14047	0.0012321
TRINITY_DN6188_c0_g1_i1	121.946	6.91863	4.13961	0.00183825
TRINITY_DN16845_c0_g1_i1	1211.92	69.3639	4.12696	2.42029e-14
TRINITY_DN16420_c0_g1_i1	9.59684	0.5551	4.11174	0.00199339
TRINITY_DN12191_c0_g1_i1	17.6428	1.02443	4.10619	0.000919175
TRINITY_DN17892_c0_g1_i1	12.2927	0.716178	4.10134	0.00320716
TRINITY_DN22625_c0_g1_i1	76.2345	4.46623	4.09331	0.00274519
TRINITY_DN20850_c0_g1_i1	201.103	11.9133	4.07729	2.22045e-16
TRINITY_DN8491_c0_g2_i1	24.067	1.42891	4.07407	0.00120592	Tyrosine transporter
TRINITY_DN9430_c0_g1_i1	80.0751	4.75607	4.07351	0.00054256
TRINITY_DN22140_c0_g1_i1	79.6157	4.73276	4.0723	0.000908622
TRINITY_DN11428_c0_g1_i1	17.3804	1.03834	4.06512	0.00323351
TRINITY_DN15673_c0_g1_i1	252.403	15.0814	4.06489	2.55351e-15
TRINITY_DN17142_c0_g1_i1	54.4608	3.33298	4.03033	0.00103671
TRINITY_DN6626_c0_g1_i1	43.877	2.71171	4.01619	0.00183509
TRINITY_DN3202_c0_g1_i1	722.402	45.0891	4.00195	2.66454e-15
TRINITY_DN16020_c0_g1_i1	162.787	10.1935	3.99726	3.45486e-05
TRINITY_DN8784_c0_g1_i1	99.0225	6.21022	3.99504	0.00100656
TRINITY_DN21122_c0_g1_i1	16.5149	1.03834	3.99143	0.00286497
TRINITY_DN475_c0_g1_i1	4075.91	258.742	3.97753	0
TRINITY_DN14064_c0_g1_i1	16.127	1.02443	3.97659	0.000969155
TRINITY_DN21007_c0_g1_i1	12.4539	0.792678	3.97372	0.00141944
TRINITY_DN11854_c0_g2_i1	264.772	16.9449	3.96582	6.66134e-16
TRINITY_DN10606_c0_g1_i1	11.0963	0.711542	3.96298	0.00168477
TRINITY_DN16653_c1_g1_i1	8.64256	0.5551	3.96064	0.0010194
TRINITY_DN15602_c0_g2_i1	34.4319	2.21815	3.95632	0.00598209
TRINITY_DN6188_c0_g2_i1	184.05	11.8573	3.95625	0.00185905
TRINITY_DN9199_c0_g1_i1	11.1028	0.716178	3.95446	0.000365121
TRINITY_DN14064_c0_g3_i1	11.0756	0.716178	3.95092	0.00332229
TRINITY_DN21026_c0_g1_i1	11.0256	0.716178	3.9444	0.002299
TRINITY_DN13280_c0_g1_i1	41.1719	2.69317	3.93428	0.00114471
TRINITY_DN19155_c0_g1_i1	65.1553	4.26925	3.93183	0.00118966
TRINITY_DN15602_c0_g1_i1	19.2398	1.26783	3.92365	0.00592068
TRINITY_DN5759_c0_g2_i3	296.206	19.5517	3.92124	1.88738e-15
TRINITY_DN1391_c0_g2_i2	1739.4	114.985	3.91907	5.55112e-16
TRINITY_DN9302_c0_g5_i1	15.4314	1.02443	3.91298	0.00337257
TRINITY_DN4057_c0_g3_i1	55.7181	3.72568	3.90257	0.00294144
TRINITY_DN3202_c0_g2_i1	644.84	43.3799	3.89384	0
TRINITY_DN17816_c0_g1_i1	28.1599	1.89824	3.89091	0.0018771
TRINITY_DN9576_c0_g2_i1	8.22019	0.5551	3.88835	0.00146113
TRINITY_DN20767_c0_g1_i1	10.5399	0.716178	3.8794	0.0034809
TRINITY_DN12915_c0_g1_i1	176.83	12.0499	3.87527	0.000449429
TRINITY_DN15214_c0_g1_i1	37.3775	2.55183	3.87257	0.00100589
TRINITY_DN16737_c0_g1_i1	16.1525	1.1102	3.86286	0.00103436
TRINITY_DN11854_c0_g1_i1	75.8862	5.21957	3.86184	0.00174697
TRINITY_DN10958_c0_g1_i1	1078.4	74.6873	3.85189	0	N-substituted formamide deformylase
TRINITY_DN20321_c0_g1_i1	475.596	33.1161	3.84413	2.22045e-15	Adenylate kinase
TRINITY_DN12737_c0_g1_i1	52.2326	3.65037	3.83884	0.00092988
TRINITY_DN12784_c0_g1_i1	407.929	28.7816	3.8251	0
TRINITY_DN7892_c1_g1_i1	114.758	8.12826	3.81951	0.00125163
TRINITY_DN321_c0_g1_i1	529.705	37.549	3.81834	3.44169e-15
TRINITY_DN24530_c0_g1_i1	10.0149	0.711542	3.81505	0.00108816
TRINITY_DN9302_c0_g3_i1	82.8041	5.89859	3.81126	0.00202164
TRINITY_DN8235_c0_g1_i1	16.7084	1.19478	3.80576	0.000917775
TRINITY_DN8901_c0_g3_i2	22.0993	1.58245	3.80376	0.00327521
TRINITY_DN5767_c0_g1_i1	288.072	20.6369	3.80313	1.33227e-15
TRINITY_DN22498_c0_g1_i1	12.1613	0.872621	3.8008	0.000921885
TRINITY_DN23079_c0_g1_i1	73.1289	5.24738	3.80077	0.00317497
TRINITY_DN10558_c0_g1_i1	37.389	2.6839	3.80021	0.000358143
TRINITY_DN14115_c0_g1_i1	404.135	29.0433	3.79856	3.33067e-16
TRINITY_DN15666_c0_g1_i1	22.0547	1.58536	3.79821	0.00140256
TRINITY_DN22717_c0_g1_i1	31.1464	2.24239	3.79596	0.0040314
TRINITY_DN17240_c0_g1_i1	133.292	9.64633	3.78846	0.0019668
TRINITY_DN21994_c0_g1_i1	94.2215	6.82797	3.78653	0.00173296
TRINITY_DN15948_c0_g1_i1	30.4761	2.21113	3.78483	0.00182553
TRINITY_DN12246_c0_g1_i1	32.4647	2.37459	3.77312	0.00265923
TRINITY_DN2835_c2_g1_i1	86.64	6.34593	3.77113	2.15891e-09
TRINITY_DN17483_c0_g1_i1	1214.09	89.1849	3.76693	2.53364e-12	Pyridine nucleotide-disulfide oxidoreductase
TRINITY_DN5829_c0_g2_i1	114.493	8.4112	3.76681	0.00197286
TRINITY_DN19138_c0_g1_i1	9.73432	0.716178	3.76469	0.00289418
TRINITY_DN14707_c0_g1_i1	12.8207	0.94912	3.75574	0.00131983
TRINITY_DN6188_c0_g1_i3	260.638	19.3557	3.75121	0.00230874
TRINITY_DN19479_c0_g1_i1	19.1552	1.42308	3.75065	0.00143917
TRINITY_DN7337_c0_g1_i2	490.238	36.4953	3.7477	0.00097462
TRINITY_DN16989_c0_g1_i1	9.57957	0.716178	3.74157	0.00175577
TRINITY_DN9302_c0_g1_i1	31.6623	2.38029	3.73356	8.32228e-05
TRINITY_DN8884_c0_g1_i1	208.475	15.7072	3.73038	9.99201e-16	Glucose-1-phosphate thymidylyltransferase
TRINITY_DN18278_c0_g1_i1	41.562	3.15906	3.7177	0.00225236
TRINITY_DN15983_c0_g1_i1	48.0828	3.65514	3.71752	0.00167277
TRINITY_DN9961_c0_g2_i1	70.6552	5.37495	3.71647	0.00132177
TRINITY_DN16158_c0_g1_i1	9.29036	0.711542	3.70671	0.00185914
TRINITY_DN18962_c0_g1_i1	15.4718	1.18551	3.70607	0.00330296
TRINITY_DN9319_c0_g2_i1	20.5384	1.57489	3.705	0.00355564
TRINITY_DN14243_c0_g1_i1	128.474	9.86184	3.70347	0.00113847
TRINITY_DN19393_c0_g1_i1	10.3218	0.792678	3.70282	0.00256159
TRINITY_DN10100_c0_g2_i1	122.925	9.45848	3.70003	0.00145562
TRINITY_DN9418_c0_g1_i1	22.7295	1.75451	3.69543	0.00372979	Thiol-disulfide oxidoreductase
TRINITY_DN3698_c0_g1_i1	114.84	8.87232	3.69417	0.0010204
TRINITY_DN3698_c0_g2_i1	751.884	58.2124	3.69111	0
TRINITY_DN8593_c0_g1_i1	67.2663	5.22433	3.68657	0.00549616
TRINITY_DN12555_c0_g2_i1	38.7235	3.02698	3.67726	0.00100971
TRINITY_DN18869_c0_g1_i1	186.832	14.7407	3.66386	0	HAD-superfamily hydrolase, subfamily IA, variant 3
TRINITY_DN24588_c0_g1_i1	15.9869	1.26201	3.6631	0.00107466
TRINITY_DN5020_c0_g1_i2	7.02299	0.5551	3.66127	0.00354158
TRINITY_DN3227_c0_g2_i1	13.9927	1.1102	3.65578	0.00152066
TRINITY_DN8635_c1_g1_i1	33.7259	2.68747	3.64954	0.00375087
TRINITY_DN18242_c0_g1_i1	29.7196	2.37922	3.64285	0.00437477
TRINITY_DN7609_c0_g1_i1	11.8764	0.953756	3.63833	0.00337716
TRINITY_DN2692_c0_g1_i2	82.3269	6.62092	3.63626	0.00141694
TRINITY_DN489_c0_g1_i3	2863.23	230.456	3.63508	8.5343e-05
TRINITY_DN10648_c0_g3_i1	177.618	14.3122	3.63346	0.00229408
TRINITY_DN14141_c0_g1_i1	125.73	10.1586	3.62956	1.98214e-05
TRINITY_DN7307_c0_g2_i1	11.7229	0.94912	3.6266	0.00570053
TRINITY_DN475_c0_g2_i1	6855.84	556.563	3.62272	5.92859e-14
TRINITY_DN16306_c0_g1_i1	72.3271	5.89408	3.6172	0.00100819
TRINITY_DN3202_c0_g2_i2	2157.01	176.33	3.61269	0
TRINITY_DN12922_c0_g1_i1	14.5452	1.19478	3.60573	0.000914885
TRINITY_DN5107_c0_g4_i1	52.0864	4.27985	3.60528	0.00291496
TRINITY_DN18407_c0_g1_i1	25.9203	2.13344	3.60283	0.00352803
TRINITY_DN16755_c0_g1_i1	25.7644	2.12416	3.60041	0.00455036
TRINITY_DN19586_c0_g1_i1	17.3554	1.43236	3.59892	0.00126522
TRINITY_DN22610_c0_g1_i1	66.868	5.54172	3.59291	0.00282838
TRINITY_DN21957_c0_g1_i1	36.1555	3.00606	3.58827	0.000282197
TRINITY_DN760_c0_g2_i1	74.7828	6.21836	3.5881	9.76364e-05
TRINITY_DN9139_c0_g2_i1	10.0531	0.837274	3.5858	0.00329596
TRINITY_DN8578_c0_g2_i1	19.1807	1.59807	3.58525	0.00388911
TRINITY_DN7198_c0_g1_i1	55.326	4.61234	3.58439	0.000925966
TRINITY_DN14166_c0_g1_i1	29.3383	2.44632	3.5841	0.0033726
TRINITY_DN13675_c0_g1_i1	22.749	1.89824	3.58307	0.00277444
TRINITY_DN14354_c0_g1_i1	14.1896	1.18551	3.58126	0.0013625
TRINITY_DN19983_c0_g1_i1	23.443	1.96309	3.57796	0.00600237
TRINITY_DN2752_c0_g6_i1	6.61147	0.5551	3.57415	0.00346245
TRINITY_DN16178_c0_g1_i1	101.801	8.55016	3.57366	2.22045e-16
TRINITY_DN21930_c0_g1_i1	13.1962	1.1102	3.57123	0.0018597
TRINITY_DN12618_c0_g3_i1	10.3713	0.872621	3.5711	0.00181463
TRINITY_DN22821_c0_g1_i1	13.1858	1.1102	3.5701	0.0018414
TRINITY_DN10100_c0_g1_i1	58.6525	4.94032	3.56952	0.00297039
TRINITY_DN9750_c0_g1_i1	222.94	18.8152	3.56668	6.66134e-16
TRINITY_DN8785_c0_g1_i1	202.011	17.0932	3.56294	4.11978e-05
TRINITY_DN14967_c0_g1_i2	9.32571	0.792678	3.55641	0.0036849
TRINITY_DN16919_c0_g1_i1	14.0448	1.19478	3.55522	0.0010753
TRINITY_DN8654_c0_g1_i2	6.4966	0.5551	3.54887	0.00434341
TRINITY_DN9438_c0_g1_i1	81.0622	6.95315	3.54329	0.00224827
TRINITY_DN11234_c0_g2_i1	20.2461	1.74299	3.53801	0.00644675
TRINITY_DN8838_c0_g1_i1	35.0207	3.01771	3.53668	0.0018541
TRINITY_DN4263_c1_g1_i1	425.448	36.7146	3.53456	0.000146766
TRINITY_DN11142_c0_g3_i1	34.7974	3.00606	3.53303	0.00168494
TRINITY_DN13369_c0_g4_i1	24.0334	2.07667	3.53269	0.00447973
TRINITY_DN22787_c0_g1_i1	27.4608	2.38029	3.52817	0.00291903
TRINITY_DN24022_c0_g1_i1	23.7145	2.0674	3.51988	0.00010246
TRINITY_DN17152_c0_g1_i1	21.8228	1.90407	3.51868	0.00359508
TRINITY_DN11339_c0_g2_i1	18.1432	1.58536	3.51655	0.0035439
TRINITY_DN24895_c0_g1_i1	13.6173	1.19478	3.51062	0.00115758
TRINITY_DN13864_c0_g1_i1	8.06457	0.711542	3.50258	0.00114751
TRINITY_DN16309_c0_g1_i1	6.26857	0.5551	3.49732	0.0050245
TRINITY_DN12284_c0_g1_i1	34.9909	3.09991	3.49668	0.00319634
TRINITY_DN14497_c0_g1_i1	35.6844	3.17071	3.49242	0.00313579
TRINITY_DN4303_c0_g2_i1	76.8469	6.82823	3.4924	0.0034059
TRINITY_DN5147_c0_g1_i1	44.5209	3.95637	3.49223	0.00210639
TRINITY_DN36_c0_g1_i1	5847.93	520.361	3.49034	0.00451302
TRINITY_DN12618_c0_g1_i1	30.1575	2.68747	3.4882	0.0025623
TRINITY_DN15372_c0_g1_i1	6.20653	0.5551	3.48297	0.00534922
TRINITY_DN11129_c0_g2_i1	40.9327	3.66892	3.47983	0.00411861
TRINITY_DN7693_c0_g1_i1	185.389	16.6326	3.47847	0.000587031
TRINITY_DN6422_c0_g1_i3	100.02	9.01939	3.47112	0.00315475
TRINITY_DN8136_c1_g1_i1	36.787	3.31894	3.4704	0.00338358
TRINITY_DN11234_c0_g3_i1	30.0503	2.71754	3.467	0.00341191
TRINITY_DN19650_c0_g1_i1	620.335	56.2653	3.46273	0
TRINITY_DN8398_c0_g1_i1	73.5079	6.67497	3.46107	0.00116616
TRINITY_DN7464_c0_g1_i1	134.098	12.2191	3.45608	0.000238578
TRINITY_DN19995_c0_g1_i1	7.84475	0.716178	3.45334	0.00283045
TRINITY_DN18045_c0_g1_i1	7.78184	0.711542	3.45109	0.00011792
TRINITY_DN12246_c0_g2_i1	36.4382	3.33298	3.45057	0.00371634
TRINITY_DN6866_c0_g2_i1	144.358	13.2065	3.45034	0.00103278
TRINITY_DN12650_c0_g1_i1	23.4649	2.15198	3.44677	0.00443821
TRINITY_DN21435_c0_g1_i1	884.716	81.1669	3.44625	6.66134e-16
TRINITY_DN15343_c0_g1_i1	27.7762	2.55183	3.44425	0.00327148
TRINITY_DN10967_c0_g2_i1	76.14	7.0064	3.44191	0.000131592
TRINITY_DN9530_c0_g1_i7	6.02831	0.5551	3.44094	0.0153621
TRINITY_DN6422_c0_g1_i2	45.2881	4.19005	3.43409	0.0033321
TRINITY_DN5840_c0_g1_i1	1090.57	101.084	3.43144	0
TRINITY_DN15001_c0_g1_i1	39.2274	3.6411	3.42941	0.00288553
TRINITY_DN12810_c0_g1_i1	39.5479	3.67819	3.42654	0.00592887
TRINITY_DN11142_c0_g4_i1	22.1115	2.05813	3.42539	0.00133498
TRINITY_DN5316_c0_g1_i3	324.444	30.2025	3.42523	2.39158e-05	Myo-inositol-1-phosphate synthase
TRINITY_DN5777_c2_g1_i1	43.2944	4.03857	3.42227	0.00495418
TRINITY_DN19550_c0_g1_i1	11.8976	1.1102	3.42177	0.000947216
TRINITY_DN7732_c0_g2_i2	35.8607	3.35239	3.41914	0.00314573
TRINITY_DN6481_c0_g1_i1	362.717	34.0038	3.41508	4.55191e-15
TRINITY_DN11068_c0_g1_i3	9.29684	0.872621	3.41331	0.0014631
TRINITY_DN12487_c0_g1_i1	13.485	1.26783	3.41091	0.00742784
TRINITY_DN12525_c0_g1_i1	111.315	10.4762	3.40946	0.00217291
TRINITY_DN15475_c0_g1_i1	11.0295	1.03834	3.40902	0.00374614
TRINITY_DN11334_c0_g1_i1	22.8551	2.15198	3.40878	0.00581779
TRINITY_DN1323_c0_g3_i2	76.1865	7.17722	3.40804	0.000620297
TRINITY_DN17985_c0_g1_i1	47.2479	4.45696	3.40612	0.001883
TRINITY_DN8920_c0_g1_i1	32.686	3.09064	3.4027	0.00577685
TRINITY_DN10798_c0_g1_i3	89.8034	8.52921	3.39629	0.00032106	Folate gamma-glutamyl hydrolase
TRINITY_DN5068_c0_g2_i1	53.3015	5.06657	3.3951	0.00334303
TRINITY_DN10105_c0_g2_i1	41.3267	3.93775	3.39163	0.00644055
TRINITY_DN17222_c0_g1_i1	116.305	11.1017	3.38906	0.00184261
TRINITY_DN9264_c0_g1_i1	15.6917	1.49839	3.38851	0.00285238
TRINITY_DN3674_c0_g1_i1	91.8317	8.78493	3.38589	0.00207261
TRINITY_DN5488_c0_g2_i1	19.6643	1.88778	3.38082	0.00352144
TRINITY_DN11259_c0_g1_i1	17.7959	1.73716	3.35674	0.00471278
TRINITY_DN21030_c0_g1_i1	11.373	1.1102	3.35672	0.00108745
TRINITY_DN9504_c0_g1_i1	44.0964	4.30634	3.35613	0.0010114
TRINITY_DN9750_c0_g2_i1	68.2825	6.69828	3.34965	0.00116626
TRINITY_DN15083_c0_g1_i1	18.6066	1.82982	3.34604	0.00441776
TRINITY_DN3345_c0_g2_i1	73.8868	7.29386	3.34056	0.000450019
TRINITY_DN12191_c0_g2_i1	24.0536	2.38267	3.33561	0.00367642
TRINITY_DN17537_c0_g1_i1	30.4538	3.01771	3.3351	0.00425705
TRINITY_DN4157_c0_g2_i7	32.6868	3.23904	3.33507	0.00305988
TRINITY_DN18313_c0_g1_i1	9.56273	0.94912	3.33276	0.00598772
TRINITY_DN22796_c0_g1_i1	7.19695	0.716178	3.32899	0.00338392
TRINITY_DN19687_c0_g1_i1	35.3487	3.5183	3.32871	0.0042007
TRINITY_DN21403_c0_g1_i1	7.14138	0.711542	3.32718	0.00644955
TRINITY_DN15863_c0_g1_i1	23.7735	2.37459	3.32361	0.00642654
TRINITY_DN21420_c0_g1_i1	9.50198	0.94912	3.32356	0.00344278
TRINITY_DN18605_c0_g1_i1	12.6802	1.26783	3.32215	0.00664265
TRINITY_DN10947_c0_g3_i1	8.72274	0.872621	3.32135	0.0012503
TRINITY_DN14598_c0_g1_i1	12.7263	1.27591	3.31821	0.00553884
TRINITY_DN4057_c0_g1_i1	83.8595	8.4271	3.31487	0.0010551
TRINITY_DN12929_c0_g1_i1	20.4802	2.05813	3.31483	0.00349091
TRINITY_DN7673_c0_g1_i1	118.333	11.9308	3.31009	0.00155828
TRINITY_DN6403_c0_g1_i1	107.038	10.8223	3.30605	7.10543e-15
TRINITY_DN7842_c0_g1_i1	23.0133	2.32697	3.30595	0.0121656
TRINITY_DN4545_c0_g1_i1	132.645	13.4706	3.29968	3.75851e-06	J domain-containing protein
TRINITY_DN18668_c0_g1_i1	20.0013	2.05005	3.28636	0.00257846
TRINITY_DN12855_c0_g1_i1	30.4397	3.12141	3.28568	0.00271852
TRINITY_DN14459_c0_g1_i1	53.8409	5.53696	3.28154	0.00335674
TRINITY_DN16912_c0_g1_i1	21.6314	2.22623	3.28046	0.00420215
TRINITY_DN20166_c0_g1_i1	31.9807	3.3004	3.27649	0.00437541
TRINITY_DN6281_c0_g1_i1	28.8396	2.9887	3.27046	0.00268149
TRINITY_DN10364_c0_g1_i1	9.87482	1.02443	3.26894	0.00362113
TRINITY_DN21947_c0_g1_i1	69.2103	7.1896	3.267	0.000960257
TRINITY_DN21927_c0_g1_i1	27.3246	2.84617	3.26311	0.00103353
TRINITY_DN2017_c0_g2_i1	85.4249	8.90464	3.26203	0.00124849
TRINITY_DN6671_c0_g2_i1	8.35983	0.872621	3.26005	0.0032724
TRINITY_DN10629_c0_g1_i1	15.0693	1.57489	3.25829	0.00272222
TRINITY_DN19310_c0_g1_i1	9.79334	1.02443	3.25698	0.00264163
TRINITY_DN5525_c0_g1_i2	234.373	24.53	3.25619	0.00213903
TRINITY_DN9319_c0_g3_i1	9.06838	0.94912	3.25618	0.00600229
TRINITY_DN5620_c0_g1_i1	13.6819	1.43236	3.2558	0.00092905
TRINITY_DN16743_c0_g1_i1	7.55598	0.792678	3.25281	0.00963283
TRINITY_DN13776_c0_g1_i1	52.8376	5.54623	3.25198	0.00352685
TRINITY_DN19571_c0_g1_i1	17.3787	1.82982	3.24754	0.00556804
TRINITY_DN20145_c0_g1_i1	16.5718	1.74524	3.24723	0.00159619
TRINITY_DN5188_c0_g2_i1	16.5377	1.74524	3.24426	0.00266591
TRINITY_DN21290_c0_g1_i1	368.988	39.0116	3.2416	4.44089e-15
TRINITY_DN9764_c0_g1_i1	17.8601	1.89824	3.234	0.0032571
TRINITY_DN8518_c0_g1_i1	421.285	44.8153	3.23273	0	ATP-dependent RNA helicase DDX41
TRINITY_DN10830_c0_g1_i1	19.323	2.05813	3.23091	0.00287873
TRINITY_DN12855_c0_g1_i2	42.1425	4.49129	3.23007	0.00344497
TRINITY_DN9064_c0_g2_i1	62.546	6.66596	3.23003	0.00572439
TRINITY_DN15211_c0_g1_i1	175.408	18.7319	3.22714	0.00244879
TRINITY_DN12267_c0_g1_i1	26.7987	2.86471	3.2257	0.000357838
TRINITY_DN13686_c0_g1_i1	23.6032	2.52401	3.22519	0.00575419
TRINITY_DN18680_c0_g1_i1	151.007	16.1593	3.22418	0.00272454
TRINITY_DN14200_c0_g1_i1	14.7056	1.57489	3.22304	0.00400001
TRINITY_DN23851_c0_g1_i1	38.5333	4.12685	3.22299	0.00618821
TRINITY_DN13613_c0_g5_i1	88.31	9.50656	3.21558	0.00318711
TRINITY_DN8336_c0_g2_i1	175.99	19.0097	3.21069	0.00378419
TRINITY_DN7834_c0_g3_i1	155.701	16.8192	3.2106	0.00170493
TRINITY_DN4033_c0_g1_i1	11.8109	1.27591	3.21051	0.00432812
TRINITY_DN5829_c0_g1_i1	7.33313	0.792678	3.20962	0.0110064
TRINITY_DN9064_c0_g1_i1	26.3483	2.84855	3.20941	0.00359319
TRINITY_DN10781_c0_g1_i1	38.0334	4.12102	3.20619	0.00524733
TRINITY_DN21272_c0_g1_i1	26.3879	2.86471	3.20341	0.00406357
TRINITY_DN14555_c0_g1_i1	13.1082	1.42308	3.20338	0.00103689
TRINITY_DN83_c0_g2_i1	6577.18	714.053	3.20336	2.23386e-07
TRINITY_DN14491_c0_g1_i2	116.381	12.6431	3.20243	0.00309119
TRINITY_DN7393_c0_g1_i1	83.1652	9.04837	3.20025	0.000682801
TRINITY_DN13166_c0_g1_i1	23.2468	2.53328	3.19795	0.00131889
TRINITY_DN9430_c0_g2_i1	62.6611	6.83512	3.19653	0.00352754
TRINITY_DN17079_c0_g1_i1	24.867	2.71754	3.19386	0.00325667
TRINITY_DN21310_c0_g1_i1	13.7078	1.49839	3.19351	0.00636751
TRINITY_DN19536_c0_g1_i1	24.4644	2.67463	3.19327	0.00644902
TRINITY_DN21136_c0_g1_i1	18.9484	2.07323	3.19212	0.00504484
TRINITY_DN20463_c0_g1_i1	84.0388	9.19898	3.19151	0.00296553
TRINITY_DN14692_c0_g1_i1	8.70806	0.953756	3.19066	0.00256291
TRINITY_DN7097_c0_g2_i1	74.513	8.16296	3.19033	0.003049
TRINITY_DN6887_c0_g1_i2	32.9828	3.6156	3.18941	0.0145914
TRINITY_DN8784_c0_g2_i1	35.9827	3.94471	3.18931	0.00441118
TRINITY_DN13613_c0_g1_i1	67.9443	7.4668	3.18579	0.00043805
TRINITY_DN7586_c0_g1_i1	7.20947	0.792678	3.18509	0.00790259
TRINITY_DN8866_c0_g3_i1	6.48494	0.716178	3.1787	0.00162259
TRINITY_DN11142_c0_g1_i1	27.2306	3.00844	3.17814	0.00100368
TRINITY_DN14573_c0_g1_i1	8.5736	0.94912	3.17524	0.00548645
TRINITY_DN14124_c0_g1_i1	57.2766	6.3438	3.17453	0.00600904
TRINITY_DN10411_c0_g2_i1	8.5654	0.94912	3.17386	0.0059242
TRINITY_DN3453_c0_g1_i1	211.633	23.4531	3.17371	0
TRINITY_DN9551_c0_g1_i1	134.976	14.9793	3.17166	0.00153486
TRINITY_DN17763_c0_g1_i1	12.832	1.42428	3.17144	0.0062997
TRINITY_DN22425_c0_g1_i1	79.5338	8.83285	3.17062	0.000107246
TRINITY_DN1391_c0_g1_i3	2446.65	272.117	3.16851	0	Intracellular carbonic anhydrase
TRINITY_DN7725_c0_g1_i1	114.024	12.6993	3.16653	0.00580937
TRINITY_DN15198_c1_g1_i1	12.8272	1.42891	3.16622	0.00549746
TRINITY_DN24117_c1_g1_i1	51.0786	5.70068	3.16351	0.0137566
TRINITY_DN4649_c0_g1_i2	88.3013	9.85914	3.1629	0.00324816
TRINITY_DN19716_c0_g1_i1	11.9704	1.33731	3.16206	0.00825311
TRINITY_DN17793_c0_g1_i1	49.8767	5.57881	3.16034	0.0015643
TRINITY_DN7373_c0_g1_i1	36.5266	4.08963	3.1589	0.00573092
TRINITY_DN47_c0_g1_i1	7054.05	791.312	3.15613	0
TRINITY_DN2595_c0_g3_i1	25.2848	2.84559	3.15147	0.00429504
TRINITY_DN8856_c0_g1_i3	20.9845	2.36174	3.1514	0.00503042
TRINITY_DN20183_c0_g1_i1	10.5269	1.18551	3.15051	0.00587413
TRINITY_DN4998_c0_g1_i1	197.417	22.2734	3.14786	2.7172e-07
TRINITY_DN6152_c0_g1_i1	213.288	24.0747	3.14721	0.00219155
TRINITY_DN8501_c0_g1_i1	68.6526	7.76901	3.14351	0.00292399
TRINITY_DN16884_c0_g1_i1	4.90099	0.5551	3.14225	0.00125784
TRINITY_DN4895_c0_g3_i1	129.927	14.7395	3.13994	0.00209133
TRINITY_DN4303_c0_g1_i1	477.89	54.3384	3.13663	2.10168e-08
TRINITY_DN23205_c0_g1_i1	40.2803	4.58214	3.13598	0.00213467
TRINITY_DN7505_c0_g1_i1	56.9026	6.48489	3.13334	0.00569277
TRINITY_DN5232_c0_g1_i1	116.148	13.2412	3.13286	0.00172456
TRINITY_DN9436_c0_g1_i1	34.5802	3.95637	3.1277	0.00293014
TRINITY_DN7965_c0_g2_i1	56.6106	6.50263	3.12198	0.00618908
TRINITY_DN19938_c0_g1_i1	4.82944	0.5551	3.12104	0.0058531
TRINITY_DN8626_c0_g2_i1	32.873	3.78483	3.1186	0.00450222
TRINITY_DN12618_c0_g2_i1	84.9631	9.78555	3.11811	0.00208251
TRINITY_DN18271_c0_g1_i1	28.9223	3.33298	3.1173	0.00644345
TRINITY_DN4792_c0_g2_i1	6.20653	0.716178	3.1154	0.0048799
TRINITY_DN5669_c0_g1_i2	12.3992	1.43236	3.11379	0.0036392
TRINITY_DN21101_c0_g1_i1	12.3854	1.43236	3.11218	0.00329855
TRINITY_DN4527_c0_g1_i1	264.358	30.6818	3.10704	5.57586e-06
TRINITY_DN22312_c0_g1_i1	8.94256	1.03834	3.10641	0.00662152
TRINITY_DN14053_c0_g1_i1	8.93436	1.03834	3.10509	0.00420974
TRINITY_DN441_c0_g3_i1	323.22	37.577	3.10459	0.00284697
TRINITY_DN19236_c0_g1_i1	24.5674	2.85782	3.10376	0.00378234
TRINITY_DN3760_c0_g2_i1	42.2897	4.92046	3.10344	0.00305719
TRINITY_DN12247_c0_g1_i1	25.8876	3.01533	3.10188	0.00360317
TRINITY_DN23441_c0_g1_i1	6.79956	0.792678	3.10063	0.012454
TRINITY_DN21397_c0_g1_i1	6.10346	0.711542	3.10061	0.019405
TRINITY_DN7526_c0_g1_i1	2428.78	283.31	3.09978	0	Probable succinate-fumarate transporter
TRINITY_DN11142_c0_g2_i1	254.117	29.6506	3.09936	0
TRINITY_DN7854_c0_g2_i1	10.8028	1.26201	3.09761	0.00256246
TRINITY_DN7025_c0_g1_i1	10.2269	1.19478	3.09756	0.00519789
TRINITY_DN13649_c0_g1_i1	8.86324	1.03834	3.09356	0.00447757
TRINITY_DN5316_c0_g1_i2	290.636	34.0724	3.09254	0.00068683
TRINITY_DN13948_c0_g1_i1	21.6732	2.54256	3.09156	0.00139114
TRINITY_DN14657_c0_g1_i1	47.319	5.55576	3.09036	0.00491161
TRINITY_DN7792_c0_g1_i1	18.9406	2.22623	3.08881	0.00582313
TRINITY_DN24015_c0_g1_i1	16.0455	1.88778	3.08741	0.00793973
TRINITY_DN7393_c0_g2_i1	407.999	48.0673	3.08544	1.88738e-15
TRINITY_DN8281_c0_g3_i1	222.514	26.2388	3.08412	0.000994888
TRINITY_DN19272_c0_g1_i1	72.537	8.56632	3.08197	0.00184017
TRINITY_DN17826_c0_g1_i1	58.5283	6.93461	3.07725	0.00301677
TRINITY_DN13282_c0_g3_i1	4.6829	0.5551	3.07658	0.000940062
TRINITY_DN14054_c0_g1_i1	22.6956	2.69317	3.07503	0.0031406
TRINITY_DN10482_c0_g2_i1	54.7147	6.49416	3.07472	0.00336636
TRINITY_DN24777_c0_g1_i1	22.7598	2.70244	3.07415	0.00398818
TRINITY_DN14804_c0_g1_i1	7.34609	0.872621	3.07355	0.00211273
TRINITY_DN4205_c0_g1_i1	879.638	104.552	3.07269	4.44089e-16	Dihydrofolate synthase / folylpolyglutamate synthase
TRINITY_DN13613_c0_g3_i1	52.02	6.18392	3.07247	0.00626858
TRINITY_DN10909_c0_g1_i1	82.7259	9.85045	3.07008	0.00206908
TRINITY_DN1635_c0_g2_i1	223.901	26.7211	3.06681	5.07757e-10
TRINITY_DN3453_c0_g2_i1	323.635	38.655	3.06564	1.22125e-15
TRINITY_DN6264_c0_g1_i1	40.9655	4.90191	3.06299	0.00601408
TRINITY_DN16771_c0_g1_i1	76.7532	9.18547	3.0628	0.00563421
TRINITY_DN18414_c0_g1_i1	7.9245	0.94912	3.06166	0.005118
TRINITY_DN20960_c0_g1_i1	18.5355	2.2204	3.0614	0.00343131
TRINITY_DN9313_c0_g1_i1	38.3933	4.60201	3.06052	0.00760772
TRINITY_DN11113_c0_g2_i1	21.112	2.53328	3.05899	6.47125e-05
TRINITY_DN13449_c0_g1_i1	23.6252	2.83809	3.05734	0.00361164
TRINITY_DN12522_c0_g2_i1	9.22572	1.1102	3.05484	0.00200745
TRINITY_DN12232_c0_g1_i1	11.8217	1.42308	3.05434	0.00290956
TRINITY_DN12087_c0_g2_i1	9.21665	1.1102	3.05342	0.00399018
TRINITY_DN4030_c0_g2_i1	10.5226	1.26783	3.05306	0.0147492
TRINITY_DN13993_c0_g1_i1	21.0198	2.53328	3.05267	0.00294667	2OG-Fe(II) oxygenase
TRINITY_DN8257_c0_g1_i1	4.6053	0.5551	3.05248	0.00601096
TRINITY_DN9872_c0_g1_i1	298.807	36.0751	3.05014	0.00366968	Pyrroline-5-carboxylate reductase
TRINITY_DN6900_c0_g1_i1	5.91084	0.716178	3.04497	0.00340841
TRINITY_DN7965_c0_g1_i2	87.0545	10.5502	3.04465	0.00261454
TRINITY_DN10268_c0_g1_i1	19.3902	2.36174	3.0374	0.0058872
TRINITY_DN18952_c0_g1_i1	13.119	1.59807	3.03726	0.00545352
TRINITY_DN10857_c0_g1_i1	17.4894	2.13259	3.0358	0.00769921
TRINITY_DN8549_c0_g2_i1	6.48667	0.792678	3.03267	0.00864554
TRINITY_DN1427_c0_g1_i10	139.582	17.135	3.02609	0.00452931
TRINITY_DN10225_c0_g1_i2	55.285	6.79085	3.02522	0.00436951
TRINITY_DN4694_c0_g1_i2	545.856	67.0707	3.02477	0.00213215
TRINITY_DN7187_c1_g1_i1	154.596	19.0607	3.01983	0.00100896
TRINITY_DN16205_c0_g1_i1	35.8198	4.41987	3.01868	0.0037289
TRINITY_DN15830_c0_g1_i1	6.41599	0.792678	3.01686	0.00596669
TRINITY_DN8014_c0_g2_i1	66.7432	8.24655	3.01676	0.000180151
TRINITY_DN9495_c0_g1_i1	17.8958	2.21232	3.01599	0.0147328
TRINITY_DN7621_c0_g1_i1	9.58389	1.18551	3.01511	0.00567691
TRINITY_DN16972_c0_g1_i1	38.28	4.74918	3.01084	0.00804586
TRINITY_DN9374_c0_g2_i1	10.1683	1.26201	3.01029	0.00508349
TRINITY_DN3339_c0_g1_i1	17.789	2.21113	3.00813	0.00374301
TRINITY_DN10361_c0_g1_i1	94.4072	11.7397	3.0075	0.00297831
TRINITY_DN6896_c0_g2_i1	23.4973	2.9249	3.00603	0.00374507
TRINITY_DN10919_c0_g2_i1	17.139	2.13344	3.00603	0.00382002
TRINITY_DN20222_c0_g1_i1	81.1438	10.1262	3.00238	0.00101304
TRINITY_DN16105_c0_g1_i1	162.075	20.2357	3.00169	0.00287558
TRINITY_DN4545_c0_g2_i1	138.057	17.2486	3.00072	3.23225e-11
TRINITY_DN6866_c0_g1_i1	540.108	67.4806	3.0007	1.07679e-06
TRINITY_DN23983_c0_g1_i1	11.3894	1.42308	3.0006	0.0043067
TRINITY_DN6281_c0_g2_i1	146.226	18.2798	2.99988	0.000470596
TRINITY_DN12008_c0_g3_i1	10.0782	1.26201	2.99745	0.00302881
TRINITY_DN6388_c0_g3_i1	15.8826	1.98937	2.99706	0.00740313
TRINITY_DN18513_c0_g1_i1	20.2297	2.53567	2.99604	0.01337
TRINITY_DN7187_c1_g2_i1	71.7032	8.99036	2.99559	0.00347666
TRINITY_DN19038_c0_g1_i1	9.52745	1.19478	2.99535	0.0116404
TRINITY_DN9897_c0_g2_i1	85.7981	10.7658	2.99449	0.00253993
TRINITY_DN5107_c0_g2_i1	31.5657	3.96113	2.99437	0.0147693
TRINITY_DN10711_c1_g1_i1	5.70139	0.716178	2.99292	0.0065125
TRINITY_DN83_c0_g1_i1	360.094	45.2536	2.99227	0.00216563
TRINITY_DN19348_c0_g1_i1	166.376	20.9754	2.98768	0.00593251
TRINITY_DN16333_c0_g1_i1	6.9207	0.872621	2.98749	0.00328533
TRINITY_DN8194_c1_g1_i1	11.8634	1.49839	2.98503	0.0116717
TRINITY_DN4169_c0_g1_i1	181.46	22.9317	2.98423	0.00295825
TRINITY_DN24822_c0_g1_i1	6.27117	0.792678	2.98393	0.00622352
TRINITY_DN9741_c0_g1_i1	27.6327	3.49287	2.98389	0.00315968
TRINITY_DN7464_c0_g2_i1	36.4211	4.60757	2.98269	0.00482296
TRINITY_DN8014_c0_g1_i1	95.1732	12.0454	2.98207	0.00187699
TRINITY_DN10027_c1_g1_i1	116.597	14.8055	2.97733	0.00287963
TRINITY_DN9140_c0_g3_i1	24.2601	3.08136	2.97694	0.00601494
TRINITY_DN8570_c0_g1_i1	10.5205	1.33731	2.97579	0.0118205
TRINITY_DN20863_c0_g1_i1	7.49695	0.953756	2.97461	0.00274001
TRINITY_DN11054_c0_g1_i1	13.6151	1.73597	2.97139	0.00595359
TRINITY_DN22805_c0_g1_i1	10.6696	1.36049	2.9713	0.0146996
TRINITY_DN12254_c0_g2_i1	14.2651	1.82055	2.97004	0.00274748
TRINITY_DN13191_c0_g1_i1	32.3959	4.1348	2.96992	0.00365633
TRINITY_DN20543_c0_g1_i1	162.371	20.7295	2.96953	0.00183693
TRINITY_DN1326_c1_g3_i1	1249.22	159.562	2.96883	0	Ubiquitin-like domain-containing protein
TRINITY_DN8635_c1_g2_i1	79.3743	10.161	2.96564	0.00113696
TRINITY_DN15427_c0_g1_i1	593.69	76.121	2.96334	0
TRINITY_DN17094_c0_g1_i1	4.32257	0.5551	2.96107	0.00195502
TRINITY_DN2764_c0_g1_i3	39.4218	5.0792	2.95632	0.0161269
TRINITY_DN23471_c0_g1_i1	66.7809	8.60579	2.95605	0.00349754
TRINITY_DN11516_c0_g1_i1	7.93055	1.02443	2.9526	0.00711838
TRINITY_DN15477_c0_g1_i1	22.0357	2.84855	2.95154	0.00644809
TRINITY_DN11657_c0_g1_i1	26.9918	3.49048	2.95102	0.00347478
TRINITY_DN9038_c0_g4_i1	7.92018	1.02443	2.95072	0.00644426
TRINITY_DN10482_c0_g1_i1	53.8355	6.96481	2.9504	0.00213574
TRINITY_DN9465_c0_g1_i1	8.57619	1.1102	2.94952	0.00350581
TRINITY_DN22946_c0_g1_i1	41.6952	5.39932	2.94903	0.00965472
TRINITY_DN10027_c1_g2_i1	49.9607	6.47562	2.94771	0.00322262
TRINITY_DN9036_c0_g1_i1	90.4147	11.7213	2.94743	0.0108983
TRINITY_DN13354_c0_g1_i1	127.241	16.4997	2.94705	0.00223938	Phosphoglycerate mutase
TRINITY_DN5125_c0_g1_i1	69.5228	9.01579	2.94696	0.00337113
TRINITY_DN7285_c0_g5_i1	39.1208	5.08061	2.94486	0.00645036	Peroxisomal adenine nucleotide transporter 1
TRINITY_DN17487_c0_g1_i1	17.1498	2.22967	2.94329	0.00517396
TRINITY_DN8014_c0_g3_i1	32.8944	4.27853	2.94266	0.00336929
TRINITY_DN5652_c0_g1_i1	513.046	66.773	2.94175	0.00168091
TRINITY_DN6430_c0_g4_i1	19.4596	2.53328	2.9414	0.00300176
TRINITY_DN731_c0_g3_i1	22218.4	2892.5	2.94137	0.00594211
TRINITY_DN9010_c0_g1_i1	98.5219	12.8361	2.94024	0.0086524
TRINITY_DN8964_c0_g1_i2	14.0632	1.8325	2.94004	0.0117071
TRINITY_DN24862_c0_g1_i1	7.27238	0.94912	2.93776	0.00383459
TRINITY_DN8838_c0_g2_i1	97.1304	12.6955	2.93561	0.003727
TRINITY_DN11113_c0_g1_i1	15.8615	2.07323	2.93558	0.00455555
TRINITY_DN12984_c0_g1_i1	15.7063	2.05813	2.93194	0.00338568
TRINITY_DN11888_c0_g2_i1	6.04659	0.792678	2.93132	0.0102401
TRINITY_DN15954_c0_g1_i1	102.956	13.5093	2.93001	0.00351305
TRINITY_DN10610_c0_g1_i1	11.3881	1.49839	2.92604	0.00644628
TRINITY_DN10947_c0_g1_i1	10.814	1.42308	2.92581	0.00392352
TRINITY_DN17195_c0_g1_i1	28.1568	3.70714	2.92511	0.00642753
TRINITY_DN19223_c0_g1_i1	280.355	36.9272	2.9245	0.0010795
TRINITY_DN7346_c0_g2_i1	222.674	29.4026	2.92092	0	PRK domain-containing protein
TRINITY_DN5947_c0_g1_i2	47.4543	6.28634	2.91625	0.00337093
TRINITY_DN13710_c0_g1_i1	4.17991	0.5551	2.91265	0.00291212
TRINITY_DN4057_c0_g2_i1	233.173	30.9993	2.91109	2.17271e-13
TRINITY_DN4759_c0_g2_i1	85.9583	11.4555	2.90759	0.00133024
TRINITY_DN12021_c0_g1_i1	17.8075	2.37459	2.90674	0.0141283
TRINITY_DN10553_c0_g3_i1	10.7278	1.43236	2.90489	0.00424512
TRINITY_DN491_c0_g2_i1	4.15647	0.5551	2.90454	0.0206779
TRINITY_DN12731_c0_g1_i1	11.9579	1.59807	2.90356	0.00644925
TRINITY_DN24163_c0_g1_i1	129.173	17.2724	2.90277	0.00257963
TRINITY_DN4547_c0_g1_i1	59.3998	7.94294	2.90271	0.00108688
TRINITY_DN18283_c0_g1_i1	23.5515	3.15098	2.90195	0.00459588
TRINITY_DN3701_c0_g1_i2	316.977	42.451	2.9005	2.65213e-07
TRINITY_DN9275_c0_g1_i1	18.8552	2.5252	2.90049	0.00646373
TRINITY_DN19245_c0_g1_i1	85.1729	11.4082	2.90032	0.0064456
TRINITY_DN11638_c0_g1_i1	7.64393	1.02443	2.8995	0.00928993
TRINITY_DN21550_c0_g1_i1	8.28267	1.1102	2.89928	0.00355631
TRINITY_DN6700_c0_g1_i1	36.9257	4.95227	2.89846	0.00279623
TRINITY_DN13099_c0_g2_i1	11.239	1.50766	2.89812	0.00581021
TRINITY_DN1487_c0_g2_i1	69.341	9.3496	2.89073	0.00160643
TRINITY_DN13659_c0_g1_i1	672.694	90.9081	2.88747	3.16592e-06
TRINITY_DN10691_c0_g1_i1	8.20507	1.1102	2.8857	0.00566841
TRINITY_DN4072_c0_g2_i1	95.1184	12.8727	2.88541	0.000462247
TRINITY_DN2692_c0_g2_i2	34.0361	4.61234	2.88349	0.00503021
TRINITY_DN7307_c0_g1_i1	19.8591	2.6933	2.88235	0.0196297
TRINITY_DN7370_c0_g1_i1	99.1451	13.4643	2.88041	0.014569
TRINITY_DN9453_c1_g1_i1	7.63918	1.03834	2.87915	0.0103959
TRINITY_DN19946_c0_g1_i1	51.0007	6.93223	2.87913	0.00256275
TRINITY_DN15128_c0_g1_i1	47.8365	6.50263	2.87902	0.0116029
TRINITY_DN9699_c0_g3_i1	8.78565	1.19478	2.87841	0.00400985
TRINITY_DN9237_c0_g1_i1	9.7955	1.33731	2.87278	0.0143263
TRINITY_DN9555_c0_g2_i1	89.5724	12.2352	2.87201	0.00253218
TRINITY_DN9199_c0_g2_i1	584.587	79.9021	2.87111	0
TRINITY_DN12188_c0_g3_i1	5.19193	0.711542	2.86725	0.00662765
TRINITY_DN17535_c0_g1_i1	19.6634	2.69555	2.86686	0.00256137
TRINITY_DN1847_c0_g1_i1	547.413	75.1533	2.86472	0.00150277
TRINITY_DN21653_c0_g1_i1	45.5187	6.25545	2.86327	0.0105308
TRINITY_DN17721_c0_g1_i1	4.03121	0.5551	2.86039	0.00579283
TRINITY_DN2378_c0_g2_i1	440.07	60.6781	2.85849	0.00276973
TRINITY_DN7022_c0_g1_i2	9.41894	1.29886	2.85832	0.0141627
TRINITY_DN12087_c0_g3_i1	21.9494	3.02698	2.85823	0.0045699
TRINITY_DN7834_c0_g2_i1	270.958	37.4235	2.85605	0.0018543
TRINITY_DN2378_c0_g3_i1	68.983	9.52803	2.85599	0.00371495
TRINITY_DN8136_c0_g1_i1	35.9389	4.96634	2.85529	0.00368165
TRINITY_DN4940_c0_g2_i1	483.745	66.8805	2.85459	1.77636e-15	Isopenicillin N synthase family oxygenase (Fragment)
TRINITY_DN13647_c0_g1_i1	8.63435	1.19478	2.85334	0.00642889
TRINITY_DN3877_c0_g3_i1	26.275	3.6411	2.85125	0.0033718
TRINITY_DN10756_c0_g1_i1	170.252	23.6002	2.8508	0.0043166
TRINITY_DN22441_c0_g1_i1	309.679	42.936	2.85052	0.00371669
TRINITY_DN7979_c0_g2_i1	60.7275	8.42286	2.84997	0.00642699
TRINITY_DN16860_c0_g1_i1	18.2269	2.53328	2.84699	0.00102629
TRINITY_DN24867_c0_g1_i1	6.27807	0.872621	2.84689	0.0116984
TRINITY_DN10812_c1_g1_i1	5.11649	0.711542	2.84613	0.00330005
TRINITY_DN15469_c0_g1_i1	30.7282	4.27402	2.8459	0.0124483
TRINITY_DN9832_c0_g2_i1	15.3357	2.13344	2.84564	0.00654095
TRINITY_DN16914_c0_g1_i1	25.1713	3.50214	2.84547	0.00626091
TRINITY_DN18979_c0_g1_i1	22.8808	3.18687	2.84393	0.00638823
TRINITY_DN22899_c0_g1_i1	7.34825	1.02443	2.84258	0.0065133
TRINITY_DN16387_c0_g1_i1	32.9294	4.5938	2.84162	0.00352009
TRINITY_DN20856_c0_g1_i1	27.3013	3.81264	2.84011	0.000975015
TRINITY_DN9418_c0_g2_i1	35.1007	4.9043	2.83938	0.00573149
TRINITY_DN20944_c0_g1_i1	65.7179	9.22442	2.83276	0.0032572
TRINITY_DN8302_c0_g1_i1	3.95452	0.5551	2.83268	0.0259172
TRINITY_DN24527_c0_g1_i1	13.097	1.83909	2.83217	0.0116082
TRINITY_DN7479_c0_g1_i4	23.486	3.3004	2.83109	0.0143617
TRINITY_DN19156_c0_g1_i1	9.07831	1.27591	2.83089	0.01011
TRINITY_DN9319_c0_g5_i1	6.20178	0.872621	2.82925	0.00751633
TRINITY_DN16589_c0_g1_i1	14.6797	2.0674	2.82793	0.00486304
TRINITY_DN12497_c0_g1_i1	35.8887	5.05491	2.82777	0.0058115
TRINITY_DN12006_c1_g1_i1	8.99727	1.26783	2.82712	0.0157019
TRINITY_DN16939_c0_g1_i1	12.385	1.74524	2.82709	0.00355321
TRINITY_DN15096_c0_g1_i1	5.04538	0.711542	2.82594	0.0043229
TRINITY_DN14655_c0_g1_i1	40.4268	5.70399	2.82527	0.00289597
TRINITY_DN13881_c0_g1_i1	12.8837	1.82055	2.8231	0.00598604
TRINITY_DN9471_c0_g2_i1	20.325	2.87399	2.82213	0.00550146
TRINITY_DN9460_c0_g1_i1	15.2716	2.16125	2.82091	0.0156061
TRINITY_DN1199_c0_g1_i1	3739.76	529.978	2.81894	0
TRINITY_DN56_c0_g4_i1	46.9386	6.66103	2.81696	0.00681248
TRINITY_DN5935_c2_g1_i1	12.2259	1.73597	2.81613	0.0140035
TRINITY_DN4672_c1_g2_i1	52.3847	7.43996	2.81578	0.00103712
TRINITY_DN3843_c0_g1_i3	340.661	48.3826	2.81578	0.00191661
TRINITY_DN6054_c0_g1_i1	7.04191	1.00111	2.81437	0.0131705
TRINITY_DN7468_c0_g2_i1	52.2941	7.45374	2.81061	0.00108575
TRINITY_DN13099_c0_g1_i1	13.4707	1.92023	2.81048	0.0142276
TRINITY_DN3523_c0_g6_i1	3.89286	0.5551	2.81001	0.006429
TRINITY_DN7748_c0_g2_i1	19.0143	2.71171	2.80981	0.00485169
TRINITY_DN8730_c0_g1_i1	153.79	21.9385	2.80942	0.00262338
TRINITY_DN2429_c1_g3_i1	8.93608	1.27591	2.80811	0.00642841
TRINITY_DN5125_c0_g5_i1	67.4268	9.62778	2.80805	0.00344471
TRINITY_DN8704_c1_g1_i1	19.3859	2.76848	2.80784	0.00585619
TRINITY_DN8107_c0_g1_i1	9.3632	1.33731	2.80766	0.0145023
TRINITY_DN23163_c0_g1_i1	6.1095	0.872621	2.80763	0.0119062
TRINITY_DN13791_c0_g1_i1	30.9787	4.42583	2.80726	0.0138336
TRINITY_DN23525_c0_g1_i1	4.97945	0.711542	2.80696	0.0146666
TRINITY_DN8809_c0_g2_i1	5.5462	0.792678	2.80669	0.00650755
TRINITY_DN20942_c0_g1_i1	8.35853	1.19478	2.80651	0.00643208
TRINITY_DN4365_c0_g2_i1	4.97642	0.711542	2.80609	0.00428621
TRINITY_DN16857_c0_g1_i1	13.3155	1.90407	2.80595	0.0146641
TRINITY_DN8665_c0_g2_i1	17.6467	2.52401	2.80561	0.00310616
TRINITY_DN10308_c0_g1_i1	100.734	14.4146	2.80496	0.00734841	Thylakoid lumenal 17.4 kDa protein, chloroplastic
TRINITY_DN8635_c0_g1_i1	27.6125	3.95875	2.80221	0.00487034
TRINITY_DN5490_c0_g2_i1	105.112	15.0724	2.80195	0.0010257	Mitotic cyclin-CYC2, putative
TRINITY_DN13962_c0_g1_i1	20.1272	2.8867	2.80166	0.0205763
TRINITY_DN16564_c0_g1_i1	8.79645	1.26201	2.8012	0.00642678
TRINITY_DN5125_c0_g2_i1	459.752	66.0173	2.79994	0
TRINITY_DN858_c0_g2_i1	1368.91	196.679	2.79911	0
TRINITY_DN7513_c0_g2_i2	84.203	12.1185	2.79666	0.00189458
TRINITY_DN19842_c0_g1_i1	14.4241	2.07667	2.79614	0.0124044
TRINITY_DN11951_c0_g1_i1	4.97426	0.716178	2.79609	0.00298532
TRINITY_DN15466_c0_g1_i1	4.97254	0.716178	2.79559	0.0120698
TRINITY_DN14693_c0_g1_i1	14.3383	2.0674	2.79399	0.00454059
TRINITY_DN2337_c0_g6_i1	6.04703	0.872621	2.7928	0.00580824
TRINITY_DN23736_c0_g1_i1	21.9042	3.16263	2.79201	0.0121999
TRINITY_DN7854_c0_g1_i1	32.841	4.74203	2.79192	0.00493415
TRINITY_DN16426_c0_g1_i1	47.3803	6.84651	2.79085	0.00402679
TRINITY_DN14967_c0_g1_i1	37.5567	5.4327	2.78933	0.00499384
TRINITY_DN3774_c0_g1_i1	16.3814	2.37101	2.78848	0.0107362
TRINITY_DN18372_c0_g1_i1	146.192	21.1656	2.78807	0.00228744
TRINITY_DN15343_c0_g2_i1	19.6492	2.84974	2.78556	0.0166045
TRINITY_DN10125_c0_g1_i1	3.8265	0.5551	2.78521	0.0167412
TRINITY_DN5105_c0_g1_i1	494.128	71.7372	2.78409	0.0020414	PAS domain S-box-containing protein
TRINITY_DN5125_c0_g4_i1	228.675	33.2032	2.78391	0.00263248
TRINITY_DN6563_c0_g3_i1	60.0721	8.72859	2.78287	0.00183739
TRINITY_DN8398_c0_g2_i1	23.2882	3.39425	2.77844	0.0129582
TRINITY_DN6581_c0_g1_i1	24.9838	3.64348	2.7776	0.00354424
TRINITY_DN17536_c0_g1_i1	124.496	18.1639	2.77696	0.000483321
TRINITY_DN12493_c0_g1_i1	22.6709	3.31205	2.77505	0.0064011
TRINITY_DN23018_c0_g1_i1	12.3936	1.81128	2.77452	0.0139762
TRINITY_DN4694_c0_g1_i1	19.1516	2.79908	2.77444	0.0191507
TRINITY_DN8896_c0_g1_i2	52.0881	7.6184	2.7734	0.00277223
TRINITY_DN14053_c0_g2_i1	6.4871	0.94912	2.77291	0.00424777
TRINITY_DN13914_c0_g2_i1	6.48667	0.94912	2.77281	0.0114663
TRINITY_DN4469_c0_g1_i1	224.379	32.8404	2.7724	0.00184999
TRINITY_DN5655_c0_g2_i1	143.529	21.0151	2.77184	0.000137042
TRINITY_DN9576_c0_g1_i1	10.8118	1.58536	2.76973	0.00652931
TRINITY_DN1901_c0_g4_i1	69.3074	10.1702	2.76866	0.00288973
TRINITY_DN13219_c0_g2_i1	54.9061	8.07262	2.76586	0.00212489
TRINITY_DN3190_c0_g3_i1	12.9031	1.89824	2.76498	0.00368647
TRINITY_DN24096_c0_g1_i1	53.5655	7.88943	2.76331	0.00280601
TRINITY_DN11763_c0_g1_i1	9.71575	1.43236	2.76193	0.00434384
TRINITY_DN14064_c0_g2_i1	10.2252	1.50766	2.76174	0.00452991
TRINITY_DN11517_c0_g1_i1	20.3789	3.00844	2.75999	0.00592846
TRINITY_DN13369_c0_g1_i1	21.4108	3.16144	2.75968	0.00818413
TRINITY_DN6781_c0_g2_i1	70.1012	10.3534	2.75933	0.00324689
TRINITY_DN17947_c0_g1_i1	16.052	2.37101	2.75918	0.00509721
TRINITY_DN17677_c0_g1_i1	5.90221	0.872621	2.75783	0.00453839
TRINITY_DN23119_c0_g1_i1	10.7213	1.58536	2.7576	0.0141696
TRINITY_DN5716_c0_g4_i1	6.91854	1.02443	2.75565	0.0118717
TRINITY_DN21588_c0_g1_i1	12.9638	1.92023	2.75514	0.0123415
TRINITY_DN19213_c0_g1_i1	1982.29	293.66	2.75495	1.13614e-11
TRINITY_DN8813_c0_g1_i1	6.4013	0.94912	2.7537	0.015301
TRINITY_DN10553_c0_g4_i1	14.9753	2.2204	2.7537	0.00264346
TRINITY_DN12351_c0_g1_i1	9.58389	1.42308	2.75159	0.00408806
TRINITY_DN13130_c0_g1_i1	10.6627	1.58536	2.74969	0.00670718
TRINITY_DN6893_c0_g1_i1	33.176	4.9345	2.74917	0.0040797
TRINITY_DN21302_c0_g1_i1	9.57136	1.42428	2.7485	0.013789
TRINITY_DN22294_c0_g1_i1	37.2046	5.53696	2.74832	0.00450824
TRINITY_DN4205_c0_g1_i2	479.096	71.5002	2.7443	0	Dihydrofolate synthase / folylpolyglutamate synthase
TRINITY_DN1802_c0_g2_i1	5.84146	0.872621	2.7429	0.00841155
TRINITY_DN16472_c0_g1_i1	4.76265	0.711542	2.74274	0.0143965
TRINITY_DN5229_c0_g3_i1	27.4965	4.11626	2.73984	0.00456183
TRINITY_DN16313_c0_g1_i1	18.3549	2.74994	2.73869	0.0164648
TRINITY_DN3877_c0_g2_i1	4.74796	0.711542	2.73829	0.0146841
TRINITY_DN6700_c0_g2_i1	199.531	29.9053	2.73814	0.00288317
TRINITY_DN14791_c1_g1_i1	22.3149	3.34914	2.73615	0.00645202
TRINITY_DN5125_c0_g3_i1	51.7174	7.76663	2.73529	0.00291488
TRINITY_DN21698_c0_g1_i1	2272.02	341.242	2.73511	6.18394e-14
TRINITY_DN6016_c0_g2_i1	5.25743	0.792678	2.72955	0.0140039
TRINITY_DN9162_c0_g1_i1	3.68168	0.5551	2.72955	0.0116223
TRINITY_DN17601_c0_g1_i1	9.4395	1.42428	2.72848	0.0122631
TRINITY_DN22375_c0_g1_i1	3.67736	0.5551	2.72785	0.00311723
TRINITY_DN6737_c0_g2_i1	38.8528	5.86839	2.72698	0.00317945
TRINITY_DN11497_c0_g1_i1	7.34868	1.1102	2.72667	0.00656776
TRINITY_DN7097_c0_g1_i1	48.4862	7.33094	2.7255	0.003564
TRINITY_DN5452_c0_g2_i2	2.63639	0.398664	2.72532	0.0261517
TRINITY_DN11817_c0_g1_i1	3.67088	0.5551	2.72531	0.00299236
TRINITY_DN4816_c0_g2_i1	9.94637	1.50766	2.72185	0.00339075
TRINITY_DN12193_c0_g1_i1	14.7069	2.22967	2.72159	0.00451823
TRINITY_DN24158_c0_g1_i1	6.84483	1.03834	2.72074	0.0139467
TRINITY_DN858_c0_g1_i1	166.533	25.263	2.72071	0.00290323
TRINITY_DN4912_c0_g4_i1	300.135	45.5496	2.7201	6.11671e-06
TRINITY_DN23035_c0_g1_i1	4.67858	0.711542	2.71705	0.00445047
TRINITY_DN6257_c0_g3_i1	11.8906	1.81128	2.71475	0.0116165
TRINITY_DN10981_c0_g3_i1	34.5173	5.26116	2.71386	0.00612375
TRINITY_DN8549_c0_g3_i1	9.37011	1.42891	2.71315	0.0117644
TRINITY_DN9275_c0_g2_i1	14.4767	2.21113	2.71088	0.0044039
TRINITY_DN6349_c0_g2_i1	4.68506	0.716178	2.70968	0.00258879
TRINITY_DN6053_c0_g1_i1	39.1876	5.99595	2.70834	0.00556914
TRINITY_DN15109_c0_g1_i1	5.69923	0.872621	2.70734	0.00645926
TRINITY_DN15298_c0_g1_i1	6.68792	1.02443	2.70674	0.0153224
TRINITY_DN6896_c0_g1_i1	36.4425	5.5857	2.70581	0.002833
TRINITY_DN13896_c0_g2_i1	11.8156	1.81128	2.70562	0.0116523
TRINITY_DN20783_c0_g1_i1	17.5023	2.6839	2.70515	0.00642781
TRINITY_DN11561_c0_g1_i1	128.923	19.7886	2.70377	0.00245202
TRINITY_DN5427_c0_g1_i1	20.3698	3.12772	2.70325	0.0175921
TRINITY_DN13219_c0_g1_i1	16.4925	2.53328	2.70273	0.00578664
TRINITY_DN22120_c0_g1_i1	8.21155	1.26201	2.70194	0.00640373
TRINITY_DN17301_c0_g1_i1	74.2751	11.4289	2.70019	0.00334744
TRINITY_DN9319_c0_g1_i1	3.60366	0.5551	2.69864	0.0146447
TRINITY_DN23074_c0_g1_i1	11.3273	1.74524	2.69831	0.00645064
TRINITY_DN21876_c0_g1_i1	58.4808	9.01128	2.69816	0.00259799
TRINITY_DN20014_c0_g1_i1	28.7521	4.43152	2.69779	0.00337046
TRINITY_DN21622_c0_g1_i1	14.3422	2.21232	2.69664	0.0143434
TRINITY_DN6563_c0_g2_i1	36.0119	5.55788	2.69587	0.00226002
TRINITY_DN5262_c0_g1_i1	39.9035	6.16511	2.69432	0.00476602
TRINITY_DN656_c0_g1_i6	195.289	30.1755	2.69416	0.00337056
TRINITY_DN10401_c0_g2_i1	15.2702	2.36174	2.69279	0.0147688
TRINITY_DN18470_c0_g1_i1	30.6093	4.73514	2.69249	0.00334394
TRINITY_DN20558_c0_g1_i1	213.775	33.1188	2.69037	0.00226675
TRINITY_DN441_c0_g2_i1	81.3602	12.6083	2.68995	0.00312171
TRINITY_DN15109_c0_g2_i1	10.3006	1.59807	2.68833	0.0145097
TRINITY_DN23942_c0_g1_i1	5.62379	0.872621	2.68812	0.0037533
TRINITY_DN9548_c0_g2_i1	11.6708	1.81128	2.68783	0.011593
TRINITY_DN14203_c0_g1_i1	9.224	1.43236	2.687	0.00642508
TRINITY_DN21387_c0_g1_i1	9.64464	1.49839	2.68631	0.0117588
TRINITY_DN9065_c0_g4_i1	11.1726	1.73597	2.68615	0.00651059
TRINITY_DN12805_c0_g2_i1	84.2452	13.1206	2.68276	0.00127148
TRINITY_DN2152_c1_g2_i1	3.56382	0.5551	2.68261	0.0138599
TRINITY_DN14591_c0_g1_i1	72.1522	11.2542	2.68058	0.011708
TRINITY_DN18566_c0_g1_i1	19.3014	3.01082	2.68047	0.0155579
TRINITY_DN9617_c0_g2_i1	33.5185	5.23016	2.68003	0.0194295
TRINITY_DN7995_c0_g1_i2	24.8184	3.88557	2.67521	0.00715256
TRINITY_DN7710_c0_g1_i1	46.9769	7.35807	2.67455	0.00817249
TRINITY_DN24513_c0_g1_i1	1081.76	169.474	2.67424	0.000631064
TRINITY_DN10304_c0_g2_i1	32.2213	5.05041	2.67354	0.00645205
TRINITY_DN19575_c0_g1_i1	70.8257	11.1091	2.67253	0.00257304
TRINITY_DN11489_c0_g2_i1	8.07796	1.26783	2.67163	0.0200295
TRINITY_DN14936_c0_g1_i1	10.0951	1.58536	2.67077	0.0146488
TRINITY_DN22241_c0_g1_i1	17.2067	2.70244	2.67063	0.00463114
TRINITY_DN1554_c0_g1_i3	43566.4	6846.8	2.66972	0
TRINITY_DN6170_c0_g1_i1	34.3108	5.398	2.66817	0.0018269
TRINITY_DN18415_c0_g1_i1	81.866	12.8888	2.66714	0.00204985
TRINITY_DN1560_c0_g2_i1	191.937	30.2251	2.66681	0.00263396
TRINITY_DN16229_c0_g1_i1	13.1858	2.07667	2.66664	0.0112886
TRINITY_DN12397_c0_g1_i1	11.5975	1.82982	2.66404	0.00645075
TRINITY_DN15305_c0_g1_i1	35.0961	5.53934	2.66352	0.00298246
TRINITY_DN24025_c0_g1_i1	84.5468	13.3457	2.66338	0.00312004
TRINITY_DN22156_c0_g1_i1	37.4085	5.90547	2.66324	0.00819919
TRINITY_DN9237_c0_g3_i1	54.9069	8.67058	2.66279	0.00600483	Subtilisin
TRINITY_DN10823_c0_g2_i1	7.56202	1.19478	2.66203	0.00643929
TRINITY_DN23453_c0_g1_i1	1722.11	272.097	2.66199	0
TRINITY_DN3598_c0_g1_i1	7.50127	1.18551	2.66163	0.0115728
TRINITY_DN9741_c0_g2_i1	39.1105	6.18153	2.66152	0.00661717
TRINITY_DN21441_c0_g1_i1	9.06233	1.43236	2.66149	0.0139307
TRINITY_DN23210_c0_g1_i1	7.49307	1.18551	2.66005	0.00697989
TRINITY_DN7349_c0_g1_i1	6.56253	1.03834	2.65998	0.0116441
TRINITY_DN11042_c0_g1_i2	57.0116	9.03221	2.6581	0.00154319
TRINITY_DN8281_c0_g1_i1	5.98887	0.94912	2.65762	0.0132971
TRINITY_DN14293_c0_g1_i1	9.936	1.57489	2.65741	0.0133278
TRINITY_DN23517_c0_g1_i1	437.732	69.4018	2.657	0.0027034	SSD domain-containing protein
TRINITY_DN10027_c1_g3_i1	32.9463	5.22407	2.65687	0.00611048
TRINITY_DN16632_c0_g1_i1	25.0135	3.96802	2.65622	0.00642977
TRINITY_DN1199_c0_g1_i2	1505.17	238.815	2.65596	0
TRINITY_DN4912_c0_g2_i3	136.699	21.7005	2.6552	0.00193828
TRINITY_DN11138_c0_g1_i1	62.2248	9.88065	2.65481	0.00643178
TRINITY_DN3208_c0_g1_i1	5.4915	0.872621	2.65377	0.0209437
TRINITY_DN10585_c0_g2_i1	24.9057	3.96113	2.65249	0.0183205
TRINITY_DN9191_c0_g1_i1	139.181	22.1762	2.64989	0.00232792
TRINITY_DN24085_c0_g1_i1	38.8417	6.19054	2.64947	0.0190422
TRINITY_DN3764_c0_g3_i1	728.409	116.105	2.64931	0
TRINITY_DN4072_c0_g1_i1	117.449	18.7506	2.64703	0.00101289
TRINITY_DN5586_c0_g3_i1	261.394	41.7654	2.64585	7.93321e-12
TRINITY_DN19067_c0_g1_i1	6.40951	1.02443	2.64539	0.0147013
TRINITY_DN4075_c0_g1_i1	11.3816	1.82055	2.64426	0.00640005
TRINITY_DN1857_c0_g1_i5	1.98492	0.317549	2.64403	0.0258868
TRINITY_DN20970_c0_g1_i1	14.925	2.38956	2.64291	0.00643903
TRINITY_DN8943_c0_g2_i1	98.8001	15.8305	2.6418	0.00372057
TRINITY_DN7532_c0_g2_i1	312.392	50.0789	2.64108	0.00256247
TRINITY_DN1267_c0_g1_i1	3.46229	0.5551	2.64091	0.0146564
TRINITY_DN10417_c0_g1_i1	19.1574	3.07209	2.64061	0.0122384
TRINITY_DN8336_c0_g1_i1	58.2755	9.34548	2.64055	0.0161183
TRINITY_DN7391_c0_g2_i1	36.7386	5.8917	2.64054	0.0044809
TRINITY_DN7773_c0_g1_i1	13.9828	2.24239	2.64054	0.0167559
TRINITY_DN9324_c0_g1_i1	13.8185	2.21815	2.63918	0.0195345
TRINITY_DN10450_c0_g1_i1	323.641	51.9935	2.63799	2.9976e-15
TRINITY_DN8482_c0_g3_i1	60.0416	9.64633	2.63791	0.0028954
TRINITY_DN483_c0_g1_i7	275.286	44.245	2.63734	0.00221394
TRINITY_DN18627_c0_g1_i1	10.8579	1.74524	2.63725	0.0132806
TRINITY_DN16411_c0_g1_i1	41.4021	6.65881	2.63637	0.00139193
TRINITY_DN9216_c0_g1_i1	24.517	3.94471	2.63579	0.014461
TRINITY_DN13369_c0_g2_i1	12.8858	2.07667	2.63344	0.0146057
TRINITY_DN22409_c0_g1_i1	13.2293	2.13344	2.63249	0.01624
TRINITY_DN8296_c0_g1_i1	17.1563	2.76848	2.63157	0.010569
TRINITY_DN10298_c0_g2_i1	4.40401	0.711542	2.6298	0.00961127
TRINITY_DN2378_c0_g1_i1	887.019	143.378	2.62915	0.00119986
TRINITY_DN8575_c0_g1_i1	16.7028	2.70138	2.62832	0.014867
TRINITY_DN8319_c0_g2_i3	50.8485	8.22411	2.62827	0.00257341
TRINITY_DN14424_c0_g2_i1	24.4898	3.96564	2.62656	0.00107633
TRINITY_DN22998_c0_g1_i1	6.40346	1.03834	2.62458	0.020844
TRINITY_DN1962_c0_g2_i1	451.694	73.3857	2.62177	0
TRINITY_DN7196_c0_g1_i1	5385.55	876.219	2.61973	0	Plastoquinol oxidase immutans
TRINITY_DN14472_c0_g1_i1	8.7986	1.43236	2.61888	0.00670002
TRINITY_DN12788_c0_g1_i1	500.069	81.4541	2.61807	0.00224359	Protein kinase domain-containing protein
TRINITY_DN1172_c0_g1_i1	1098.01	178.867	2.61793	0
TRINITY_DN15478_c0_g2_i1	10.6523	1.73597	2.61735	0.00978852
TRINITY_DN9555_c0_g3_i1	28.1737	4.59141	2.61734	0.00352538
TRINITY_DN7486_c0_g2_i1	155.897	25.4065	2.61733	0.00108515
TRINITY_DN8235_c0_g2_i1	34.9878	5.70399	2.61681	0.00410932
TRINITY_DN20564_c0_g1_i1	48.7656	7.95459	2.616	0.00657614
TRINITY_DN13119_c0_g2_i1	36.7667	5.99834	2.61577	0.00398534
TRINITY_DN7505_c0_g2_i1	445.903	72.7829	2.61506	0.00224494
TRINITY_DN10437_c0_g1_i1	12.6638	2.0674	2.61482	0.00737636
TRINITY_DN23790_c0_g1_i1	35.7977	5.84534	2.61451	0.00491868
TRINITY_DN9063_c0_g2_i1	6.26944	1.02443	2.61352	0.0122222
TRINITY_DN23142_c0_g1_i1	12.5229	2.04886	2.61168	0.0119242
TRINITY_DN22959_c0_g1_i1	24.2847	3.97385	2.61144	0.0118206
TRINITY_DN7518_c0_g1_i1	70.6667	11.5636	2.61144	0.013638	Translation elongation factor Ts
TRINITY_DN20140_c0_g1_i1	19.3617	3.16846	2.61135	0.0198813
TRINITY_DN19871_c0_g1_i1	5.32811	0.872621	2.6102	0.00279047
TRINITY_DN8769_c0_g2_i1	87.9427	14.4254	2.60795	0.00211596
TRINITY_DN5551_c1_g1_i1	44.5257	7.30551	2.60758	0.00143282
TRINITY_DN24009_c0_g1_i1	422.085	69.348	2.60561	0.00118419	2-phosphoglycerate dehydratase (Fragment)
TRINITY_DN7391_c0_g1_i1	22.1159	3.63421	2.60537	0.00525438
TRINITY_DN21092_c0_g1_i1	12.5212	2.05813	2.60496	0.00644876
TRINITY_DN1833_c0_g2_i1	68.2642	11.2227	2.60471	0.00278618
TRINITY_DN12279_c0_g1_i1	543.42	89.3421	2.60466	0.00255176
TRINITY_DN23563_c0_g1_i1	29.6973	4.88337	2.60438	0.0134679	Potassium transporter (Fragment)
TRINITY_DN13649_c0_g2_i1	15.346	2.5252	2.60339	0.01298
TRINITY_DN8782_c0_g2_i1	77.8226	12.8123	2.60266	0.00336967
TRINITY_DN12254_c0_g1_i1	16.2908	2.6839	2.60166	0.00889405
TRINITY_DN5822_c0_g2_i1	11.8236	1.94872	2.60108	0.0126558
TRINITY_DN8398_c0_g3_i1	50.0965	8.26722	2.59924	0.0030572
TRINITY_DN12340_c0_g1_i1	27.9837	4.62161	2.59812	0.0116993
TRINITY_DN18472_c0_g1_i1	22.9645	3.7941	2.59757	0.00445616
TRINITY_DN9508_c0_g1_i1	12.3962	2.04886	2.59701	0.0141164
TRINITY_DN11056_c0_g1_i1	56.6491	9.36576	2.59658	0.0027967
TRINITY_DN10924_c0_g1_i1	10.5058	1.73716	2.59638	0.012152
TRINITY_DN5551_c1_g2_i1	615.673	101.84	2.59587	0
TRINITY_DN17741_c0_g1_i1	168.156	27.8241	2.59539	0.00245165
TRINITY_DN24610_c0_g1_i1	4.32646	0.716178	2.5948	0.0167619
TRINITY_DN7802_c0_g2_i1	36.2607	6.00284	2.59469	0.00606172
TRINITY_DN16386_c0_g1_i1	5.75998	0.953756	2.59437	0.00748036
TRINITY_DN1697_c0_g1_i3	58.3493	9.6617	2.59437	0.00465177
TRINITY_DN15477_c0_g2_i1	25.7954	4.27164	2.59425	0.00521011
TRINITY_DN1311_c0_g1_i1	735.477	121.823	2.5939	0.00052824	Spermidine synthase
TRINITY_DN14092_c0_g1_i1	10.5183	1.74524	2.5914	0.00285597
TRINITY_DN17853_c0_g1_i1	17.1507	2.84617	2.59117	0.00356503
TRINITY_DN3764_c0_g2_i2	175.218	29.0957	2.59027	0.000392878
TRINITY_DN7532_c0_g1_i1	87.2959	14.5112	2.58875	0.00451408
TRINITY_DN8389_c0_g2_i1	211.643	35.1904	2.58838	0.00146073
TRINITY_DN11355_c0_g1_i1	23.9851	3.99107	2.58729	0.0141722
TRINITY_DN6896_c0_g3_i1	27.5776	4.58903	2.58723	0.0064487
TRINITY_DN16798_c0_g1_i1	13.3263	2.2204	2.58539	0.00551953
TRINITY_DN23867_c0_g1_i1	230.128	38.3778	2.58409	0.00523425	Thylakoid lumenal 15.0 kDa protein 2, chloroplastic
TRINITY_DN9294_c0_g1_i1	211.281	35.2363	2.58403	0.00241753
TRINITY_DN5232_c0_g2_i1	196.513	32.7795	2.58376	0.000841144
TRINITY_DN21093_c0_g1_i1	30.4273	5.07584	2.58365	0.00616799
TRINITY_DN21596_c0_g1_i1	11.0213	1.83909	2.58323	0.014865
TRINITY_DN3022_c0_g3_i1	47.676	7.9636	2.58177	0.00642808
TRINITY_DN10553_c0_g2_i1	31.3786	5.245	2.58077	0.00270599	DUF829 domain-containing protein (Fragment)
TRINITY_DN4940_c0_g1_i1	246.101	41.1606	2.57992	0.00204813
TRINITY_DN6536_c0_g1_i1	304.687	51.0177	2.57826	0.00361843
TRINITY_DN7792_c0_g3_i1	46.4139	7.77378	2.57787	0.00271505
TRINITY_DN8001_c0_g1_i2	13.8681	2.32331	2.57752	0.0130748
TRINITY_DN12862_c0_g3_i1	3.31272	0.5551	2.5772	0.0044271
TRINITY_DN11042_c0_g2_i1	13.1884	2.21113	2.57642	0.00725734
TRINITY_DN22999_c0_g1_i1	18.8591	3.16263	2.57607	0.016823
TRINITY_DN2131_c0_g1_i2	9500.82	1596.86	2.57281	0
TRINITY_DN9032_c0_g2_i1	807.529	135.787	2.57217	0
TRINITY_DN7267_c0_g1_i1	39.3286	6.61934	2.57082	0.00659471
TRINITY_DN14424_c1_g1_i1	77.2253	13	2.57057	0.00353116
TRINITY_DN2429_c1_g4_i1	32.9501	5.54861	2.57009	0.00358841
TRINITY_DN15069_c0_g1_i1	122.957	20.7253	2.56869	0.00211481
TRINITY_DN5456_c0_g1_i2	711.636	119.965	2.56853	0.00113813
TRINITY_DN6781_c0_g1_i1	462.257	77.9738	2.56764	0
TRINITY_DN22049_c0_g1_i1	31.0416	5.23811	2.56708	0.00392098
TRINITY_DN5274_c0_g1_i1	83.8194	14.1565	2.56582	0.00298287
TRINITY_DN22189_c0_g1_i1	20.5233	3.47194	2.56345	0.0061477
TRINITY_DN9608_c0_g1_i1	39.1634	6.62861	2.56273	0.00648245
TRINITY_DN2038_c0_g2_i1	21.8004	3.69262	2.56164	0.00269425
TRINITY_DN14459_c0_g2_i1	28.9352	4.90191	2.56141	0.00913943
TRINITY_DN8782_c0_g1_i1	7.48227	1.26783	2.56111	0.0190464
TRINITY_DN4774_c0_g1_i1	69.488	11.7762	2.56088	0.00423577
TRINITY_DN20567_c0_g1_i1	80.4089	13.6286	2.56071	0.0133503
TRINITY_DN12555_c0_g3_i1	7.43448	1.26201	2.55851	0.0158149
TRINITY_DN5716_c0_g6_i1	6.98361	1.18551	2.55847	0.00939319
TRINITY_DN6381_c0_g4_i4	7.73422	1.31376	2.55756	0.0141778
TRINITY_DN9775_c0_g3_i1	4.1825	0.711542	2.55535	0.0145822
TRINITY_DN4712_c0_g1_i1	11.0399	1.87857	2.55502	0.00853544
TRINITY_DN5499_c0_g4_i1	62.2965	10.6011	2.55493	0.00538741
TRINITY_DN7075_c0_g1_i1	11.0881	1.88778	2.55425	0.0144097
TRINITY_DN19739_c0_g1_i1	19.522	3.32371	2.55424	0.0139437
TRINITY_DN23171_c0_g1_i1	10.2377	1.74524	2.5524	0.00273507
TRINITY_DN19508_c0_g2_i1	73.5206	12.5389	2.55174	0.00362079
TRINITY_DN9805_c0_g2_i1	9.28777	1.58536	2.55053	0.0133628
TRINITY_DN1456_c0_g2_i1	253.428	43.3109	2.54877	0.00235404
TRINITY_DN8319_c0_g1_i1	13.041	2.22967	2.54815	0.00584478
TRINITY_DN3465_c0_g3_i1	3.24549	0.5551	2.54762	0.0116394
TRINITY_DN10849_c0_g1_i1	19.3755	3.31894	2.54544	0.00833243
TRINITY_DN1905_c0_g4_i1	33.5091	5.74559	2.54403	0.00733078
TRINITY_DN9751_c0_g1_i1	25.9553	4.45245	2.54336	0.0124695
TRINITY_DN3605_c0_g1_i1	141.692	24.309	2.5432	0.00364673
TRINITY_DN8906_c0_g4_i1	17.5709	3.01533	2.5428	0.00441159
TRINITY_DN10664_c0_g1_i1	27.7142	4.76295	2.5407	0.00540382
TRINITY_DN8563_c0_g1_i1	222.724	38.289	2.54026	0.00286799
TRINITY_DN2884_c0_g2_i2	382.327	65.8567	2.53741	0.0118906
TRINITY_DN16502_c0_g1_i1	88.1457	15.2	2.53582	0.00597392
TRINITY_DN6206_c0_g1_i1	15.5559	2.69317	2.53009	0.00649982
TRINITY_DN6046_c0_g1_i1	196.938	34.1049	2.52969	0.00246606
TRINITY_DN12188_c0_g2_i1	4.10448	0.711542	2.52818	0.00644657
TRINITY_DN6645_c0_g2_i1	42.8146	7.42593	2.52746	0.00403137
TRINITY_DN12840_c0_g3_i1	15.5663	2.70244	2.52609	0.0052687
TRINITY_DN3757_c0_g1_i1	199.982	34.7253	2.52581	0.00258115
TRINITY_DN24447_c0_g1_i1	5.48113	0.953756	2.52278	0.0136989
TRINITY_DN12010_c0_g2_i1	10.3886	1.81128	2.51992	0.0208327
TRINITY_DN6449_c0_g2_i1	6.27117	1.0934	2.51991	0.00833631
TRINITY_DN8194_c1_g2_i1	39.9358	6.96719	2.51903	0.00643139
TRINITY_DN14908_c0_g1_i1	4.10448	0.716178	2.51881	0.00645096
TRINITY_DN10034_c1_g1_i1	110.05	19.2162	2.51777	0.001431
TRINITY_DN18436_c0_g1_i1	23.7416	4.14645	2.51746	0.011683
TRINITY_DN3892_c1_g1_i1	30.8929	5.39561	2.51741	0.00279677
TRINITY_DN12804_c0_g1_i1	38.1071	6.65643	2.51724	0.0027054
TRINITY_DN7586_c0_g3_i1	63.6143	11.1134	2.51705	0.00368572
TRINITY_DN17539_c0_g1_i1	6.83879	1.19478	2.517	0.0140449
TRINITY_DN9495_c0_g5_i1	37.166	6.4968	2.51618	0.0185213
TRINITY_DN13805_c0_g2_i1	3.1679	0.5551	2.51271	0.00649519
TRINITY_DN9453_c0_g1_i1	3.1679	0.5551	2.51271	0.00649519
TRINITY_DN321_c0_g2_i1	35.4021	6.20458	2.51243	0.00260622
TRINITY_DN11437_c0_g1_i1	4.97858	0.872621	2.51231	0.0147697
TRINITY_DN17814_c0_g1_i1	13.5315	2.37459	2.51057	0.0191642
TRINITY_DN17036_c0_g1_i1	5.40613	0.94912	2.50993	0.0145328
TRINITY_DN10021_c0_g1_i1	22.2543	3.90781	2.50965	0.00344376
TRINITY_DN6748_c0_g1_i1	22.4094	3.93544	2.50951	0.0136697
TRINITY_DN23030_c0_g1_i1	4.96563	0.872621	2.50855	0.00644223
TRINITY_DN14785_c0_g1_i1	11.6643	2.05005	2.50838	0.0147756
TRINITY_DN19508_c0_g1_i1	43.0868	7.58131	2.50673	0.00658657
TRINITY_DN23430_c0_g1_i1	4.95742	0.872621	2.50616	0.0250683
TRINITY_DN10998_c0_g2_i1	9.8623	1.73716	2.50519	0.0118932
TRINITY_DN12842_c0_g1_i1	22.3947	3.94948	2.50342	0.013704
TRINITY_DN9402_c0_g2_i1	91.7748	16.1919	2.50283	0.00309548
TRINITY_DN12948_c0_g1_i1	8.0581	1.42308	2.50142	0.0135434
TRINITY_DN13744_c0_g1_i1	9.87698	1.74524	2.50064	0.00643175
TRINITY_DN952_c0_g4_i1	148.912	26.3224	2.5001	0.00313556
TRINITY_DN13443_c0_g1_i1	12.6096	2.22967	2.49962	0.00645035
TRINITY_DN16113_c0_g1_i1	8.07753	1.42891	2.499	0.0181915
TRINITY_DN8621_c0_g1_i1	357.072	63.2265	2.49761	2.6036e-09
TRINITY_DN3554_c0_g1_i1	892.401	158.115	2.49672	0.00066182
TRINITY_DN2595_c0_g1_i1	832.123	147.458	2.49649	0.00228879
TRINITY_DN21488_c0_g1_i1	8.50724	1.50766	2.49638	0.0106063
TRINITY_DN24405_c0_g1_i1	4.46696	0.792678	2.49449	0.0142784
TRINITY_DN3225_c1_g1_i1	4.03553	0.716178	2.49437	0.00451078
TRINITY_DN19660_c0_g1_i1	28.5172	5.06206	2.49403	0.0152998
TRINITY_DN6466_c0_g1_i3	20.4337	3.62824	2.49361	0.0146587
TRINITY_DN9764_c0_g2_i1	28.4612	5.0573	2.49256	0.00281467
TRINITY_DN9237_c0_g2_i1	26.5854	4.72587	2.49198	0.0088763
TRINITY_DN14682_c0_g1_i1	61.1137	10.8724	2.49082	0.00514311
TRINITY_DN10801_c0_g2_i1	155.021	27.625	2.48842	0.00208713
TRINITY_DN15499_c0_g2_i1	86.9617	15.5266	2.48564	0.0030908
TRINITY_DN18956_c0_g1_i1	84.8981	15.1602	2.48544	0.00301542
TRINITY_DN11128_c0_g1_i1	137.757	24.6049	2.48511	0.00247842	Putative voltage-gated cation channel subunit 2
TRINITY_DN22540_c0_g1_i1	18.5937	3.32133	2.48498	0.00310065
TRINITY_DN4752_c0_g2_i1	23.8658	4.26687	2.48369	0.0147654
TRINITY_DN11888_c0_g1_i1	3.10326	0.5551	2.48297	0.0131243
TRINITY_DN12555_c0_g1_i1	6.20437	1.1102	2.48247	0.014559
TRINITY_DN8380_c0_g2_i1	9.22097	1.6502	2.48228	0.0183357
TRINITY_DN1882_c0_g1_i2	289.129	51.7488	2.48212	0.00023438
TRINITY_DN13250_c0_g1_i1	24.3597	4.36072	2.48186	0.0129893
TRINITY_DN22226_c0_g1_i1	47.2613	8.46207	2.48158	0.00458657
TRINITY_DN8094_c1_g1_i1	3.09895	0.5551	2.48096	0.00280593
TRINITY_DN10648_c0_g2_i1	29.1072	5.21718	2.48003	0.00286051
TRINITY_DN16863_c0_g1_i1	3.09679	0.5551	2.47995	0.00274013
TRINITY_DN1199_c0_g1_i5	972.073	174.274	2.47971	0.00466462
TRINITY_DN13895_c0_g1_i1	499.692	89.5907	2.47962	0.00109956
TRINITY_DN16550_c0_g1_i1	510.658	91.601	2.47892	0.00317584
TRINITY_DN11259_c0_g2_i1	15.905	2.85438	2.47823	0.0220998
TRINITY_DN9903_c0_g1_i1	3.96441	0.711542	2.47808	0.00641499
TRINITY_DN13168_c0_g1_i1	10.5747	1.89824	2.47789	0.0122735
TRINITY_DN7381_c0_g2_i1	62.1111	11.1507	2.47771	0.00446229
TRINITY_DN18440_c0_g1_i1	3.96009	0.711542	2.47651	0.00638366
TRINITY_DN17943_c0_g1_i1	11.3907	2.04886	2.47496	0.0148971
TRINITY_DN10389_c0_g2_i1	121.711	21.8935	2.47489	0.000929876
TRINITY_DN8663_c0_g2_i1	39.6178	7.12946	2.47428	0.00633151
TRINITY_DN18884_c0_g1_i1	95.6134	17.2136	2.47366	0.00299339
TRINITY_DN7468_c0_g1_i1	34.2957	6.17438	2.47366	0.00480716
TRINITY_DN8679_c0_g2_i1	52.1322	9.38695	2.47345	0.00642887
TRINITY_DN11260_c0_g2_i1	5.68843	1.02443	2.47321	0.0149945
TRINITY_DN12038_c0_g3_i1	13.1776	2.3734	2.47306	0.0124839
TRINITY_DN12031_c0_g1_i1	65.1795	11.7442	2.47247	0.0043479
TRINITY_DN7834_c0_g4_i1	1122.37	202.293	2.47204	5.69058e-07
TRINITY_DN3339_c0_g2_i1	195.843	35.313	2.47142	0.000819065
TRINITY_DN7429_c0_g1_i1	5.75782	1.03834	2.47125	0.0160654
TRINITY_DN9038_c0_g2_i1	21.0948	3.80575	2.47063	0.00567228
TRINITY_DN20692_c0_g1_i1	21.9163	3.95399	2.47063	0.0146442
TRINITY_DN10917_c0_g1_i1	13.6086	2.45559	2.47038	0.0146352
TRINITY_DN20070_c0_g1_i1	13.1897	2.38029	2.47021	0.00495732
TRINITY_DN10869_c0_g1_i1	11.3924	2.05813	2.46867	0.00644257
TRINITY_DN16585_c0_g1_i1	6.98361	1.26201	2.46825	0.0142596
TRINITY_DN17593_c0_g1_i1	8.77053	1.58536	2.46786	0.0189901
TRINITY_DN2017_c0_g1_i1	296.884	53.7574	2.46536	1.27431e-12
TRINITY_DN8175_c0_g1_i1	112.388	20.3613	2.46459	0.00315892
TRINITY_DN7895_c0_g1_i2	3.06333	0.5551	2.46428	0.0299146
TRINITY_DN17201_c0_g1_i1	24.5506	4.45007	2.46386	0.00419
TRINITY_DN5474_c0_g1_i1	57.4097	10.4066	2.4638	0.00319409
TRINITY_DN11817_c0_g2_i1	33.7806	6.12564	2.46326	0.0168458
TRINITY_DN4168_c0_g3_i1	15.7939	2.86471	2.4629	0.0142603
TRINITY_DN8997_c0_g1_i1	20.0879	3.64361	2.46289	0.0278328
TRINITY_DN12008_c0_g4_i1	10.4429	1.89824	2.45978	0.00664471
TRINITY_DN8327_c0_g1_i1	20.0793	3.65037	2.45959	0.0147102
TRINITY_DN21785_c0_g1_i1	117.601	21.381	2.4595	0.00114574
TRINITY_DN6900_c0_g2_i1	17.4377	3.17071	2.45933	0.0124654
TRINITY_DN3486_c0_g2_i1	92.3586	16.7988	2.45888	0.00142171
TRINITY_DN8927_c0_g1_i1	189.9	34.548	2.45856	0.00110761
TRINITY_DN19576_c0_g1_i1	14.759	2.68747	2.45727	0.0185261
TRINITY_DN5950_c0_g1_i1	19.8893	3.62256	2.45691	0.0154144
TRINITY_DN23300_c0_g1_i1	5.62379	1.02443	2.45673	0.0150554
TRINITY_DN16646_c0_g1_i1	5.62164	1.02443	2.45617	0.0135205
TRINITY_DN1258_c0_g1_i1	1282.05	233.785	2.4552	0.0013103
TRINITY_DN7267_c0_g2_i1	144.575	26.4128	2.4525	0.00271517	COBW domain-containing protein 1 isoform X2
TRINITY_DN7586_c2_g1_i1	516.592	94.4024	2.45213	0.00108013
TRINITY_DN16282_c0_g1_i1	734.499	134.247	2.45187	0.0026242
TRINITY_DN5531_c0_g2_i1	337.939	61.7674	2.45185	0
TRINITY_DN16633_c0_g1_i1	83.8869	15.3364	2.45149	0.00383939
TRINITY_DN6720_c0_g2_i1	26.1283	4.77795	2.45115	0.0193298
TRINITY_DN12553_c0_g1_i1	44.9906	8.2304	2.45059	0.00515981
TRINITY_DN8365_c0_g1_i1	16.63	3.04314	2.45015	0.0203458
TRINITY_DN7261_c0_g1_i1	20.8103	3.80814	2.45014	0.0181014
TRINITY_DN21491_c0_g1_i1	4.32905	0.792678	2.44924	0.019537
TRINITY_DN8107_c0_g2_i1	15.2077	2.78702	2.448	0.0118487
TRINITY_DN9018_c0_g3_i1	9.92521	1.82055	2.44672	0.0166925
TRINITY_DN18912_c0_g1_i1	1263.98	232.17	2.44472	1.11022e-16	Ferredoxin-thioredoxin reductase catalytic chloroplastic
TRINITY_DN11196_c0_g2_i1	3.02135	0.5551	2.44438	0.0116418
TRINITY_DN4527_c0_g2_i1	169.979	31.2449	2.44366	0.00314271
TRINITY_DN8135_c0_g2_i1	10.3718	1.90751	2.4429	0.0076626
TRINITY_DN20715_c0_g1_i1	90.3439	16.6204	2.44247	0.00132153
TRINITY_DN22175_c0_g1_i1	31.6031	5.81514	2.44218	0.0138237
TRINITY_DN19644_c0_g1_i1	26.626	4.90191	2.44142	0.0132871
TRINITY_DN8035_c0_g1_i1	48.95	9.02055	2.44002	0.00600521
TRINITY_DN20659_c0_g1_i1	6.48321	1.19478	2.43997	0.0148917
TRINITY_DN10181_c0_g1_i1	121.558	22.4053	2.43973	0.00295156
TRINITY_DN18876_c0_g1_i1	27.3668	5.04564	2.43932	0.0143853
TRINITY_DN23606_c0_g1_i1	360.005	66.4195	2.43834	0.00153086
TRINITY_DN552_c0_g1_i1	1478.46	272.879	2.43777	4.21885e-15
TRINITY_DN12354_c0_g1_i1	24.9385	4.60307	2.43771	0.00600756
TRINITY_DN7549_c0_g3_i1	7.27022	1.34202	2.43759	0.014905
TRINITY_DN1153_c0_g1_i5	627.753	116	2.43607	4.88288e-11
TRINITY_DN9764_c0_g5_i1	14.5348	2.68628	2.43583	0.0125096
TRINITY_DN23316_c0_g1_i1	5.61775	1.03834	2.43572	0.0198113
TRINITY_DN9897_c0_g1_i1	33.2966	6.15584	2.43535	0.00632381
TRINITY_DN16988_c0_g1_i1	8.14907	1.50766	2.43432	0.011635
TRINITY_DN2435_c0_g1_i4	61.8878	11.4512	2.43415	0.00283891
TRINITY_DN19491_c0_g1_i1	12.9634	2.39883	2.43404	0.0155193
TRINITY_DN22208_c0_g1_i1	89.1705	16.5026	2.43387	0.00643578
TRINITY_DN19322_c0_g1_i1	12.9109	2.38956	2.43377	0.0151056
TRINITY_DN4912_c0_g1_i1	154.249	28.5609	2.43315	0.00340927
TRINITY_DN9338_c0_g1_i1	162.715	30.1326	2.43295	0.00183835
TRINITY_DN10469_c0_g1_i1	79.7748	14.7733	2.43294	0.00100445
TRINITY_DN10363_c0_g2_i1	81.7245	15.1418	2.43223	0.00472558
TRINITY_DN6262_c0_g1_i1	13.6043	2.52401	2.43027	0.0147187
TRINITY_DN8187_c0_g1_i1	7.20774	1.33731	2.43021	0.0207826
TRINITY_DN6663_c0_g2_i1	70.5253	13.0926	2.42939	0.00647459
TRINITY_DN13435_c0_g1_i1	84.2723	15.6725	2.42682	0.000517287
TRINITY_DN13980_c0_g2_i1	26.395	4.91119	2.42612	0.0147383
TRINITY_DN2066_c0_g1_i1	11.4653	2.13344	2.42602	0.0156209
TRINITY_DN19681_c0_g1_i1	4.68937	0.872621	2.42597	0.0142191
TRINITY_DN9300_c1_g1_i1	16.2637	3.02698	2.42571	0.0116779
TRINITY_DN9776_c0_g1_i1	23.1533	4.31323	2.42438	0.0158531
TRINITY_DN8115_c0_g3_i1	4.6829	0.872621	2.42397	0.0048899
TRINITY_DN7227_c0_g2_i1	28.7499	5.35853	2.42365	0.0146223
TRINITY_DN5839_c0_g4_i1	51.8441	9.66487	2.42336	0.00431182
TRINITY_DN7834_c0_g8_i1	258.503	48.2438	2.42176	0.00101609
TRINITY_DN2973_c0_g1_i1	111.184	20.7714	2.42028	0.00327068
TRINITY_DN8194_c1_g3_i1	14.815	2.76848	2.41989	0.0186668
TRINITY_DN13958_c0_g2_i1	9.29079	1.73716	2.41907	0.0140473
TRINITY_DN9806_c0_g1_i1	151.863	28.3953	2.41905	0.0046222
TRINITY_DN1391_c0_g1_i4	576.569	107.872	2.41817	0.00182689	Intracellular carbonic anhydrase
TRINITY_DN7159_c0_g2_i1	40.488	7.57654	2.41788	0.00819933
TRINITY_DN18088_c0_g1_i1	13.1125	2.45559	2.4168	0.0144911
TRINITY_DN8470_c0_g1_i1	7.99562	1.49839	2.41579	0.0142156
TRINITY_DN4276_c0_g1_i2	75.4958	14.152	2.41539	0.00366945
TRINITY_DN16352_c0_g1_i1	15.187	2.84974	2.41393	0.0278269
TRINITY_DN10076_c0_g2_i1	10.1558	1.90751	2.41254	0.00791019
TRINITY_DN19583_c0_g1_i1	91.0608	17.1044	2.41246	0.0159911
TRINITY_DN15076_c0_g1_i1	2.95413	0.5551	2.41191	0.0154753
TRINITY_DN19134_c0_g1_i1	15.2016	2.85782	2.41124	0.0155123
TRINITY_DN4236_c0_g3_i1	34.5521	6.50131	2.40997	0.00617694
TRINITY_DN6915_c0_g3_i1	42.7616	8.04932	2.40938	0.0126361
TRINITY_DN9490_c0_g1_i1	32.7578	6.1675	2.40908	0.00358969
TRINITY_DN11311_c0_g2_i1	45.3315	8.53851	2.40846	0.00629538
TRINITY_DN17027_c0_g1_i1	6.34055	1.19478	2.40787	0.0132138
TRINITY_DN16980_c0_g1_i1	30.2451	5.69923	2.40786	0.00499342
TRINITY_DN6635_c0_g1_i7	262.87	49.5407	2.40766	0.0026155
TRINITY_DN11339_c0_g1_i1	46.2156	8.72171	2.4057	0.00329687
TRINITY_DN21572_c0_g1_i1	9.64248	1.82055	2.40503	0.0144704
TRINITY_DN22793_c0_g1_i1	5.0497	0.953756	2.4045	0.0151681
TRINITY_DN22044_c0_g1_i1	14.2543	2.69317	2.40402	0.00930165
TRINITY_DN18457_c0_g1_i1	9.28604	1.75451	2.40399	0.0118888
TRINITY_DN13532_c0_g1_i1	6.26857	1.18551	2.40263	0.0207396
TRINITY_DN8951_c0_g2_i1	27.7198	5.245	2.4019	0.0025618
TRINITY_DN16186_c0_g1_i1	343.453	65.0556	2.40037	0.000307881
TRINITY_DN9392_c0_g1_i1	89.2565	16.91	2.40008	0.00324903
TRINITY_DN9275_c0_g3_i1	25.8496	4.90191	2.39873	0.0145056
TRINITY_DN5878_c0_g1_i1	7.49263	1.42308	2.39645	0.00487743
TRINITY_DN14424_c0_g1_i1	13.3845	2.54256	2.39621	0.00844631
TRINITY_DN3764_c0_g1_i2	140.2	26.6627	2.39459	0.00285101
TRINITY_DN12028_c0_g2_i1	17.5045	3.32954	2.39433	0.0268931
TRINITY_DN6663_c0_g1_i1	168.067	31.9886	2.39341	0.00329295
TRINITY_DN11517_c1_g1_i1	27.5646	5.24738	2.39315	0.00647962
TRINITY_DN9846_c0_g2_i1	5.83152	1.1102	2.39305	0.015541
TRINITY_DN10942_c0_g2_i3	33.2108	6.32526	2.39246	0.015608
TRINITY_DN9696_c0_g1_i1	12.3958	2.36174	2.39193	0.0159135
TRINITY_DN17821_c0_g1_i1	6.62328	1.26201	2.39183	0.0122931
TRINITY_DN6400_c1_g1_i1	246.646	47.0199	2.39109	0.00276206
TRINITY_DN9412_c0_g1_i1	59.6992	11.3868	2.39035	0.00580711
TRINITY_DN10134_c0_g1_i1	13.322	2.54256	2.38946	0.00446321
TRINITY_DN5471_c0_g2_i1	83.1428	15.8811	2.38828	0.00301301
TRINITY_DN2216_c0_g2_i1	80.1918	15.3271	2.38737	0.00283064
TRINITY_DN3757_c0_g2_i1	283.976	54.3058	2.38659	0.00283864
TRINITY_DN3178_c0_g1_i1	5.35568	1.02443	2.38625	0.025771
TRINITY_DN6467_c0_g1_i1	23.0503	4.4106	2.38574	0.0116906
TRINITY_DN10674_c0_g2_i1	7.42368	1.42308	2.38311	0.00608331
TRINITY_DN5961_c0_g3_i1	86.3994	16.5672	2.38269	0.00346863
TRINITY_DN5020_c0_g1_i1	491.717	94.2983	2.38252	0.00325885
TRINITY_DN23999_c0_g1_i1	24.7682	4.75037	2.38238	0.0263425
TRINITY_DN19069_c0_g1_i1	44.6459	8.56394	2.38218	0.00487844
TRINITY_DN10983_c0_g3_i1	12.7496	2.44632	2.38177	0.0154107	Enoyl-coa hydratase (Fragment)
TRINITY_DN11188_c0_g1_i1	70.0749	13.4571	2.38053	0.00854929
TRINITY_DN8552_c0_g1_i1	46.7273	8.97896	2.37965	0.0129173
TRINITY_DN9708_c0_g1_i2	655.947	126.061	2.37946	0.00295752
TRINITY_DN6177_c0_g2_i1	47.1276	9.05904	2.37914	0.00644374
TRINITY_DN22290_c0_g1_i1	9.87482	1.89824	2.37909	0.0122522
TRINITY_DN5741_c0_g1_i1	37.8136	7.27319	2.37824	0.014618
TRINITY_DN14839_c0_g1_i1	4.53635	0.872621	2.3781	0.00619392
TRINITY_DN11638_c0_g2_i1	2.88517	0.5551	2.37784	0.0136175
TRINITY_DN21483_c0_g1_i1	2.88388	0.5551	2.37719	0.0270558
TRINITY_DN23965_c0_g1_i1	2.88388	0.5551	2.37719	0.0270558
TRINITY_DN7834_c0_g7_i1	395.445	76.1292	2.37695	0.00107868
TRINITY_DN11584_c0_g1_i1	50.7752	9.78078	2.3761	0.00406491
TRINITY_DN7894_c0_g6_i1	36.9671	7.12231	2.37582	0.00286504
TRINITY_DN4895_c0_g1_i2	489.997	94.4323	2.37542	0
TRINITY_DN19856_c0_g1_i1	15.499	2.9887	2.37459	0.0160297
TRINITY_DN11470_c0_g1_i1	6.194	1.19478	2.37413	0.0158996
TRINITY_DN14407_c0_g1_i1	9.38566	1.81128	2.37345	0.0273054
TRINITY_DN6053_c0_g2_i1	286.719	55.3498	2.37299	2.3519e-06
TRINITY_DN24088_c0_g2_i1	4.10448	0.792678	2.37239	0.0161187
TRINITY_DN22124_c0_g1_i1	9.37443	1.81128	2.37172	0.0195372
TRINITY_DN7598_c0_g1_i1	22.651	4.37716	2.37151	0.00344021
TRINITY_DN9762_c0_g1_i1	6.55001	1.26783	2.36913	0.0277713
TRINITY_DN8274_c0_g3_i1	10.1411	1.96309	2.36903	0.0257903
TRINITY_DN13119_c0_g1_i1	24.5045	4.74441	2.36875	0.00350602
TRINITY_DN10019_c0_g1_i1	18.857	3.65275	2.36804	0.00621523
TRINITY_DN10941_c0_g1_i1	11.4462	2.2204	2.36598	0.00624296
TRINITY_DN13617_c0_g2_i1	216.083	41.9588	2.36454	0.00015653
TRINITY_DN6264_c0_g2_i1	496.533	96.4578	2.36392	1.93653e-09
TRINITY_DN9392_c0_g3_i1	71.5503	13.9087	2.36297	0.0028755
TRINITY_DN12354_c0_g2_i1	91.2508	17.7539	2.3617	0.00352281
TRINITY_DN20104_c0_g1_i1	15.5576	3.02698	2.36167	0.0147718
TRINITY_DN7027_c0_g2_i1	91.4113	17.7882	2.36145	0.0146499
TRINITY_DN12389_c0_g3_i1	24.2119	4.71421	2.36063	0.019027
TRINITY_DN10998_c0_g1_i1	7.33356	1.42891	2.3596	0.0260721
TRINITY_DN9460_c0_g2_i1	17.961	3.49976	2.35954	0.0146919
TRINITY_DN6737_c0_g1_i1	56.8116	11.0704	2.35948	0.012392
TRINITY_DN10021_c0_g1_i2	65.297	12.7288	2.35892	0.00594983
TRINITY_DN24517_c0_g1_i1	4.89235	0.953756	2.35884	0.0153926
TRINITY_DN4618_c0_g2_i1	72.1231	14.0667	2.35818	0.0136251
TRINITY_DN3576_c3_g1_i1	17.064	3.32821	2.35814	0.011927
TRINITY_DN20267_c0_g1_i1	42.078	8.21397	2.35691	0.00416656
TRINITY_DN8380_c0_g1_i1	4.46739	0.872621	2.35601	0.0129233
TRINITY_DN4440_c0_g1_i1	730.718	142.765	2.35567	0
TRINITY_DN5680_c0_g1_i1	332.914	65.0906	2.35463	6.78479e-12
TRINITY_DN8563_c0_g2_i1	99.8636	19.5267	2.35451	0.00199538
TRINITY_DN6663_c0_g3_i1	65.417	12.7913	2.3545	0.00456722
TRINITY_DN4882_c0_g1_i1	2744.57	536.684	2.35444	2.30471e-09
TRINITY_DN11749_c0_g3_i1	4.46092	0.872621	2.35391	0.0138572
TRINITY_DN9856_c0_g1_i1	36.7258	7.1941	2.35191	0.017989
TRINITY_DN6071_c0_g1_i2	27.8108	5.45001	2.35131	0.0121982
TRINITY_DN10109_c0_g1_i2	59.8677	11.7418	2.35012	0.0064426
TRINITY_DN10514_c0_g1_i1	15.346	3.01082	2.34964	0.0196881
TRINITY_DN9264_c0_g2_i1	39.3681	7.72954	2.34857	0.014627	Cyanate hydratase
TRINITY_DN2334_c0_g3_i1	9.22356	1.81128	2.34832	0.0208445
TRINITY_DN4211_c0_g1_i3	10.3934	2.04224	2.34744	0.0271805
TRINITY_DN11720_c0_g1_i1	18.5535	3.64587	2.34736	0.01858
TRINITY_DN16324_c0_g1_i1	13.7491	2.70244	2.347	0.0134962
TRINITY_DN4567_c0_g3_i1	52.5557	10.3325	2.34666	0.00532119
TRINITY_DN9171_c0_g2_i1	11.2351	2.21113	2.34515	0.0133837
TRINITY_DN8037_c0_g1_i1	61.0039	12.0066	2.34508	0.0147347
TRINITY_DN24763_c0_g1_i1	28.0991	5.53245	2.34453	0.00628616
TRINITY_DN4586_c1_g1_i1	74.7673	14.7291	2.34374	0.00333811
TRINITY_DN3486_c0_g1_i1	20.9069	4.11864	2.34374	0.00644537
TRINITY_DN24290_c0_g1_i1	151.974	29.9436	2.34351	0.00389829
TRINITY_DN5499_c0_g1_i1	345.993	68.2082	2.34273	0
TRINITY_DN9746_c0_g1_i1	5.19236	1.02443	2.34157	0.0203647
TRINITY_DN21330_c0_g1_i1	15.3421	3.02698	2.34155	0.0117362
TRINITY_DN9161_c0_g1_i1	14.3232	2.82643	2.3413	0.0238858
TRINITY_DN16161_c0_g1_i1	6.77631	1.33731	2.34116	0.0183305
TRINITY_DN15495_c0_g1_i1	2.8119	0.5551	2.34073	0.00895796
TRINITY_DN10537_c0_g2_i1	2.80974	0.5551	2.33962	0.00479963
TRINITY_DN16998_c0_g1_i1	8.78306	1.73597	2.33898	0.0119657
TRINITY_DN22475_c0_g1_i1	41.6871	8.24867	2.33737	0.00920946
TRINITY_DN2404_c0_g1_i1	7.05739	1.39692	2.33688	0.0197227
TRINITY_DN5699_c0_g2_i1	16.8029	3.32954	2.33531	0.0266706
TRINITY_DN15540_c0_g1_i1	11.96	2.37101	2.33464	0.0123589
TRINITY_DN13995_c0_g1_i1	14.4616	2.87054	2.33283	0.019151
TRINITY_DN14730_c0_g1_i1	4.39585	0.872621	2.33271	0.00451818
TRINITY_DN13339_c0_g1_i1	12.0013	2.38267	2.33255	0.0276977
TRINITY_DN2232_c0_g1_i14	4.80781	0.955111	2.33164	0.0277717
TRINITY_DN10529_c0_g1_i1	3.60409	0.716178	2.33124	0.0123992
TRINITY_DN2216_c0_g3_i1	774.144	153.857	2.33101	0.000501372
TRINITY_DN17458_c0_g1_i1	194.309	38.6199	2.33094	0.00104984
TRINITY_DN4567_c0_g1_i2	144.246	28.6702	2.3309	0.00207761
TRINITY_DN5884_c0_g1_i1	77.7646	15.4567	2.33088	0.0047983
TRINITY_DN18944_c0_g1_i1	309.468	61.5247	2.33055	9.86952e-05
TRINITY_DN10481_c0_g4_i1	6.40908	1.27591	2.32859	0.016135
TRINITY_DN23292_c0_g1_i1	10.2963	2.05005	2.3284	0.0145013
TRINITY_DN19749_c0_g1_i1	16.7054	3.32821	2.32749	0.0117122	Protein with SnoaL 3 domain, NTF 2 superfamily
TRINITY_DN11415_c0_g1_i1	23.0442	4.59141	2.3274	0.00322809
TRINITY_DN10116_c0_g1_i1	78.474	15.6492	2.32613	0.00443616
TRINITY_DN720_c0_g1_i1	5.98671	1.19478	2.32502	0.0201889
TRINITY_DN4567_c0_g2_i1	103.976	20.7559	2.32466	0.00350182
TRINITY_DN24116_c0_g1_i1	5.19408	1.03834	2.3226	0.0246522
TRINITY_DN19787_c0_g1_i1	11.8156	2.36293	2.32205	0.0148406
TRINITY_DN13082_c0_g1_i1	70.6163	14.129	2.32134	0.00290838	Sulfotransferase
TRINITY_DN9038_c0_g3_i1	19.0104	3.80575	2.32054	0.00649607
TRINITY_DN17387_c0_g1_i1	41.7125	8.35081	2.32049	0.00722349	DUF862 domain-containing protein
TRINITY_DN13896_c0_g1_i1	50.5451	10.1191	2.32049	0.00538624	ATP-dependent Zn protease
TRINITY_DN9462_c0_g1_i1	8.71669	1.74524	2.32035	0.0064501
TRINITY_DN23624_c0_g1_i1	8.71238	1.74524	2.31964	0.00688878
TRINITY_DN10441_c0_g1_i1	14.9771	3.00036	2.31955	0.0177525
TRINITY_DN6599_c0_g3_i1	22.964	4.60068	2.31946	0.00307435
TRINITY_DN20603_c0_g1_i1	68.6418	13.7605	2.31856	0.00387498
TRINITY_DN7486_c0_g1_i1	68.8988	13.8158	2.31816	0.00582979
TRINITY_DN324_c0_g2_i1	4.75444	0.953756	2.31758	0.015161
TRINITY_DN20915_c0_g1_i1	33.3647	6.69352	2.31749	0.0134028
TRINITY_DN4912_c0_g3_i1	83.9818	16.859	2.31656	0.0039508
TRINITY_DN10910_c0_g2_i1	45.0356	9.04625	2.31567	0.0064282
TRINITY_DN11413_c0_g1_i1	4.74796	0.953756	2.31562	0.0204461
TRINITY_DN1291_c0_g3_i1	49.0466	9.85257	2.31558	0.00642955
TRINITY_DN10494_c0_g2_i1	23.6972	4.76057	2.31551	0.00440539
TRINITY_DN10120_c0_g1_i1	21.8439	4.38854	2.31542	0.01702
TRINITY_DN1234_c0_g2_i1	2174.38	437.091	2.3146	1.11022e-15
TRINITY_DN4664_c0_g1_i1	818.805	164.603	2.31453	0.00133413
TRINITY_DN6557_c0_g1_i1	211.366	42.4953	2.31437	0.00258537
TRINITY_DN22307_c0_g1_i1	17.2609	3.47194	2.3137	0.0198358
TRINITY_DN11910_c0_g4_i1	12.5901	2.53328	2.31321	0.0138763
TRINITY_DN9038_c0_g1_i1	29.0874	5.85912	2.31164	0.0116003
TRINITY_DN20928_c0_g1_i1	8.65378	1.74524	2.3099	0.00845435
TRINITY_DN22354_c0_g1_i1	11.5325	2.32697	2.30918	0.0266199
TRINITY_DN17864_c0_g1_i1	4.32257	0.872621	2.30846	0.00324062
TRINITY_DN13927_c0_g2_i1	35.2267	7.11304	2.30813	0.00644786
TRINITY_DN5255_c0_g1_i1	111.063	22.4264	2.30811	0.00101556
TRINITY_DN13716_c0_g1_i1	175.449	35.4285	2.30807	0.00150377
TRINITY_DN7119_c0_g1_i1	25.0769	5.06418	2.30796	0.00643142
TRINITY_DN17231_c0_g1_i1	22.5404	4.55313	2.30758	0.0189871
TRINITY_DN15968_c0_g1_i1	160.406	32.4158	2.30696	0.00225235
TRINITY_DN23632_c0_g1_i1	11.7311	2.37101	2.30677	0.0118211
TRINITY_DN21338_c0_g1_i1	6.26901	1.26783	2.30587	0.0262228
TRINITY_DN22320_c0_g1_i1	11.0213	2.22967	2.30539	0.0137137
TRINITY_DN13337_c1_g1_i1	2.74078	0.5551	2.30377	0.0117595
TRINITY_DN5743_c0_g1_i1	195.998	39.7097	2.30328	0.0017186	STAS domain
TRINITY_DN16443_c0_g1_i1	2.73862	0.5551	2.30263	0.00651601
TRINITY_DN14847_c0_g1_i1	5.12124	1.03834	2.30222	0.0186637
TRINITY_DN10582_c0_g1_i1	11.6535	2.36293	2.30212	0.020809
TRINITY_DN7030_c0_g1_i3	12.7624	2.58886	2.30151	0.0302564
TRINITY_DN9148_c0_g4_i1	5.47293	1.1102	2.30149	0.0064325
TRINITY_DN22139_c0_g1_i1	2.73646	0.5551	2.30149	0.00648111
TRINITY_DN17782_c0_g1_i1	127.82	25.9336	2.30122	0.00372121
TRINITY_DN1323_c0_g1_i1	297.071	60.2793	2.30107	0.00351427
TRINITY_DN20821_c0_g1_i1	19.4501	3.9471	2.30091	0.00862343
TRINITY_DN23554_c0_g1_i1	3.52822	0.716178	2.30055	0.0139064
TRINITY_DN11582_c0_g2_i1	12.4777	2.53328	2.30027	0.0130568
TRINITY_DN13052_c0_g1_i1	7.05256	1.43236	2.29976	0.0124586
TRINITY_DN3106_c0_g1_i1	14.5219	2.9498	2.29954	0.0117087
TRINITY_DN4561_c1_g2_i1	880.402	178.931	2.29876	0
TRINITY_DN11895_c0_g2_i1	12.5367	2.54838	2.29851	0.01859
TRINITY_DN21254_c0_g1_i1	7.41331	1.50766	2.2978	0.0162555
TRINITY_DN7305_c0_g1_i1	10.5334	2.14271	2.29747	0.0173652
TRINITY_DN21465_c0_g1_i1	16.639	3.38498	2.29735	0.0183277
TRINITY_DN20454_c0_g1_i1	41.0595	8.36458	2.29535	0.00869789
TRINITY_DN9190_c0_g1_i1	26.2828	5.35853	2.29421	0.0127802
TRINITY_DN20128_c0_g1_i1	8.92788	1.82055	2.29394	0.0120498
TRINITY_DN17427_c0_g1_i1	19.4587	3.96802	2.29392	0.0123433
TRINITY_DN3304_c0_g1_i1	8.5844	1.75107	2.29348	0.0200227
TRINITY_DN23278_c0_g1_i1	14.6965	3.00036	2.29226	0.0178937
TRINITY_DN11100_c0_g1_i1	576.216	117.695	2.29156	0.0133737
TRINITY_DN5618_c0_g2_i1	36.3279	7.42354	2.2909	0.0117815	PDZ domain-containing protein
TRINITY_DN5111_c0_g1_i2	31.8024	6.49903	2.29084	0.0260549
TRINITY_DN4547_c0_g2_i1	293.37	59.9779	2.29022	4.31655e-13
TRINITY_DN6422_c0_g1_i1	226.738	46.389	2.28918	0.00184208
TRINITY_DN13146_c0_g1_i1	16.3814	3.35603	2.28723	0.0196073
TRINITY_DN1322_c0_g2_i8	2908.94	596.351	2.28626	2.55351e-15
TRINITY_DN3371_c0_g1_i1	64.3503	13.1951	2.28595	0.00645191
TRINITY_DN16803_c0_g1_i1	10.0804	2.0674	2.28566	0.00934259
TRINITY_DN18196_c0_g1_i1	5.41002	1.1102	2.28482	0.0143645
TRINITY_DN6298_c0_g1_i4	13.7	2.81363	2.28367	0.0266508
TRINITY_DN1487_c0_g1_i1	199.127	40.9007	2.2835	0.00032995
TRINITY_DN12840_c0_g1_i1	40.3255	8.28576	2.28298	0.0119904
TRINITY_DN4407_c0_g2_i1	67.5955	13.8947	2.2824	0.0128223
TRINITY_DN12010_c0_g1_i1	4.6161	0.94912	2.28201	0.0157499
TRINITY_DN19495_c0_g1_i1	5.0497	1.03834	2.28192	0.0187176
TRINITY_DN12862_c0_g1_i1	3.45927	0.711542	2.28145	0.0111172
TRINITY_DN16735_c0_g1_i1	22.2869	4.5881	2.28023	0.0259988
TRINITY_DN19750_c0_g1_i1	6.91249	1.42428	2.27898	0.018417
TRINITY_DN8175_c0_g2_i1	135.885	28.0212	2.2778	0.00121229
TRINITY_DN2547_c0_g4_i1	10.3006	2.12416	2.27777	0.0221745
TRINITY_DN6257_c0_g1_i1	16.1365	3.32821	2.27751	0.0115913
TRINITY_DN11967_c0_g2_i1	216.83	44.7272	2.27734	0.00144599
TRINITY_DN1051_c1_g2_i1	14.5409	3.00036	2.27691	0.0208082
TRINITY_DN7834_c0_g6_i1	368.749	76.1195	2.2763	0.00355342
TRINITY_DN14492_c0_g1_i2	42.0646	8.68674	2.27572	0.00683283
TRINITY_DN5950_c0_g2_i1	99.5731	20.5675	2.27539	0.00110394
TRINITY_DN8646_c0_g1_i1	17.5756	3.63183	2.27481	0.0146063
TRINITY_DN18225_c0_g1_i1	10.3692	2.14271	2.27479	0.0130164
TRINITY_DN9337_c0_g1_i1	22.8972	4.73514	2.2737	0.0127775
TRINITY_DN21991_c0_g1_i1	755.179	156.238	2.27307	0
TRINITY_DN22900_c0_g1_i1	14.4849	2.99679	2.27306	0.0155864
TRINITY_DN23003_c0_g1_i1	3.45927	0.716178	2.27208	0.0136608
TRINITY_DN15368_c0_g1_i1	45.9803	9.5328	2.27005	0.00575033
TRINITY_DN15474_c0_g1_i1	9.15072	1.89824	2.26922	0.0164706
TRINITY_DN8331_c0_g3_i1	9.92996	2.06051	2.26879	0.0267677
TRINITY_DN10821_c0_g1_i1	84.2675	17.4969	2.26788	0.00645018	PNPLA domain-containing protein
TRINITY_DN19574_c0_g1_i1	173.416	36.0148	2.26758	0.000964181
TRINITY_DN3504_c0_g1_i1	1269.93	263.753	2.26749	0
TRINITY_DN19242_c0_g1_i1	83.5604	17.3572	2.26729	0.00515528
TRINITY_DN10967_c0_g1_i1	49.8762	10.3603	2.26729	0.00609324
TRINITY_DN3931_c0_g2_i1	18.5958	3.86324	2.2671	0.0123844
TRINITY_DN4276_c0_g2_i1	68.6165	14.2563	2.26696	0.00337898
TRINITY_DN5743_c0_g2_i1	138.021	28.6775	2.2669	0.00183012
TRINITY_DN13130_c0_g2_i1	13.322	2.76848	2.26665	0.0158938
TRINITY_DN2543_c0_g1_i2	115.627	24.0304	2.26654	0.00336422
TRINITY_DN23782_c0_g1_i1	91.3464	18.9845	2.26652	0.00105082
TRINITY_DN7894_c0_g1_i1	140.77	29.2844	2.26513	0.00285553	Cryptochrome DASH, chloroplastic/mitochondrial
TRINITY_DN4734_c0_g1_i1	231.344	48.1348	2.26489	0.00298423
TRINITY_DN19315_c0_g1_i1	2.66751	0.5551	2.26467	0.0158538
TRINITY_DN6599_c0_g1_i1	157.372	32.7678	2.26383	0.00218507
TRINITY_DN14623_c0_g1_i1	14.4577	3.01082	2.26361	0.0268138
TRINITY_DN16514_c0_g1_i1	8.4249	1.75451	2.26359	0.0133115	Leishmanolysin-like peptidase
TRINITY_DN10469_c0_g2_i1	53.2532	11.0903	2.26356	0.00347533
TRINITY_DN10306_c0_g1_i1	50.2024	10.4553	2.26352	0.00284443	Reductase AKOR2
TRINITY_DN23681_c0_g1_i1	2.66492	0.5551	2.26327	0.0209255
TRINITY_DN7756_c0_g6_i1	12.9647	2.70244	2.26226	0.0133649
TRINITY_DN6298_c0_g1_i7	2.66227	0.5551	2.26184	0.011683
TRINITY_DN11123_c0_g1_i1	22.8201	4.76057	2.2611	0.0126175
TRINITY_DN13078_c0_g3_i1	21.1836	4.41987	2.26087	0.0144398	FAD-dependent monooxygenase (Fragment)
TRINITY_DN17622_c0_g1_i1	2.65887	0.5551	2.26	0.0262678
TRINITY_DN24807_c0_g1_i1	4.17819	0.872621	2.25945	0.0147518
TRINITY_DN8564_c0_g4_i1	4.90272	1.02443	2.25876	0.025507
TRINITY_DN6430_c0_g3_i1	92.5411	19.339	2.25858	0.00337119
TRINITY_DN3701_c0_g2_i1	133.053	27.817	2.25797	0.00287792
TRINITY_DN8809_c0_g4_i1	11.4683	2.39883	2.25725	0.0212287
TRINITY_DN10983_c0_g1_i1	12.8298	2.6839	2.2571	0.0145874
TRINITY_DN21013_c0_g1_i1	14.409	3.01533	2.25658	0.0125059
TRINITY_DN6652_c0_g1_i1	50.2586	10.5202	2.25621	0.0109502
TRINITY_DN8603_c0_g1_i1	13.1121	2.74994	2.25343	0.0278226
TRINITY_DN17993_c0_g1_i1	3.39247	0.711542	2.25332	0.0194
TRINITY_DN20315_c0_g1_i1	105.564	22.1552	2.2524	0.00147829
TRINITY_DN11761_c0_g1_i1	10.1619	2.13344	2.25192	0.0186859
TRINITY_DN1391_c0_g3_i1	101.838	21.3865	2.2515	0.0130427
TRINITY_DN7546_c0_g2_i1	63.69	13.3756	2.25146	0.00585815	Protein kinase domain-containing protein
TRINITY_DN22839_c0_g1_i1	14.2694	2.99679	2.25143	0.0168749
TRINITY_DN3677_c0_g2_i1	114.505	24.0696	2.25012	8.5259e-05
TRINITY_DN22898_c0_g1_i1	4.53635	0.953756	2.24984	0.0135891
TRINITY_DN6965_c0_g2_i1	74.494	15.6772	2.24845	0.00336534
TRINITY_DN10623_c0_g1_i1	14.3275	3.01533	2.2484	0.0146201
TRINITY_DN9499_c0_g1_i2	13.4729	2.8369	2.24767	0.0132486
TRINITY_DN10643_c0_g1_i1	12.8255	2.70244	2.24668	0.0132676
TRINITY_DN18227_c0_g1_i1	317.02	66.8497	2.24558	0.0024386
TRINITY_DN13683_c0_g1_i1	5.61991	1.18551	2.24504	0.0188023
TRINITY_DN13899_c0_g1_i1	192.505	40.611	2.24495	0.00254031
TRINITY_DN11311_c0_g1_i1	24.685	5.20791	2.24486	0.0147649
TRINITY_DN8693_c0_g1_i1	14.3362	3.02698	2.24371	0.0116397
TRINITY_DN2547_c0_g1_i1	28.4732	6.01211	2.24366	0.0123437
TRINITY_DN22390_c0_g1_i1	553.429	116.867	2.24353	0.000285337
TRINITY_DN22622_c0_g1_i1	6.77674	1.43236	2.2422	0.0188503
TRINITY_DN11765_c0_g1_i1	6.77631	1.43236	2.24211	0.0137968
TRINITY_DN6430_c0_g2_i1	44.7343	9.45862	2.24168	0.00673925
TRINITY_DN16927_c0_g1_i1	12.0229	2.54256	2.24144	0.0130823
TRINITY_DN15582_c0_g1_i1	8.27878	1.75107	2.24118	0.0186864
TRINITY_DN8356_c0_g2_i2	37.233	7.88005	2.2403	0.00670346
TRINITY_DN12684_c0_g1_i1	9.72007	2.05813	2.23963	0.0132937
TRINITY_DN13609_c0_g7_i1	109.298	23.1546	2.2389	0.0109753
TRINITY_DN23021_c0_g1_i1	7.77968	1.6502	2.23707	0.0278113
TRINITY_DN18180_c0_g1_i1	4.11096	0.872621	2.23605	0.0117515
TRINITY_DN5531_c0_g1_i1	687.307	145.905	2.23592	1.11022e-16
TRINITY_DN1969_c0_g1_i5	88.9615	18.8885	2.23568	0.00371961
TRINITY_DN8433_c0_g2_i1	21.5698	4.57976	2.23567	0.0203943
TRINITY_DN1841_c0_g3_i1	33.6954	7.1594	2.23464	0.0116076
TRINITY_DN20127_c0_g1_i1	4.10664	0.872621	2.23453	0.00661272
TRINITY_DN9893_c0_g3_i1	7.13879	1.51694	2.23452	0.0189203
TRINITY_DN19410_c0_g1_i2	72.3304	15.3734	2.23417	0.00361241
TRINITY_DN1717_c0_g2_i1	106.2	22.577	2.23385	0.00334521
TRINITY_DN8626_c0_g1_i1	9.7218	2.0674	2.23341	0.013622
TRINITY_DN3247_c0_g1_i1	141.908	30.1818	2.2332	0.00575709
TRINITY_DN3318_c0_g1_i1	125.158	26.6382	2.23219	0.00298482
TRINITY_DN10146_c0_g1_i1	16.4205	3.49976	2.23017	0.00645195
TRINITY_DN15944_c0_g1_i1	496.029	105.725	2.23011	0.00190895	Geranyl pyrophosphate synthase
TRINITY_DN24317_c0_g1_i1	14.109	3.01082	2.22839	0.0270811
TRINITY_DN9960_c0_g1_i1	6.70908	1.43236	2.22772	0.0183403
TRINITY_DN11004_c0_g1_i1	9.65068	2.06051	2.22763	0.0184179
TRINITY_DN15065_c0_g1_i1	17.527	3.74422	2.22684	0.0190239
TRINITY_DN13927_c0_g1_i1	28.1784	6.02615	2.22528	0.0064393
TRINITY_DN16627_c0_g1_i1	6.6944	1.43236	2.22456	0.0122033
TRINITY_DN12444_c0_g1_i1	9.57093	2.04886	2.22384	0.0203208
TRINITY_DN9762_c0_g3_i1	5.18588	1.1102	2.22377	0.00642723
TRINITY_DN8477_c0_g1_i1	21.6068	4.62612	2.22361	0.0158727
TRINITY_DN16785_c0_g1_i1	2.59164	0.5551	2.22305	0.0197046
TRINITY_DN5663_c0_g2_i1	164.648	35.2942	2.22188	0.00123992
TRINITY_DN9588_c0_g3_i1	10.3718	2.22623	2.21999	0.0198248
TRINITY_DN6985_c0_g2_i1	16.9174	3.63183	2.21974	0.0173635
TRINITY_DN14297_c0_g3_i1	10.5959	2.27597	2.21895	0.0262689
TRINITY_DN22637_c0_g1_i1	6.62501	1.42308	2.2189	0.014385
TRINITY_DN24066_c0_g1_i1	100.866	21.6684	2.21877	0.000931251
TRINITY_DN21893_c0_g1_i1	10.3782	2.22967	2.21866	0.0116207
TRINITY_DN7261_c0_g2_i1	19.9496	4.29018	2.21725	0.0122783
TRINITY_DN1258_c0_g2_i1	1548.86	333.209	2.2167	0.002427
TRINITY_DN8769_c0_g1_i1	137.281	29.5393	2.21642	0.00212582
TRINITY_DN22233_c0_g1_i1	12.6242	2.71754	2.21582	0.0188174
TRINITY_DN1795_c0_g2_i1	936.29	201.732	2.21452	0
TRINITY_DN8503_c0_g1_i1	43.5999	9.39596	2.21421	0.0082379
TRINITY_DN20756_c0_g1_i1	217.075	46.7967	2.21371	0.00269167
TRINITY_DN13326_c0_g1_i1	4.75185	1.02443	2.21367	0.0185535
TRINITY_DN7126_c0_g3_i1	33.1415	7.14775	2.21308	0.0136981
TRINITY_DN11820_c0_g2_i1	68.9978	14.8821	2.21298	0.00360126
TRINITY_DN8102_c0_g3_i1	8.43785	1.82055	2.2125	0.0174249
TRINITY_DN7732_c0_g1_i1	343.996	74.2784	2.21138	1.61441e-06
TRINITY_DN10363_c0_g1_i1	25.694	5.54861	2.21123	0.00665815
TRINITY_DN8997_c0_g2_i1	52.8047	11.4072	2.21072	0.0266242	3-beta hydroxysteroid dehydrogenase/isomerase family
TRINITY_DN24136_c0_g1_i1	16.1361	3.48598	2.21065	0.0269158
TRINITY_DN23543_c0_g2_i1	3.66873	0.792678	2.21047	0.0216719
TRINITY_DN6392_c0_g1_i1	13.8267	2.98751	2.21044	0.0218148
TRINITY_DN7627_c0_g1_i1	25.7204	5.55788	2.2103	0.00472349
TRINITY_DN8789_c0_g2_i1	8.78349	1.89824	2.21013	0.0135866
TRINITY_DN928_c0_g1_i2	2689.35	582.05	2.20804	8.81207e-06
TRINITY_DN8567_c0_g1_i1	4.03121	0.872621	2.20778	0.0111337
TRINITY_DN4373_c0_g3_i3	62.6396	13.568	2.20687	0.00557268
TRINITY_DN9055_c0_g1_i1	22.6809	4.91357	2.20663	0.00406019
TRINITY_DN22472_c0_g1_i1	4.40233	0.953756	2.20657	0.0189358
TRINITY_DN9347_c0_g2_i1	43.8665	9.50656	2.20612	0.0257682
TRINITY_DN19932_c0_g1_i1	4.39801	0.953756	2.20516	0.0155955
TRINITY_DN7836_c0_g3_i1	4.39801	0.953756	2.20516	0.0155955
TRINITY_DN24706_c0_g1_i1	6.26296	1.36049	2.20271	0.026819
TRINITY_DN14254_c1_g1_i1	10.2187	2.2204	2.20233	0.0125452
TRINITY_DN8646_c0_g2_i1	13.9108	3.02698	2.20025	0.0132718
TRINITY_DN8422_c0_g2_i1	65.8355	14.3305	2.19978	0.00554753
TRINITY_DN15265_c0_g1_i1	13.8918	3.0246	2.19941	0.0156865
TRINITY_DN16033_c0_g1_i1	16.0688	3.4987	2.19938	0.018677
TRINITY_DN4672_c1_g1_i1	145.931	31.788	2.19873	0.0021973
TRINITY_DN7513_c0_g1_i1	60.4147	13.1625	2.19847	0.00384329
TRINITY_DN17360_c0_g1_i1	140.858	30.6916	2.19832	0.00105414	Synaptojanin-1 like
TRINITY_DN5274_c0_g3_i1	40.1665	8.75641	2.19758	0.0109895
TRINITY_DN9191_c0_g2_i1	51.6033	11.2502	2.19751	0.00377026
TRINITY_DN6889_c0_g2_i1	40.129	8.74926	2.19741	0.013611
TRINITY_DN8148_c0_g1_i1	27.6072	6.01939	2.19736	0.0378836
TRINITY_DN23050_c0_g1_i1	15.124	3.30159	2.19561	0.0183416
TRINITY_DN24094_c0_g1_i1	26.9457	5.88242	2.19557	0.00461975
TRINITY_DN106_c0_g1_i1	620.621	135.489	2.19554	0.00299558
TRINITY_DN21444_c0_g1_i1	15.2537	3.3306	2.19531	0.014136
TRINITY_DN106_c0_g2_i1	423.921	92.5889	2.19488	0.00172237
TRINITY_DN16535_c0_g1_i1	11.5958	2.53328	2.19452	0.0124953
TRINITY_DN10841_c0_g2_i1	9.36968	2.04886	2.19318	0.0185502
TRINITY_DN15590_c0_g2_i1	19.5996	4.2878	2.19252	0.00260634
TRINITY_DN22062_c0_g1_i1	1194.37	261.304	2.19245	3.33067e-16
TRINITY_DN20660_c0_g1_i1	12.316	2.69555	2.19188	0.0123964
TRINITY_DN19775_c0_g1_i1	6.84569	1.49839	2.19178	0.0193
TRINITY_DN11806_c0_g1_i1	39.0363	8.54778	2.1912	0.00312462
TRINITY_DN1038_c0_g2_i1	4.32905	0.94912	2.18939	0.0196825
TRINITY_DN4363_c0_g1_i2	8.00111	1.75451	2.18913	0.0165026
TRINITY_DN5716_c0_g2_i6	38.4403	8.44302	2.18679	0.0156218
TRINITY_DN10817_c0_g1_i1	12.6807	2.78702	2.18583	0.0170547
TRINITY_DN16319_c0_g1_i1	3.23729	0.711542	2.18576	0.0190867
TRINITY_DN8151_c0_g3_i1	3.23729	0.711542	2.18576	0.0190867
TRINITY_DN9548_c0_g3_i1	6.47846	1.42428	2.18542	0.0230995
TRINITY_DN13282_c0_g2_i1	3.23513	0.711542	2.1848	0.0269413
TRINITY_DN56_c0_g5_i2	618.751	136.095	2.18475	0.00318374
TRINITY_DN9490_c0_g2_i1	16.5524	3.6411	2.18459	0.0155718
TRINITY_DN10718_c0_g1_i1	114.669	25.2331	2.18408	0.00175181
TRINITY_DN16064_c0_g1_i1	10.0739	2.21815	2.1832	0.0364237
TRINITY_DN17157_c0_g1_i1	10.0739	2.21815	2.1832	0.0364237
TRINITY_DN20723_c0_g1_i1	16.4921	3.63183	2.183	0.0162356
TRINITY_DN19811_c0_g1_i1	2.51837	0.5551	2.18167	0.0166358
TRINITY_DN9453_c0_g2_i1	5.03501	1.1102	2.18118	0.0185712
TRINITY_DN14870_c0_g1_i1	772.693	170.445	2.18059	1.47773e-06
TRINITY_DN22130_c0_g1_i1	222.938	49.1855	2.18034	0.00285479	NmrA domain-containing protein
TRINITY_DN23075_c0_g1_i1	7.1362	1.57489	2.1799	0.0244247
TRINITY_DN17692_c0_g1_i1	88.197	19.4666	2.17973	0.00369322
TRINITY_DN4402_c0_g2_i1	276.793	61.0933	2.17972	0.00204435
TRINITY_DN10585_c0_g1_i1	12.238	2.70138	2.1796	0.0266946
TRINITY_DN5569_c0_g1_i1	57.1813	12.6222	2.17958	0.0130876
TRINITY_DN14156_c0_g1_i1	8.55071	1.88778	2.17936	0.0384502
TRINITY_DN16577_c0_g1_i1	3.24377	0.716178	2.17928	0.0207856
TRINITY_DN13457_c1_g1_i1	12.2346	2.70138	2.17919	0.0274092
TRINITY_DN11326_c0_g2_i1	7.86159	1.73597	2.17908	0.0201951
TRINITY_DN9402_c0_g1_i1	12.9694	2.86471	2.17865	0.0146667
TRINITY_DN777_c0_g1_i1	89.8553	19.8509	2.1784	0.00528745
TRINITY_DN11182_c0_g2_i1	3.24161	0.716178	2.17832	0.0192947
TRINITY_DN8673_c0_g1_i1	28.7638	6.3552	2.17824	0.00643356
TRINITY_DN15170_c0_g1_i1	156.94	34.6922	2.17753	0.00303422
TRINITY_DN13414_c0_g1_i1	6.77199	1.49839	2.17616	0.0207125
TRINITY_DN11608_c0_g1_i1	16.4184	3.63779	2.17418	0.0276259	Alphaaminoadipic semialdehyde synthase putative
TRINITY_DN4014_c0_g1_i1	30.258	6.70517	2.17397	0.0124561
TRINITY_DN9495_c0_g2_i1	48.6024	10.7732	2.17358	0.0265764
TRINITY_DN4193_c0_g1_i1	5.09456	1.12989	2.17277	0.0200145
TRINITY_DN8663_c0_g3_i1	25.707	5.70399	2.17212	0.0101647
TRINITY_DN20981_c0_g1_i1	6.12894	1.36049	2.17151	0.0273005
TRINITY_DN11360_c0_g1_i1	13.456	2.98751	2.17123	0.0264449
TRINITY_DN12690_c0_g1_i1	9.27827	2.06051	2.17085	0.0329428
TRINITY_DN22541_c0_g1_i1	5.68238	1.26201	2.17078	0.0222127
TRINITY_DN21297_c0_g1_i1	28.5599	6.34593	2.17009	0.0123942
TRINITY_DN11790_c1_g1_i1	47.8482	10.6364	2.16946	0.0201318
TRINITY_DN22967_c0_g1_i1	13.4789	2.99679	2.16922	0.0206991
TRINITY_DN7979_c0_g1_i1	42.1546	9.37317	2.16908	0.0184094
TRINITY_DN15539_c0_g1_i1	13.5185	3.00606	2.16899	0.0194456
TRINITY_DN12997_c0_g1_i1	165.858	36.9121	2.16778	0.00383013
TRINITY_DN15106_c0_g1_i1	16.4227	3.65514	2.16769	0.0207878
TRINITY_DN7651_c0_g1_i1	43.9658	9.78767	2.16735	0.0117569
TRINITY_DN13768_c0_g1_i1	8.13612	1.81128	2.16733	0.0267753
TRINITY_DN21617_c0_g1_i1	6.76594	1.50766	2.16598	0.0188488
TRINITY_DN12009_c0_g2_i1	9.22788	2.05813	2.16467	0.0138172
TRINITY_DN5456_c0_g1_i1	92.2864	20.5845	2.16456	0.0156421
TRINITY_DN2429_c1_g2_i1	79.0202	17.6377	2.16355	0.00265461
TRINITY_DN13256_c0_g1_i1	13.4603	3.00606	2.16277	0.0175208
TRINITY_DN8021_c0_g1_i1	12.0121	2.6839	2.16209	0.0200314
TRINITY_DN6170_c0_g2_i1	298.756	66.7523	2.16208	0.00259996
TRINITY_DN19332_c0_g2_i1	34.7771	7.77139	2.16189	0.00427908
TRINITY_DN18940_c0_g1_i1	9.21709	2.06051	2.16131	0.0226928
TRINITY_DN13771_c0_g1_i1	2.48303	0.5551	2.16128	0.0184828
TRINITY_DN3955_c0_g2_i1	42.4556	9.49333	2.16097	0.00643733
TRINITY_DN8877_c0_g1_i2	17.0097	3.80575	2.16011	0.0145848
TRINITY_DN18517_c0_g1_i1	5.3389	1.19478	2.1598	0.0183557
TRINITY_DN13173_c0_g2_i1	3.89761	0.872621	2.15916	0.0233752
TRINITY_DN20151_c0_g1_i1	7.13447	1.59807	2.15847	0.0200229
TRINITY_DN12296_c0_g1_i1	29.6265	6.64027	2.15757	0.0162066
TRINITY_DN24897_c0_g1_i1	3.8933	0.872621	2.15756	0.0146313
TRINITY_DN14518_c0_g1_i1	3.17308	0.711542	2.15686	0.0265581
TRINITY_DN16769_c0_g1_i1	3.89071	0.872621	2.1566	0.0162139
TRINITY_DN13816_c0_g2_i1	9.50802	2.13344	2.15597	0.0204883
TRINITY_DN11862_c0_g1_i1	9.50629	2.13344	2.1557	0.0199976
TRINITY_DN19683_c0_g1_i1	5.62164	1.26201	2.15527	0.0158553
TRINITY_DN23131_c0_g1_i1	3.88682	0.872621	2.15516	0.014484
TRINITY_DN6609_c0_g2_i1	180.359	40.4972	2.15498	0.000386894
TRINITY_DN8021_c0_g3_i1	11.2928	2.53567	2.15497	0.0278893
TRINITY_DN11508_c0_g1_i1	11.3204	2.54256	2.15458	0.0160571
TRINITY_DN7348_c0_g2_i1	44.9571	10.0982	2.15445	0.0118417
TRINITY_DN11776_c0_g1_i1	33.869	7.60912	2.15416	0.00315398
TRINITY_DN18043_c0_g1_i1	27.9297	6.27512	2.15408	0.0161139
TRINITY_DN6712_c0_g2_i1	6.70951	1.50766	2.15389	0.0203008
TRINITY_DN6227_c0_g1_i1	185.51	41.6851	2.15389	0.00595495	PDZ domain-containing protein
TRINITY_DN23637_c0_g1_i1	16.9257	3.80337	2.15386	0.00547712
TRINITY_DN10673_c0_g1_i1	3.8825	0.872621	2.15356	0.0233082
TRINITY_DN9479_c0_g2_i1	15.6076	3.50903	2.1531	0.018408
TRINITY_DN6256_c0_g3_i1	4.61351	1.03834	2.15159	0.0257419
TRINITY_DN17834_c0_g1_i1	48.213	10.8561	2.15091	0.0146438	Cysteine hydrolase
TRINITY_DN18054_c0_g1_i1	5.26131	1.18551	2.14992	0.0146603
TRINITY_DN8600_c0_g1_i1	142.124	32.0471	2.14888	0.00401707
TRINITY_DN9776_c0_g2_i1	6.35135	1.43236	2.14867	0.0206571
TRINITY_DN7703_c0_g1_i1	99.1801	22.3681	2.14861	0.00598208
TRINITY_DN20658_c0_g1_i1	14.7654	3.3306	2.14837	0.00614389
TRINITY_DN21777_c0_g1_i1	11.2411	2.53567	2.14835	0.0275914
TRINITY_DN1112_c0_g1_i4	208.667	47.0705	2.14831	0.00285266
TRINITY_DN8341_c0_g3_i1	7.70036	1.73716	2.14819	0.0241702
TRINITY_DN14616_c0_g1_i1	46.316	10.4508	2.1479	0.00659124
TRINITY_DN11068_c0_g1_i2	7.71936	1.74299	2.14692	0.0376921
TRINITY_DN17049_c0_g1_i1	8.50292	1.92023	2.14668	0.0238896
TRINITY_DN23685_c0_g1_i1	318.558	71.9475	2.14654	0.00131645
TRINITY_DN7593_c0_g1_i1	20.2362	4.57287	2.14577	0.012795
TRINITY_DN18676_c0_g1_i1	6.62933	1.49839	2.14545	0.0183397
TRINITY_DN1670_c0_g1_i5	104.03	23.5263	2.14465	0.00442037
TRINITY_DN24903_c0_g1_i1	2.45373	0.5551	2.14416	0.018422
TRINITY_DN13668_c0_g1_i1	11.8221	2.67582	2.14344	0.0185035
TRINITY_DN11237_c0_g1_i1	4.90315	1.1102	2.14289	0.011627
TRINITY_DN1822_c0_g2_i1	7.70641	1.74524	2.14263	0.00503377
TRINITY_DN6284_c0_g2_i1	143.162	32.4247	2.14248	0.00111094
TRINITY_DN3201_c0_g1_i1	485.092	109.921	2.1418	2.10942e-15
TRINITY_DN9548_c0_g1_i1	14.6163	3.31205	2.14178	0.0156449
TRINITY_DN19371_c0_g1_i1	2.44942	0.5551	2.14162	0.00755386
TRINITY_DN17972_c0_g1_i1	32.1415	7.28458	2.14152	0.00443375
TRINITY_DN10481_c0_g1_i1	4.89667	1.1102	2.14098	0.0106916
TRINITY_DN22331_c0_g1_i1	17.5916	3.99107	2.14004	0.0185296
TRINITY_DN13098_c0_g1_i1	20.9009	4.74203	2.13999	0.0125809
TRINITY_DN4411_c0_g2_i1	49.4835	11.2296	2.13965	0.00807079
TRINITY_DN19344_c0_g1_i1	86.4508	19.622	2.13941	0.00600529
TRINITY_DN10660_c0_g1_i1	7.64609	1.73597	2.13898	0.0199511
TRINITY_DN9288_c0_g1_i1	4.18034	0.94912	2.13896	0.0207531
TRINITY_DN3022_c0_g1_i1	14.6534	3.32821	2.13842	0.0204853
TRINITY_DN22034_c0_g1_i1	9.79982	2.22623	2.13816	0.0186735
TRINITY_DN15802_c0_g1_i1	43.0788	9.79005	2.13759	0.00644997	Nitroreductase
TRINITY_DN3149_c0_g3_i1	237.927	54.0908	2.13706	0.00102214
TRINITY_DN1871_c0_g1_i1	35.5344	8.08428	2.13603	0.00353156
TRINITY_DN5569_c0_g2_i1	293.261	66.7291	2.1358	0.0014647
TRINITY_DN21037_c0_g1_i1	12.5466	2.85544	2.13552	0.0131044
TRINITY_DN23871_c0_g1_i1	15.2641	3.47432	2.13534	0.0175081
TRINITY_DN19111_c0_g1_i1	14.5452	3.31205	2.13474	0.0154679
TRINITY_DN13768_c0_g2_i1	18.7867	4.27853	2.13453	0.011958
TRINITY_DN5567_c0_g1_i1	9.37309	2.13512	2.13421	0.0274635
TRINITY_DN5359_c0_g2_i1	41.6612	9.49571	2.13336	0.00350091
TRINITY_DN6254_c0_g2_i1	177.754	40.5158	2.13332	0.00161253
TRINITY_DN17023_c0_g1_i1	4.18034	0.953756	2.13193	0.020855
TRINITY_DN15624_c0_g1_i1	22.9167	5.23122	2.13118	0.017286
TRINITY_DN17339_c0_g1_i1	3.82261	0.872621	2.13113	0.0277951
TRINITY_DN1323_c0_g2_i1	493.474	112.651	2.13112	0.00103997
TRINITY_DN9335_c0_g3_i1	6.78548	1.54926	2.13087	0.0401594
TRINITY_DN12444_c0_g2_i1	15.1973	3.47194	2.13	0.0135918
TRINITY_DN18312_c0_g1_i1	5.54836	1.26783	2.1297	0.025773
TRINITY_DN1269_c0_g1_i1	587.763	134.308	2.12969	0.00597541
TRINITY_DN21268_c0_g1_i1	3.81743	0.872621	2.12917	0.0121099
TRINITY_DN5312_c0_g1_i1	7.63486	1.74524	2.12917	0.0138627
TRINITY_DN14254_c0_g1_i1	15.8386	3.62256	2.12837	0.0253186
TRINITY_DN2997_c0_g1_i1	1139.45	260.661	2.12809	0.00319876	Stress enhanced protein
TRINITY_DN9873_c0_g1_i1	19.4747	4.45696	2.12747	0.0157283
TRINITY_DN10809_c0_g1_i1	4.16739	0.953756	2.12745	0.0337996
TRINITY_DN21117_c0_g1_i1	12.4764	2.85544	2.12742	0.0166123
TRINITY_DN16595_c0_g1_i1	6.54353	1.49839	2.12665	0.0267169
TRINITY_DN5488_c0_g1_i1	190.442	43.6238	2.12617	0.00123187
TRINITY_DN7552_c0_g4_i1	92.4439	21.1795	2.12591	0.00258517
TRINITY_DN9832_c0_g1_i1	14.4823	3.32133	2.12446	0.0147067
TRINITY_DN18041_c0_g1_i1	484.195	111.075	2.12406	0.00567817	Peptidylprolyl isomerase
TRINITY_DN13584_c0_g1_i1	4.46523	1.02443	2.12392	0.0234472
TRINITY_DN4672_c1_g3_i1	14.5521	3.33987	2.12336	0.0145598
TRINITY_DN6097_c0_g1_i1	88.992	20.4386	2.12238	0.0204793
TRINITY_DN6199_c0_g1_i1	15.2261	3.50214	2.12024	0.0388435
TRINITY_DN12466_c0_g1_i1	15.0503	3.46267	2.11984	0.0197479
TRINITY_DN6253_c0_g2_i1	294.43	67.7448	2.11974	2.5524e-13
TRINITY_DN2341_c0_g1_i3	12.779	2.94138	2.11921	0.0138999	Collagen-like protein (Fragment)
TRINITY_DN3677_c0_g1_i1	24.6467	5.6738	2.11901	0.0138739
TRINITY_DN9471_c0_g1_i1	33.0794	7.61601	2.11883	0.00584601
TRINITY_DN15613_c0_g1_i1	12.4005	2.85544	2.11862	0.014773
TRINITY_DN7346_c0_g1_i1	24.0606	5.54172	2.11826	0.00643804
TRINITY_DN23408_c0_g1_i1	4.81692	1.1102	2.11729	0.0257724
TRINITY_DN5663_c0_g1_i1	91.2202	21.0336	2.11665	0.00430035
TRINITY_DN3077_c0_g2_i1	137.429	31.6969	2.11627	0.00394269
TRINITY_DN23987_c0_g1_i1	142.774	32.9346	2.11606	0.00300346
TRINITY_DN9830_c0_g1_i1	12.3871	2.85782	2.11585	0.0188573
TRINITY_DN16344_c0_g1_i1	510.538	117.804	2.11563	0.000706129	Lipase/esterase (Fragment)
TRINITY_DN14011_c0_g1_i1	9.86273	2.27597	2.1155	0.0366307
TRINITY_DN4059_c0_g6_i1	335.665	77.4727	2.11526	1.20792e-13
TRINITY_DN4698_c0_g1_i1	1005.3	232.147	2.11451	0
TRINITY_DN2547_c0_g3_i1	30.8455	7.1247	2.11416	0.00436526
TRINITY_DN10849_c0_g2_i1	12.3195	2.84617	2.11385	0.016752
TRINITY_DN9699_c0_g2_i1	79.9415	18.4703	2.11374	0.00644695
TRINITY_DN11344_c0_g1_i1	63.3734	14.6525	2.11273	0.0154141
TRINITY_DN23192_c0_g1_i1	14.3965	3.32954	2.11232	0.0342882
TRINITY_DN20452_c0_g1_i1	179.909	41.6152	2.11209	0.000145491
TRINITY_DN14546_c0_g1_i1	17.8476	4.13029	2.11141	0.0263729
TRINITY_DN14054_c0_g2_i1	21.2681	4.92284	2.11113	0.0165386
TRINITY_DN9495_c0_g3_i1	14.3818	3.32954	2.11085	0.0406551
TRINITY_DN21052_c0_g1_i1	9.1654	2.12416	2.1093	0.0330794
TRINITY_DN20515_c0_g1_i1	185.422	42.9785	2.10912	0.0034663
TRINITY_DN11967_c0_g1_i1	38.3502	8.89775	2.10772	0.00437088
TRINITY_DN5618_c0_g1_i2	51.2826	11.9011	2.10738	0.0146564
TRINITY_DN1839_c0_g3_i1	10.5291	2.44632	2.1057	0.0243089
TRINITY_DN1721_c0_g1_i4	18.413	4.27807	2.10569	0.0184028
TRINITY_DN3471_c0_g2_i1	14.3336	3.3306	2.10555	0.00645151
TRINITY_DN18720_c0_g1_i1	20.5224	4.76984	2.10519	0.0117316
TRINITY_DN14336_c0_g1_i1	21.8766	5.08749	2.10436	0.0194582
TRINITY_DN7630_c0_g1_i1	894.78	208.277	2.10303	8.96291e-09
TRINITY_DN16370_c0_g1_i1	22.4524	5.22646	2.10297	0.0141176
TRINITY_DN12372_c0_g1_i1	269.842	62.824	2.10273	0.00162413
TRINITY_DN56_c0_g4_i2	1044.33	243.151	2.10265	0.00163483
TRINITY_DN18279_c0_g1_i1	7.49479	1.74524	2.10246	0.00644855
TRINITY_DN5068_c0_g1_i1	180.629	42.0733	2.10205	0.00447613
TRINITY_DN6577_c0_g1_i4	42.1448	9.82193	2.10128	0.00644913
TRINITY_DN8470_c0_g2_i1	44.3968	10.3487	2.10101	0.00642809
TRINITY_DN24515_c0_g1_i1	2.38132	0.5551	2.10095	0.018798
TRINITY_DN10390_c0_g2_i1	135.464	31.5814	2.10077	0.00271433
TRINITY_DN9392_c0_g2_i1	75.1754	17.5289	2.10053	0.00514285
TRINITY_DN1217_c0_g1_i14	1692.96	394.772	2.10046	1.66533e-15
TRINITY_DN9343_c0_g3_i1	3.742	0.872621	2.10038	0.0150497
TRINITY_DN7267_c0_g3_i1	52.9523	12.3488	2.10033	0.00266724
TRINITY_DN19441_c0_g1_i1	14.1983	3.31205	2.09992	0.0181153
TRINITY_DN3833_c1_g1_i1	12.9591	3.0246	2.09915	0.0158804
TRINITY_DN10167_c0_g1_i1	2.3783	0.5551	2.09911	0.0171471
TRINITY_DN17414_c0_g1_i1	60.9272	14.224	2.09876	0.00409859
TRINITY_DN21213_c0_g1_i1	30.5399	7.13158	2.0984	0.0147218
TRINITY_DN1923_c0_g2_i1	190.276	44.4342	2.09835	0.00298399
TRINITY_DN11820_c0_g1_i1	18.3204	4.27853	2.09827	0.0148381
TRINITY_DN2445_c0_g1_i4	168.161	39.2797	2.09798	0.00401185
TRINITY_DN15336_c1_g1_i1	2.37614	0.5551	2.0978	0.0170469
TRINITY_DN3340_c0_g1_i1	126.401	29.5376	2.09739	0.00359119
TRINITY_DN13066_c0_g1_i1	212.389	49.6561	2.09666	0.00316415
TRINITY_DN24455_c0_g1_i1	37.9653	8.87921	2.09618	0.00426099
TRINITY_DN19328_c0_g1_i1	4.74581	1.1102	2.09583	0.0275041
TRINITY_DN8665_c0_g1_i1	7.4172	1.73597	2.09513	0.0161643
TRINITY_DN17277_c0_g1_i1	106.517	24.9409	2.0945	0.00321796
TRINITY_DN9062_c0_g2_i1	9.72007	2.27597	2.09448	0.0353397
TRINITY_DN22680_c0_g1_i1	23.7243	5.55576	2.09431	0.0295371
TRINITY_DN21269_c0_g1_i1	397.212	93.0217	2.09427	0.00148937
TRINITY_DN17652_c0_g1_i1	30.986	7.25677	2.09422	0.0116547
TRINITY_DN13388_c1_g1_i1	6.11382	1.43236	2.09368	0.0191511
TRINITY_DN22685_c0_g1_i1	9.43432	2.21113	2.09314	0.0183951
TRINITY_DN11230_c0_g1_i1	18.301	4.29018	2.09281	0.0183422
TRINITY_DN24167_c0_g1_i1	14.1181	3.30967	2.09278	0.0183281
TRINITY_DN4427_c0_g1_i1	70.2426	16.4698	2.09252	0.00292891
TRINITY_DN7880_c0_g2_i1	152.118	35.6692	2.09244	0.00267491
TRINITY_DN11149_c0_g3_i1	49.2797	11.5583	2.09206	0.00908429
TRINITY_DN13389_c0_g1_i1	14.8262	3.48121	2.09049	0.0127931
TRINITY_DN3984_c0_g1_i1	231.97	54.4893	2.08989	0.00225468
TRINITY_DN7856_c0_g1_i1	50.7958	11.934	2.08963	0.0146449
TRINITY_DN8505_c0_g3_i1	76.262	17.9207	2.08934	0.0028516
TRINITY_DN23394_c0_g1_i1	6.05566	1.42308	2.08926	0.0144858
TRINITY_DN24748_c0_g1_i1	3.0274	0.711542	2.08906	0.0268914
TRINITY_DN24442_c0_g1_i1	7.70425	1.81128	2.08865	0.0278153
TRINITY_DN13025_c0_g1_i1	5.07726	1.19478	2.08731	0.0273214
TRINITY_DN18364_c0_g1_i1	3.02351	0.711542	2.0872	0.0151895
TRINITY_DN9296_c2_g1_i1	5.68195	1.33731	2.08705	0.0344854
TRINITY_DN6507_c0_g2_i1	60.6652	14.3005	2.0848	0.00312742	4-carboxymuconolactone decarboxylase
TRINITY_DN12146_c0_g2_i1	6.77415	1.59807	2.08371	0.0184755
TRINITY_DN6256_c0_g1_i1	36.9464	8.71958	2.0831	0.0224871
TRINITY_DN6284_c0_g3_i1	28.7331	6.78161	2.08301	0.0155613
TRINITY_DN24823_c0_g1_i1	8.08185	1.90751	2.08299	0.0197353
TRINITY_DN21370_c0_g1_i1	5.76386	1.36049	2.08291	0.0264748
TRINITY_DN9305_c0_g1_i1	12.8104	3.0246	2.0825	0.020242
TRINITY_DN3907_c0_g1_i1	14.4734	3.41736	2.08245	0.0145293
TRINITY_DN10823_c0_g1_i1	6.98792	1.6502	2.08222	0.0277279
TRINITY_DN1899_c0_g1_i4	172.603	40.7649	2.08206	0.00272029
TRINITY_DN22809_c0_g1_i1	27.5323	6.50263	2.08203	0.0259853
TRINITY_DN23302_c0_g1_i1	7.35256	1.73716	2.08152	0.019116
TRINITY_DN6046_c0_g2_i1	70.8856	16.757	2.08073	0.00468408
TRINITY_DN15927_c0_g1_i1	10.726	2.53567	2.08068	0.0284799
TRINITY_DN23648_c0_g1_i1	29.5391	6.98335	2.08063	0.00384795
TRINITY_DN17368_c0_g1_i1	155.634	36.7938	2.08063	0.00164149
TRINITY_DN7690_c0_g1_i1	4.39196	1.03834	2.08059	0.0257868
TRINITY_DN2258_c0_g1_i2	403.162	95.3603	2.0799	0.00224368
TRINITY_DN9795_c0_g2_i1	14.1181	3.33987	2.07968	0.0147671
TRINITY_DN9662_c0_g1_i1	10.0196	2.37101	2.07926	0.0159784
TRINITY_DN4402_c0_g2_i3	561.268	132.873	2.07865	1.88627e-13	CIA30 domain-containing protein
TRINITY_DN17057_c0_g1_i1	6.69656	1.58536	2.07861	0.018661
TRINITY_DN11728_c0_g1_i3	134.085	31.7778	2.07706	0.00315809
TRINITY_DN1576_c1_g1_i1	26.0083	6.1675	2.07621	0.0071823
TRINITY_DN22212_c0_g1_i1	27.4267	6.50607	2.07572	0.0274599
TRINITY_DN6563_c0_g1_i1	42.6655	10.1239	2.07531	0.00567477
TRINITY_DN14283_c0_g1_i1	19.2307	4.5636	2.07517	0.0201874
TRINITY_DN7027_c0_g1_i2	170.823	40.5397	2.07509	0.00640721
TRINITY_DN6284_c0_g1_i1	57.2649	13.591	2.075	0.00644064
TRINITY_DN7592_c0_g2_i1	37.4386	8.8861	2.0749	0.00659166
TRINITY_DN5194_c0_g3_i1	34.1362	8.10282	2.07481	0.0052159
TRINITY_DN5625_c0_g2_i2	578.187	137.245	2.07478	0	Chloride channel 7
TRINITY_DN24069_c0_g1_i1	7.62666	1.81128	2.07404	0.0258895
TRINITY_DN7129_c0_g3_i1	10.3739	2.46487	2.07338	0.0198456
TRINITY_DN10505_c0_g1_i1	3.67088	0.872621	2.0727	0.0116461
TRINITY_DN56_c0_g3_i1	822.945	195.704	2.07213	0.00297193
TRINITY_DN11481_c0_g1_i1	2.33411	0.5551	2.07205	0.0427072
TRINITY_DN13398_c0_g2_i1	9.34895	2.22623	2.0702	0.0272735	6-phosphogluconolactonase
TRINITY_DN4390_c0_g5_i1	66.6424	15.8695	2.07019	0.00532697
TRINITY_DN952_c0_g2_i1	380.545	90.6342	2.06994	0.00151639
TRINITY_DN6805_c0_g1_i1	28.0051	6.67047	2.06983	0.00860858
TRINITY_DN9555_c0_g1_i1	16.5679	3.9471	2.06953	0.0140344
TRINITY_DN13980_c0_g1_i1	6.92329	1.6502	2.06882	0.0357439
TRINITY_DN6822_c0_g4_i1	4.96822	1.18551	2.06722	0.0273548
TRINITY_DN8633_c0_g1_i1	7.99389	1.90751	2.06721	0.0191093
TRINITY_DN6403_c0_g2_i1	57.1908	13.6514	2.06673	0.00337037
TRINITY_DN7748_c0_g3_i1	75.6715	18.0665	2.06643	0.00299034
TRINITY_DN17284_c0_g1_i1	71.0909	16.9818	2.06568	0.00645178
TRINITY_DN20341_c0_g1_i1	8.93004	2.13344	2.06549	0.0192858
TRINITY_DN9764_c0_g4_i1	23.1994	5.54411	2.06506	0.0161653
TRINITY_DN10461_c0_g1_i1	11.2307	2.6839	2.06505	0.0201526
TRINITY_DN22604_c0_g1_i1	45.6485	10.9095	2.06498	0.0103079
TRINITY_DN8044_c0_g1_i1	412.674	98.6428	2.06472	0.00108632	Pyruvate kinase
TRINITY_DN189_c0_g1_i1	182.491	43.6219	2.0647	0.00300007
TRINITY_DN18781_c0_g1_i1	19.8052	4.73514	2.0644	0.0154054
TRINITY_DN4774_c0_g2_i1	134.499	32.1583	2.06433	0.00332388
TRINITY_DN14817_c0_g1_i1	3.31488	0.792678	2.06415	0.0212496
TRINITY_DN23861_c0_g1_i1	70.1908	16.7943	2.06331	0.0035124
TRINITY_DN12634_c0_g2_i1	63.3215	15.1508	2.0633	0.00847246
TRINITY_DN15283_c0_g1_i1	3.96657	0.94912	2.06323	0.019007
TRINITY_DN11032_c0_g1_i1	46.5759	11.1459	2.06308	0.0196163
TRINITY_DN6085_c0_g1_i1	117.886	28.2124	2.06299	0.0154622
TRINITY_DN14297_c0_g4_i1	6.62328	1.58536	2.06274	0.02063
TRINITY_DN9018_c0_g4_i1	18.4363	4.41298	2.06273	0.0174442
TRINITY_DN18685_c0_g1_i1	27.803	6.65669	2.06236	0.0185213
TRINITY_DN11182_c0_g3_i1	3.31056	0.792678	2.06227	0.0275022
TRINITY_DN1790_c0_g3_i1	311.531	74.5941	2.06224	0.00183824
TRINITY_DN2279_c0_g1_i8	53.3289	12.7698	2.06219	0.0149149
TRINITY_DN21163_c0_g1_i1	5.32811	1.27591	2.06209	0.0205458
TRINITY_DN11178_c0_g1_i1	13.9754	3.34676	2.06206	0.0185019
TRINITY_DN11490_c0_g1_i1	48.74	11.6766	2.06148	0.0147733
TRINITY_DN2429_c1_g1_i2	176.061	42.1791	2.06147	0.00435545
TRINITY_DN22586_c0_g1_i1	42.6728	10.2235	2.06143	0.0125263
TRINITY_DN9873_c0_g2_i1	39.0075	9.3496	2.06078	0.0126363
TRINITY_DN10828_c0_g1_i1	78.0706	18.7156	2.06054	0.00474544
TRINITY_DN7926_c0_g1_i1	62.2441	14.926	2.06011	0.00741905
TRINITY_DN11478_c0_g1_i1	8.8546	2.12416	2.05953	0.0263868
TRINITY_DN117_c0_g2_i2	29.406	7.05445	2.0595	0.0201077	GNAT family N-acetyltransferase
TRINITY_DN3843_c0_g1_i5	150.784	36.1839	2.05906	0.00330645
TRINITY_DN7546_c0_g1_i1	27.0897	6.50131	2.05894	0.0146954
TRINITY_DN5586_c0_g1_i3	61.3603	14.7293	2.05862	0.00427238
TRINITY_DN10629_c0_g2_i1	28.5599	6.85579	2.0586	0.0197864
TRINITY_DN19997_c0_g1_i1	5.25699	1.26201	2.05852	0.0188488
TRINITY_DN4854_c1_g1_i1	66.7148	16.0222	2.05794	0.00648308
TRINITY_DN8936_c0_g2_i1	18.4988	4.44318	2.05777	0.0183269
TRINITY_DN6595_c0_g1_i1	409.241	98.3151	2.05746	1.23806e-10
TRINITY_DN5982_c0_g1_i1	116.4	27.9753	2.05687	0.00338176
TRINITY_DN2924_c1_g1_i1	7.91155	1.90407	2.05487	0.0379166
TRINITY_DN6218_c0_g1_i4	2.30587	0.5551	2.05449	0.0272604
TRINITY_DN13308_c0_g1_i1	5.24231	1.26201	2.05448	0.0451199
TRINITY_DN3699_c0_g3_i1	1138.98	274.235	2.05426	0.00470236
TRINITY_DN8549_c0_g1_i1	2.3046	0.5551	2.0537	0.0272243
TRINITY_DN19807_c0_g1_i1	69.7926	16.8131	2.05348	0.011043
TRINITY_DN21334_c0_g1_i1	4.25146	1.02443	2.05314	0.0211091
TRINITY_DN8813_c0_g2_i1	64.3381	15.5033	2.0531	0.00677043	CRAL-TRIO domain-containing protein
TRINITY_DN15636_c0_g1_i1	508.677	122.582	2.05301	0.00517046
TRINITY_DN10598_c0_g2_i1	16.7184	4.02929	2.05283	0.0183291
TRINITY_DN20338_c0_g1_i1	8.1318	1.96309	2.05045	0.0392568
TRINITY_DN5963_c0_g3_i1	66.8906	16.1545	2.04986	0.00275857
TRINITY_DN8054_c0_g3_i1	11.8954	2.87399	2.04928	0.0190334
TRINITY_DN12162_c0_g1_i1	11.183	2.70244	2.04896	0.0192091
TRINITY_DN1409_c0_g1_i1	11.1136	2.68628	2.04864	0.0278144
TRINITY_DN16699_c0_g1_i1	20.3121	4.91119	2.04819	0.0165094
TRINITY_DN5659_c0_g1_i11	8.36353	2.02308	2.04756	0.0200831
TRINITY_DN9295_c0_g1_i1	11.1799	2.70483	2.0473	0.0259349
TRINITY_DN5458_c0_g5_i1	28.109	6.80704	2.04593	0.016806
TRINITY_DN1322_c0_g1_i2	4270.6	1034.49	2.04552	0	Elongation of very long chain fatty acids protein (Fragment)
TRINITY_DN6714_c0_g1_i1	11.7463	2.84617	2.04511	0.0144424
TRINITY_DN14691_c0_g1_i1	16.4309	3.9818	2.04492	0.0208117
TRINITY_DN11983_c0_g1_i1	14.9827	3.63183	2.04453	0.0183585
TRINITY_DN23793_c0_g1_i1	67.5243	16.37	2.04435	0.00377326
TRINITY_DN14394_c0_g1_i1	8.56367	2.07667	2.04396	0.0258933
TRINITY_DN24328_c0_g1_i1	2.9524	0.716178	2.0435	0.0186249
TRINITY_DN5503_c0_g2_i1	43.0102	10.4344	2.04334	0.00637878
TRINITY_DN22504_c0_g1_i1	6.49142	1.57489	2.04328	0.027751
TRINITY_DN14462_c0_g1_i1	310.001	75.2103	2.04327	0.00294542
TRINITY_DN13469_c0_g1_i1	19.7354	4.78839	2.04317	0.0183095
TRINITY_DN24437_c0_g1_i1	2.95024	0.716178	2.04244	0.0249098
TRINITY_DN5759_c0_g3_i1	548.903	133.272	2.04217	5.5234e-07	Endoglucanase
TRINITY_DN13501_c0_g1_i1	5.25483	1.27591	2.04211	0.0193941
TRINITY_DN6262_c0_g3_i1	313.715	76.2199	2.04121	0.00108013
TRINITY_DN21750_c0_g1_i1	160.289	38.9493	2.04101	0.00202622
TRINITY_DN21641_c0_g1_i1	8.43612	2.05005	2.04092	0.0223012
TRINITY_DN10692_c0_g1_i1	11.6725	2.8369	2.04073	0.0205153
TRINITY_DN21938_c0_g1_i1	90.1504	21.921	2.04002	0.00356735
TRINITY_DN11949_c0_g2_i1	27.5047	6.68901	2.03981	0.0116015
TRINITY_DN1931_c0_g1_i2	37.9135	9.22281	2.03943	0.0120575
TRINITY_DN4734_c0_g2_i1	1787.46	434.825	2.0394	0.000245403
TRINITY_DN7364_c2_g1_i1	165.9	40.3634	2.0392	0.00335533
TRINITY_DN5741_c0_g2_i1	248.964	60.5998	2.03855	0.0015337	Protein phosphatase inhibitor 2
TRINITY_DN14234_c0_g1_i1	13.6112	3.31325	2.03848	0.0195737
TRINITY_DN22004_c0_g1_i1	178.634	43.49	2.03825	0.00161681
TRINITY_DN9269_c0_g2_i1	11.7273	2.85544	2.03808	0.0170434
TRINITY_DN11675_c0_g2_i1	7.13447	1.73716	2.03807	0.0188483
TRINITY_DN24054_c0_g1_i1	94.3056	22.9719	2.03747	0.0158028	GFA domain-containing protein
TRINITY_DN19800_c0_g1_i1	3.89502	0.94912	2.03697	0.0273435
TRINITY_DN2973_c0_g2_i1	175.002	42.6855	2.03555	0.00341405
TRINITY_DN2673_c0_g1_i1	215.537	52.5801	2.03535	0.00212559
TRINITY_DN20555_c0_g1_i1	25.9462	6.33215	2.03476	0.0165828
TRINITY_DN10589_c0_g2_i1	5.83109	1.42308	2.03474	0.0138238
TRINITY_DN9403_c0_g2_i1	5.83109	1.42308	2.03474	0.0138238
TRINITY_DN1882_c0_g1_i1	28.3004	6.90787	2.03451	0.035677
TRINITY_DN8037_c0_g2_i1	4.25319	1.03834	2.03427	0.0280533
TRINITY_DN10405_c0_g1_i1	4.89019	1.19478	2.03315	0.0272583
TRINITY_DN15317_c0_g1_i1	5.47293	1.33731	2.03297	0.0258489
TRINITY_DN13519_c0_g1_i1	5.82289	1.42308	2.03271	0.0324477
TRINITY_DN22873_c0_g1_i1	60.9485	14.9005	2.03223	0.0183302
TRINITY_DN9800_c0_g3_i1	29.9779	7.33333	2.03136	0.0116038
TRINITY_DN10981_c0_g2_i1	27.7206	6.78161	2.03126	0.0166394
TRINITY_DN15191_c0_g1_i1	33.0044	8.07713	2.03074	0.0161804
TRINITY_DN21999_c0_g1_i1	7.77968	1.90407	2.03063	0.0284222	Cell division cycle 2, cofactor of APC complex
TRINITY_DN7152_c0_g2_i1	39.5484	9.68129	2.03035	0.014472
TRINITY_DN21607_c0_g1_i1	6.1203	1.49839	2.03019	0.0242143
TRINITY_DN6563_c0_g4_i1	39.2682	9.61851	2.02948	0.0116713
TRINITY_DN7905_c0_g1_i1	14.9857	3.6713	2.02922	0.0205007
TRINITY_DN14694_c0_g1_i1	3.89286	0.953756	2.02914	0.0262071
TRINITY_DN14650_c0_g1_i1	5.55268	1.36049	2.02905	0.0287195
TRINITY_DN11283_c0_g1_i1	12.2389	2.99917	2.02884	0.0184455
TRINITY_DN16925_c0_g1_i1	33.0023	8.08879	2.02857	0.0134951
TRINITY_DN3030_c0_g1_i5	170.795	41.8682	2.02834	0.00652917
TRINITY_DN12119_c0_g1_i1	4.83419	1.18551	2.02777	0.0277874
TRINITY_DN13472_c0_g1_i1	38.1523	9.35675	2.02769	0.00966242
TRINITY_DN156_c0_g4_i1	3.88855	0.953756	2.02754	0.0263089
TRINITY_DN4561_c1_g6_i1	130.584	32.0475	2.02669	0.00294127
TRINITY_DN19664_c0_g1_i1	4.17387	1.02443	2.02657	0.0258262
TRINITY_DN23151_c0_g1_i1	8.42101	2.0674	2.02618	0.0193526
TRINITY_DN6599_c0_g2_i1	256.413	62.9605	2.02595	0.00202139
TRINITY_DN10503_c0_g2_i1	7.13015	1.75107	2.0257	0.0185179
TRINITY_DN21578_c0_g1_i1	7.484	1.83909	2.02481	0.0278428
TRINITY_DN7025_c0_g2_i1	44.4425	10.9281	2.0239	0.00267193	Glutaminyl-peptide cyclotransferase
TRINITY_DN7806_c0_g2_i1	257.428	63.3016	2.02385	0.00335988
TRINITY_DN5471_c0_g3_i1	183.881	45.2283	2.02347	0.00235021
TRINITY_DN11229_c0_g2_i1	17.4222	4.28542	2.02342	0.0173346
TRINITY_DN9610_c0_g1_i1	14.8491	3.65275	2.02332	0.0129321
TRINITY_DN13609_c0_g6_i1	10.9204	2.68747	2.0227	0.0441491
TRINITY_DN6896_c0_g2_i2	7.76367	1.91098	2.02243	0.0125412
TRINITY_DN3022_c0_g4_i1	76.6433	18.8662	2.02235	0.0146107
TRINITY_DN18047_c0_g1_i1	23.2554	5.72492	2.02224	0.0202194	Amidohydro-rel domain-containing protein
TRINITY_DN5499_c0_g3_i1	188.182	46.3454	2.02163	0.000220378
TRINITY_DN14355_c0_g1_i1	18.222	4.48775	2.02162	0.0246208
TRINITY_DN10913_c0_g2_i1	7.04867	1.73597	2.02161	0.0262576
TRINITY_DN304_c0_g2_i1	62.8844	15.4963	2.02078	0.012158
TRINITY_DN11937_c0_g2_i1	8.35162	2.05813	2.02072	0.0128139
TRINITY_DN449_c0_g1_i4	322.131	79.4031	2.02038	0.00688167
TRINITY_DN10211_c0_g2_i1	23.2636	5.73632	2.01988	0.0153024
TRINITY_DN23372_c0_g1_i1	2.88517	0.711542	2.01964	0.0198274
TRINITY_DN6581_c0_g2_i1	26.3734	6.5127	2.01775	0.0159503
TRINITY_DN8786_c0_g2_i1	2.88085	0.711542	2.01747	0.0205422
TRINITY_DN15385_c0_g1_i1	6.41814	1.58536	2.01735	0.0260782
TRINITY_DN5222_c0_g1_i2	1216.47	300.546	2.01705	0.00228127	Membrane protease subunit, stomatin/prohibitin
TRINITY_DN20355_c0_g1_i1	34.6599	8.56394	2.01692	0.00644296
TRINITY_DN6954_c0_g2_i1	110.998	27.4265	2.0169	0.0141856
TRINITY_DN8327_c0_g2_i1	16.058	3.96802	2.0168	0.0206798
TRINITY_DN8482_c0_g2_i1	21.5504	5.3272	2.01627	0.0203699
TRINITY_DN13447_c0_g1_i1	12.4604	3.08136	2.01571	0.020004
TRINITY_DN22182_c0_g1_i1	94.2379	23.3078	2.01549	0.0129011	Translation elongation factor P
TRINITY_DN13609_c0_g1_i1	9.54999	2.36293	2.01492	0.0455217
TRINITY_DN21738_c0_g1_i1	34.6929	8.58725	2.01437	0.0258214
TRINITY_DN7651_c0_g3_i1	30.1158	7.45613	2.01402	0.00596351
TRINITY_DN3792_c0_g1_i1	18.6562	4.62161	2.01318	0.0204417
TRINITY_DN9140_c0_g1_i1	128.792	31.9286	2.01212	0.00514716
TRINITY_DN3022_c0_g2_i1	106.007	26.3036	2.01083	0.0120698
TRINITY_DN7227_c0_g1_i1	200.887	49.8469	2.01081	0.000104128	Fe2OG dioxygenase domain-containing protein
TRINITY_DN952_c0_g3_i1	188.896	46.897	2.01003	0.000733975
TRINITY_DN23659_c0_g2_i1	1409.18	349.862	2.00999	0.00310387
TRINITY_DN12066_c0_g1_i1	2.23564	0.5551	2.00987	0.0195842
TRINITY_DN10604_c0_g2_i1	6.9944	1.73716	2.00947	0.0254724
TRINITY_DN19139_c0_g1_i1	2.23435	0.5551	2.00903	0.0412783
TRINITY_DN11089_c0_g1_i1	5.7643	1.43236	2.00875	0.0137811
TRINITY_DN11952_c0_g2_i1	6.98576	1.73597	2.00868	0.0207835
TRINITY_DN13662_c0_g1_i1	42.5851	10.5826	2.00866	0.0190181
TRINITY_DN24739_c0_g1_i1	2.23348	0.5551	2.00848	0.016129
[truncated: 14,880 more rows]
